# Supplementary material for: A Gene Regulatory Program for Meiotic Prophase in the Fetal Ovary
Source: PLoS Genet. 2015 Sep 17;11(9):e1005531. doi: 10.1371/journal.pgen.1005531 (PMC4574967; doi:10.1371/journal.pgen.1005531)
Supplement: S1 Table — (XLSX) [file pgen.1005531.s007.xlsx]

## Sheet: 527 ovarian germ cell enriched
Row.names	E12XXWTvWWv.logFC	E12XXWTvWWv.FDR	E14XXWTvWWv.logFC	E14XXWTvWWv.FDR	E16XXWTvWWv.logFC	E16XXWTvWWv.FDR	E12XXvXYWT.logFC	E12XXvXYWT.FDR	E14XXvXYWT.logFC	E14XXvXYWT.FDR	E16XXvXYWT.logFC	E16XXvXYWT.FDR	E12v14XXWT.logFC	E12v14XXWT.FDR	E12v16XXWT.logFC	E12v16XXWT.FDR	E14v16XXWT.logFC	E14v16XXWT.FDR	E12XXWT_FPKMavg	E14XXWT_FPKMavg	E16XXWT_FPKMavg
0610010O12Rik	-2.64652	0.10976	-4.92832	7.49127e-07	-1.35569	0.469115	0.0143884	1	-1.41889	0.169283	1.0391	0.313294	1.54852	0.272344	0.224222	1	-1.32548	0.342782	2.41502	9.70633	3.51121
1200016B10Rik	-0.97987	0.463196	-2.10996	5.02834e-05	-1.15587	0.146743	-0.978152	0.177553	-1.4763	0.0115117	-0.797233	0.239428	0.794086	0.565036	0.0436131	1	-0.750501	0.524759	8.69426	17.1163	10.34
1700001L05Rik	-1.30693	0.239311	-2.65427	8.72244e-07	-2.48871	0.000101714	-0.803455	0.272794	-1.61439	0.010965	-2.36086	8.0397e-05	1.3206	0.158312	0.851692	0.320771	-0.468954	0.939669	2.72635	7.65463	5.46427
1700011F14Rik	-5.9529	2.26431e-07	-11.5326	7.23586e-21	-11.342	4.79985e-20	-2.99829	0.000726426	-2.39366	0.000373927	-3.0955	3.70618e-06	2.66557	0.000351595	2.38146	0.000814315	-0.284386	1	2.3311	17.5428	14.7782
1700012A16Rik	-1.53895	0.691196	-3.65039	3.14998e-05	-6.13963	1.86637e-12	-0.0845038	1	1.10404	0.318818	-1.63079	0.0337855	1.85419	0.114101	3.57961	2.95562e-06	1.72507	0.0825842	0.390792	1.60882	5.22131
1700013H16Rik	-5.97122	2.50232e-07	-12.3802	2.99425e-24	-10.4058	1.24002e-15	-5.76057	5.95373e-07	-6.80979	2.77544e-19	-6.19496	1.32225e-12	3.49479	6.72761e-07	1.42692	0.0778572	-2.06831	0.0118396	2.42939	32.3736	6.90133
1700019D03Rik	-6.90366	1.45972e-08	-2.01652	0.906951	-5.353	0.139666	-0.718396	0.616678	-0.404998	1	-0.749849	0.898602	-4.473	5.2729e-06	-4.55586	1.03417e-06	-0.0798875	1	8.12189	0.371601	0.361249
1700029F09Rik	-2.15727	0.000913629	-4.08181	1.75718e-12	-2.98215	4.97535e-07	-1.40118	0.0481563	-1.64664	0.00580348	-0.135528	1	0.949157	0.452967	-0.731851	0.381745	-1.68106	0.0214498	35.0655	76.0537	22.9086
1700123I01Rik	-5.03622	0.402266	-11.2299	1.33543e-17	-10.4949	1.04293e-14	-4.92789	0.184519	-8.85051	4.45039e-18	-5.10949	1.22367e-09	5.61829	2.25403e-11	4.79231	1.87919e-08	-0.828916	0.669457	0.278158	15.9227	9.36132
2210407C18Rik	-4.05682	2.45287e-05	1.0887	0.730266	5.03464	0.000388535	-9.56811	2.63559e-10	-5.66138	8.36985e-06	0.650984	1	-2.22444	0.0512514	-8.21749	6.52288e-12	-6.0591	2.91014e-05	8.44984	2.09296	0.0259968
2310061I04Rik	-0.8974	0.528284	-2.4384	3.7172e-06	-1.6063	0.00818359	-0.329252	0.831364	-1.3629	0.0109507	-0.810631	0.176237	1.42842	0.0276464	0.896319	0.156654	-0.532141	0.76775	16.4383	51.6917	34.6325
2410022L05Rik	-0.898948	0.64434	-1.8489	0.00479851	-0.00647562	1	-0.376195	0.897903	-0.831642	0.274635	0.608306	0.471495	0.15484	1	-1.26849	0.052238	-1.42341	0.0651979	46.002	58.8338	20.6264
2410076I21Rik	-2.03529	0.154951	-3.62511	0.000348439	-1.22682	0.660537	-1.2089	0.35489	-1.29325	0.260516	-0.00628198	1	0.60014	1	-0.741006	0.666627	-1.34141	0.418029	9.16893	17.451	6.5372
2610039C10Rik	-0.803233	0.633364	-1.54941	0.00408918	-0.576813	0.62849	-0.0491516	1	-0.711629	0.381442	0.788952	0.204328	0.0243192	1	-1.29347	0.0207386	-1.31791	0.050149	17	20.8751	8.26143
2700050L05Rik	-0.510832	0.930188	-1.23866	0.00551382	-0.669439	0.43842	-0.173502	1	-0.932237	0.0923069	-0.4644	0.505225	0.734905	0.483521	0.156495	1	-0.57843	0.617631	6.90891	12.9728	8.61325
3110057O12Rik	0.411258	1	-1.93795	0.00533189	-1.22061	0.32755	-0.769138	0.680098	-2.19115	0.00371497	-1.72194	0.025474	2.51805	0.00212112	1.48666	0.0782073	-1.03188	0.479569	0.841601	5.8148	2.8867
4930432K21Rik	-0.875743	0.650032	-3.56493	1.37495e-12	-2.52943	4.44015e-06	-0.450678	0.714604	-2.28272	6.61095e-06	-1.52399	0.00570108	2.46831	5.94425e-06	1.20708	0.0509903	-1.26137	0.0780706	3.08101	19.1201	7.75197
4930447C04Rik	-1.97998	0.0573432	-4.59379	1.4532e-10	-5.33924	5.34714e-12	-3.83756	2.37978e-06	-1.66723	0.0427725	-4.40678	1.40171e-09	1.95559	0.0402816	2.48084	0.00109933	0.525207	0.983884	5.32309	25.9365	35.5712
4930455F23Rik	-0.0310693	1	-1.96188	0.00589364	-1.32328	0.147278	-1.45693	0.0682546	-2.12687	0.000330576	-0.659434	0.448743	1.95698	0.00755291	1.53851	0.0243325	-0.41855	0.979956	5.0904	22.3205	16.3934
4930461G14Rik	-4.347	1.35964e-06	-2.45652	0.0236186	-6.21133	0.0103323	-1.53635	0.0833052	-0.636119	0.853596	-0.638962	0.873382	-1.68097	0.149169	-3.67976	5.27207e-06	-2.00139	0.0767407	7.63832	2.82796	0.618052
4930524B15Rik	0.994495	1	-5.36488	4.69345e-10	-4.64789	5.92233e-08	-0.410314	1	-6.08032	9.74147e-13	-4.78046	9.86002e-09	5.75612	6.50918e-11	5.10201	4.74469e-09	-0.657028	0.872202	0.167241	8.80335	5.39338
4930528F23Rik	-5.34933	0.210383	-9.26839	3.79147e-20	-11.3046	3.57435e-19	-1.95315	0.426716	-7.95767	3.04106e-19	-7.63811	1.03177e-16	5.80326	1.77973e-13	5.28618	2.3317e-11	-0.519417	0.942182	0.217934	12.2556	8.72197
4930550L24Rik	-7.17264	1.38958e-12	-10.5155	2.58915e-17	-4.74708	3.88147e-06	-1.55164	0.055177	-0.268242	1	2.07732	0.00193831	0.428101	1	-1.96786	0.00567631	-2.39679	0.00175364	4.14975	6.32648	1.27306
4933416C03Rik	-6.33153	0.0200719	-7.01402	1.22961e-08	-10.9833	1.09548e-12	-1.45102	0.340288	-2.66555	0.0028861	-4.518	6.71591e-07	3.42508	0.00114993	3.97708	2.56625e-05	0.550998	1	0.334608	3.75102	5.57594
4933427D06Rik	-6.10022	0.0294517	-8.86211	1.83536e-15	-6.4017	1.1465e-07	-0.246649	1	-3.84258	4.61871e-07	-0.339276	0.947711	4.64247	7.38203e-08	2.21879	0.022323	-2.42547	0.0102021	0.243208	6.8501	1.27283
5730494M16Rik	0.0877618	1	-1.693	0.000221626	-0.701205	0.375938	-0.277952	0.97812	-1.91808	1.49266e-05	-0.0787019	1	1.28415	0.0275345	0.0960903	1	-1.18816	0.0490987	5.96624	16.9478	7.28167
5730508B09Rik	-0.809955	0.91199	-2.39969	0.00391539	-1.67698	0.092057	-0.502133	0.840157	-1.50407	0.0428477	-1.12666	0.154528	1.02876	0.565036	0.633826	0.613399	-0.395074	1	3.12692	7.06589	5.50216
5830415F09Rik	-1.31851	0.126333	-1.62216	0.00719029	-1.12021	0.156498	-0.0114796	1	0.0175127	1	0.841258	0.197357	-0.0242483	1	-0.433973	0.716097	-0.409769	0.944788	7.40213	7.89799	6.23929
6330409N04Rik	-0.438749	1	-2.11221	4.13546e-05	-1.22321	0.142149	-0.678546	0.464533	-1.87282	0.000457011	-0.554745	0.504906	1.13244	0.176522	-0.0495985	1	-1.18221	0.127208	7.20431	17.7778	8.45967
A830080D01Rik	-1.94217	0.00684802	-1.68022	0.00696203	-1.49175	0.0594006	-2.47821	4.20046e-05	-0.995997	0.304878	-1.66942	0.00891201	-0.187513	1	-0.864307	0.282643	-0.676814	0.716779	13.4913	13.5833	8.43548
Aaas	-0.398036	1	-1.4265	0.0011702	-0.907952	0.120353	0.251494	0.94145	-0.464393	0.507304	0.00105146	1	0.449219	0.848147	-0.330667	0.714393	-0.779911	0.236297	25.2487	38.6104	21.9425
Abcb10	-0.510379	0.902251	-0.442387	0.709252	-1.45576	0.00223782	0.160349	1	0.696573	0.318216	-0.45148	0.450703	-0.399402	0.961815	0.381353	0.634216	0.780778	0.270392	11.5527	9.50162	17.0436
Acer3	-0.656961	0.935299	-3.04198	5.64759e-09	-1.44508	0.0554994	0.374943	0.924284	-1.48875	0.0209016	-0.502437	0.616753	1.76537	0.0102372	0.406704	0.797346	-1.35878	0.0850574	2.60909	9.75469	3.63464
Acss2	0.187772	1	-2.12453	2.45194e-06	-1.18401	0.0290353	0.662407	0.386295	-0.62367	0.339101	0.518566	0.404856	2.42012	9.44201e-08	1.80833	9.77056e-05	-0.611864	0.564878	3.37725	21.9307	14.7768
Adad1	-0.750351	1	-5.55579	5.80472e-10	-6.68489	3.89418e-11	0.0582541	1	-1.60616	0.0884328	-0.715148	0.600234	4.16566	9.24319e-06	3.81668	2.56625e-05	-0.349941	1	0.461398	8.44528	6.24779
Adad2	-3.33702	5.31043e-05	-3.81976	6.40076e-07	-3.28921	5.5935e-05	-0.16993	1	0.327626	1	1.90696	0.00973824	0.74851	0.894073	-0.105035	1	-0.853691	0.646235	3.86501	7.06775	3.87727
Adarb1	-0.0380738	1	-1.80007	0.000131713	-0.88896	0.307951	0.391406	0.896318	-1.57603	0.00365537	-0.360348	0.732856	1.93971	0.000483147	0.942314	0.130697	-0.9975	0.223284	1.49364	6.36274	3.12925
Aftph	-0.601382	0.691268	-1.16437	0.00381194	-0.812515	0.156706	-0.855188	0.0678139	-0.746269	0.140547	-1.24392	0.00185073	0.558616	0.651299	0.542686	0.344435	-0.0159374	1	9.50834	15.8726	15.7607
Aldh1a1	-0.213503	1	-1.61436	0.00947379	0.0927709	1	1.06444	0.0936081	1.06824	0.124423	1.45339	0.00947212	1.55189	0.0215434	1.4509	0.0131964	-0.101003	1	45.0783	150.272	142.375
Alg13	-3.13907	2.74339e-06	-2.43464	4.97031e-05	-1.79852	0.0150841	-1.48393	0.0329108	-0.496036	0.892222	-2.06922	0.00206801	-0.516619	1	-1.07174	0.185459	-0.555126	0.892916	40.3885	30.1842	18.7627
Alpl	-2.59357	2.45807e-07	-2.84497	1.90303e-08	-0.328222	0.932247	0.340358	0.989854	0.769551	0.372269	2.69861	1.25237e-08	-0.300088	1	-2.52228	2.97537e-07	-2.22238	4.83819e-05	14.6449	13.3243	2.83561
Ankrd49	-0.44671	1	-1.6053	0.00841296	-1.21422	0.141296	-0.81965	0.345356	-1.19611	0.0883337	-0.746435	0.337545	0.455817	1	-0.33565	0.867865	-0.791511	0.534989	14.7302	22.4326	12.8209
Anln	-1.08784	0.156452	-1.45112	0.00248622	-1.3206	0.0119155	-0.342005	0.716462	0.202839	1	0.396169	0.611609	-0.145276	1	-0.896333	0.108635	-0.751069	0.411138	16.3	16.4688	9.7378
Ap3b2	-6.96588	6.41504e-09	-6.70304	6.62909e-07	-2.41035	0.205065	0.0448285	1	1.25902	0.54628	-0.598057	0.845499	-1.405	0.64825	-4.08673	0.000165819	-2.68221	0.0519245	10.5529	4.43806	0.666967
Arhgap19	-0.759696	0.401062	-1.12888	0.00480852	-0.768583	0.168546	-0.111894	1	-0.166559	1	-0.177337	0.91742	-0.0320055	1	-1.02904	0.0185774	-0.997052	0.0714271	14.1178	15.6823	7.87413
Arrdc3	-0.159416	1	0.540922	0.740161	-1.39358	0.00793814	-0.458314	0.567868	1.10184	0.0469718	-0.986383	0.071851	-0.842943	0.391979	0.358074	0.77801	1.20105	0.0750698	17.3533	10.8099	23.9413
Asb1	-0.215168	1	-1.38584	0.00248622	-1.3674	0.00582767	-0.0540008	1	-0.890351	0.0970686	-1.25522	0.0059272	1.01191	0.138095	0.845663	0.116549	-0.166268	1	3.35934	7.372	6.69601
Ascc3	-0.717979	0.773733	-0.715576	0.236666	-1.5299	0.00966681	-0.478793	0.53355	-0.0359755	1	-1.42794	0.00876506	0.247742	1	0.662631	0.402077	0.414894	0.947144	4.57596	6.06466	7.87706
Asf1b	-0.805274	0.493809	-3.31498	1.94427e-15	-2.04972	9.9684e-06	0.219651	1	-1.92645	3.03449e-06	-0.276553	0.792313	1.88756	3.41584e-05	0.102291	1	-1.78534	0.00020891	14.5787	59.1913	17.7032
Aspa	-1.49299	1	-3.90377	0.00713726	-3.21642	0.00726455	-1.80538	0.804545	-1.73477	0.162754	-3.84558	0.000173247	2.37714	0.156819	4.44178	4.06298e-05	2.06328	0.165897	0.196776	1.24099	5.21946
Asz1	-7.86192	1.18207e-16	-11.6679	2.2003e-20	-5.67009	2.45879e-12	-2.01197	0.00851832	0.110702	1	-0.520456	0.693974	0.0420285	1	-0.235256	1	-0.277304	1	9.88574	12.9252	9.78485
Atad2	-1.61939	0.0369061	-1.98152	0.000363909	-1.83674	0.00319407	-0.650217	0.377352	-0.0163959	1	-0.129737	1	0.123979	1	-0.905748	0.231066	-1.02974	0.325338	24.3087	30.9235	14.2085
Atf7ip2	-2.63745	0.000649787	-5.83606	1.42373e-17	-4.6551	1.50091e-11	-1.55557	0.0610634	-2.55586	2.86631e-05	-3.68027	1.87625e-08	1.89281	0.0154936	1.0485	0.207168	-0.844478	0.548258	2.80001	11.5201	6.59232
Atp6v1h	-0.915557	0.219435	-1.73126	3.70421e-05	-1.2425	0.00844194	-0.615866	0.340957	-0.868108	0.0670562	-0.536221	0.338904	0.554642	0.687122	0.139707	1	-0.414945	0.783216	26.8802	46.9374	34.9621
Atr	-1.26392	0.143343	-2.74933	1.3648e-08	-3.14133	2.20305e-09	-1.02815	0.0870844	-1.61371	0.0043495	-2.65615	2.79095e-07	1.49225	0.0317655	1.42398	0.016863	-0.0682749	1	11.369	36.8985	35.1972
AU015836	-5.70843	9.58083e-28	-6.47733	1.10564e-27	-2.88289	0.000222931	0.42392	0.744232	2.17026	1.18129e-06	5.83714	2.70564e-33	-1.14062	0.0862965	-4.67689	2.91402e-22	-3.53724	6.27671e-13	12.0482	6.14296	0.54457
AU022751	-6.43437	2.43421e-05	-8.03336	1.00984e-09	-9.95775	1.02086e-08	-1.86326	0.112353	-0.779974	0.799093	-1.22333	0.338916	2.00909	0.221402	0.515377	0.930982	-1.49407	0.455484	2.27382	10.3268	3.76513
Baz1a	-0.251573	1	-1.42739	0.00995749	-1.82094	0.00221669	-0.812184	0.276442	-2.0628	0.00021008	-2.64128	1.41221e-06	1.49784	0.049768	1.05379	0.125657	-0.444103	0.945521	2.39452	7.3438	5.29067
BC048679	-9.94141	7.77058e-12	-8.50782	8.14987e-07	-5.09701	0.244419	-1.52392	0.118789	-2.70083	0.00490482	-1.43289	0.664444	-2.01941	0.0832714	-5.52055	1.55724e-09	-3.5086	0.00127734	17.4421	5.1195	0.346255
BC049762	-1.61368	0.841186	-4.65397	4.95081e-06	-4.31279	3.57453e-05	-1.69269	0.358842	-4.59599	3.85877e-07	-0.87034	0.510941	3.43698	0.00057021	2.58658	0.00974014	-0.851943	0.736947	0.864007	9.59011	5.05393
BC051142	-0.391053	1	-5.1888	4.72427e-12	-3.44332	1.96029e-06	-0.919103	0.683804	-7.20049	1.35452e-15	-5.3687	3.14379e-12	4.37806	2.92587e-08	4.70546	7.74065e-10	0.326018	1	0.339827	8.20967	9.81472
BC055324	-1.00599	0.172537	-2.26242	1.06657e-08	-1.63565	0.000295843	-0.366404	0.687978	-0.717513	0.241782	-0.142764	1	0.628199	0.60768	-0.377936	0.655192	-1.00617	0.103087	15.0545	27.187	12.9991
Blm	-1.13338	0.17304	-1.21094	0.011798	-2.14268	1.11557e-05	-0.717065	0.21714	0.234009	1	-0.772426	0.205536	-0.245492	1	-0.388071	0.719026	-0.14258	1	9.27595	8.97408	7.97254
Boll	-7.49146	7.20649e-05	-7.25332	5.52855e-12	-6.36356	4.60719e-07	-2.61016	0.0272564	-3.83965	4.26228e-06	-1.54646	0.128117	2.50191	0.014868	0.785252	0.654945	-1.7175	0.151872	1.54965	8.94167	2.88089
Bpnt1	-0.616725	0.789166	-1.59695	0.000779808	-0.773564	0.252468	0.182403	1	-0.576531	0.424029	-0.651983	0.252465	0.655526	0.60259	-0.00126424	1	-0.656832	0.49685	9.82014	16.8685	11.0265
Brca1	-1.21649	0.0411999	-1.44048	0.000720064	-1.84753	1.94427e-05	-0.215907	0.889289	-0.149182	1	-0.673876	0.215396	0.114189	1	-0.41622	0.612509	-0.53042	0.675539	9.12441	10.8786	7.62872
Brca2	-0.953273	0.23458	-1.85613	2.73396e-06	-2.27812	7.08033e-08	-0.728486	0.157902	-1.13862	0.0266946	-1.84257	1.45723e-05	1.25478	0.0276464	0.966782	0.0614715	-0.288006	1	4.34215	11.609	9.58437
Brdt	-1.31637	0.377842	-2.62576	7.92341e-05	-2.62755	7.55809e-05	-1.29968	0.159361	-0.0184774	1	1.15256	0.104275	1.7931	0.0325103	1.6705	0.019002	-0.122724	1	1.55781	5.17857	4.27133
Btaf1	-0.620587	0.812012	-0.956102	0.0607834	-1.52481	0.0028962	-0.252271	0.844819	-0.288456	1	-1.61446	0.000595634	0.357516	1	0.573775	0.431432	0.216259	1	7.126	10.2022	11.9527
Btbd10	-0.717548	0.702465	-1.95062	2.26225e-05	-0.810707	0.306935	-0.631593	0.384574	-1.70339	0.000199399	-0.924585	0.0874678	1.10613	0.108186	0.00777046	1	-1.09844	0.104063	10.9347	25.6897	12.5028
Bub1	-1.82143	0.00837678	-2.89817	5.46082e-08	-2.8187	1.21158e-06	-1.24199	0.0677005	-0.867867	0.314376	-0.656036	0.430976	0.218835	1	-0.804115	0.302348	-1.02296	0.303693	24.9245	33.2548	15.6033
C1ql1	-1.59646	0.445962	-2.82105	0.00194153	-1.06637	0.485108	0.0290516	1	0.636193	0.936157	1.07182	0.321647	1.28394	0.481791	-0.728701	0.666627	-2.01356	0.0650722	2.37962	6.51098	1.63704
C330027C09Rik	-1.32839	0.236288	-2.24537	0.000228041	-2.11152	0.00185061	-0.948737	0.23823	-0.6028	0.742304	-0.488179	0.684514	0.137646	1	-0.76519	0.396222	-0.90286	0.489643	13.0329	16.5597	8.65678
Calcoco2	-7.80369	2.71392e-11	-8.73168	2.45405e-07	-2.93454	1	-5.80933	4.39433e-09	-4.95903	1.81155e-06	-2.86462	0.890948	-1.98666	0.091626	-7.86069	1.61257e-12	-5.91126	1.36796e-06	12.4544	3.12783	0.0460943
Camp	-1.58064	0.929729	-5.64511	0.00241023	-0.180261	1	-1.42507	0.71746	-1.61134	0.417641	1.46827	0.426441	1.06519	1	-0.404045	1	-1.47011	0.688163	4.19733	9.67223	3.67133
Caprin2	-0.188198	1	-1.08114	0.0178732	-1.58549	0.00100283	-0.736183	0.212514	-1.37758	0.00258738	-2.76988	3.18957e-11	1.40783	0.00819695	1.99542	5.76453e-06	0.587578	0.620944	10.3763	32.1171	49.6485
Car2	-1.18256	0.785466	-2.9457	0.00317769	-2.62068	0.026353	-0.900394	0.554023	-0.092057	1	-3.23843	0.000314108	-0.289069	1	0.629335	0.756427	0.918416	0.750782	55.7655	50.0163	100.934
Catsper2	-0.382879	1	-1.13644	0.37727	-2.81233	0.000960782	-0.416431	0.972929	-1.55558	0.165864	-1.36113	0.128836	1.42109	0.397842	2.31831	0.00727397	0.897117	0.700804	1.0545	3.23482	5.744
Cbwd1	-1.077	0.377994	-2.83133	1.25769e-07	-1.05897	0.210838	-1.49995	0.0241529	-1.92633	0.000490338	-0.643272	0.426005	1.28922	0.10654	-0.290966	0.910416	-1.58027	0.0230094	9.81259	29.0575	9.3757
Ccdc101	-0.309149	1	-1.4796	0.0060576	-0.364666	0.865734	0.416178	0.685839	-0.981754	0.0707563	-0.0156618	1	0.733878	0.52737	0.0443956	1	-0.689535	0.501747	16.4419	30.6189	19.8019
Ccdc152	-4.28176	0.00171849	-4.29136	0.000124727	-5.23597	1.90498e-07	-2.01071	0.082137	-0.405917	1	-1.91681	0.0292944	0.805329	0.945384	1.49805	0.136354	0.692717	0.922862	1.86688	3.49301	6.36331
Ccdc155	0.864779	1	-3.65455	1.35259e-07	-2.80568	0.000699846	1.18653	0.346366	-3.27455	1.05796e-05	-2.37331	0.00306499	3.71723	6.42949e-06	2.66922	0.00125752	-1.04899	0.498263	0.423099	5.35222	2.37377
Ccdc21	-1.04377	0.412264	-1.68609	0.00375077	-1.03678	0.225754	-0.16557	1	0.0426505	1	1.3411	0.0232181	0.855212	0.516508	0.0150496	1	-0.840189	0.455946	9.51555	19.7734	10.997
Ccdc25	-0.689499	0.735512	-1.50246	0.00381194	-0.238871	1	-0.349811	0.883711	-0.83862	0.188047	0.193795	0.953953	0.57403	0.794348	-0.589747	0.414174	-1.16382	0.080301	17.0949	29.7995	13.2448
Ccdc36	-0.502345	1	-4.319	1.07929e-14	-2.6332	1.86315e-05	-0.162656	1	-3.90181	1.71056e-12	-1.96318	0.000918191	4.15071	1.29759e-12	2.48289	4.41465e-05	-1.66832	0.0192359	0.822057	13.6291	4.10525
Ccdc73	0.00461918	1	-2.28925	4.46842e-05	-3.68391	1.97751e-10	-1.26885	0.118828	-1.64512	0.00998825	-3.76769	6.43058e-11	1.71631	0.0211048	2.58948	1.08549e-05	0.873084	0.489969	1.02119	3.57024	6.50497
Ccdc79	-2.0539	0.345665	-7.73353	5.8535e-20	-6.85051	4.14041e-17	-2.77314	0.0625404	-6.28094	6.15979e-17	-11.9465	6.02532e-22	5.00191	1.33605e-11	4.64532	2.4977e-10	-0.357479	1	0.273813	9.60237	7.58917
Ccdc92	-0.33052	1	-1.63313	0.00524932	-0.798201	0.406937	-0.240748	1	-1.75131	0.00124966	-0.196867	0.973087	1.18263	0.153901	0.216937	1	-0.965763	0.305867	6.89071	17.8439	9.05784
Ccdc99	-0.938513	0.591973	-1.76552	0.00279902	-1.95588	0.00117208	-0.239898	1	-0.286003	1	-0.168005	1	0.129145	1	-0.161908	1	-0.291072	1	7.97229	9.81244	8.14373
Ccnb1ip1	-7.9746	2.08741e-06	-5.11977	4.37884e-09	-10.1259	4.38839e-12	-2.1198	0.104749	-2.88573	0.000179127	-2.7179	0.000906679	1.93799	0.0738033	1.47277	0.128227	-0.465569	1	2.22656	9.1972	6.72814
Ccnb3	-2.02379	0.825351	-7.07121	2.72186e-19	-14.0949	3.63249e-36	-0.88123	0.936918	-3.23557	2.50166e-07	-5.69129	7.48043e-19	5.54403	8.63688e-14	8.22569	2.36485e-27	2.67921	0.000107979	0.0677415	3.43009	21.7105
Ccne1	-0.838372	0.41148	-1.49611	0.00500352	-0.845646	0.223918	-0.0149851	1	-1.23827	0.00858567	0.0401715	1	-0.0874985	1	-1.45029	0.00181089	-1.36286	0.0157269	18.4264	20.2262	7.62472
Ccne2	-0.39944	1	-2.74552	0.000109306	-3.11166	2.95078e-05	-1.19833	0.215457	-1.66465	0.0313927	-1.62615	0.0326319	1.0882	0.490403	0.349557	0.957996	-0.738741	0.723772	5.94569	15.5153	7.68031
Ccrn4l	-0.769182	0.710397	-1.80768	0.000394538	-1.04706	0.244706	0.0593398	1	-0.283021	0.972784	-0.593268	0.41203	0.699988	0.68409	-0.208046	1	-0.908113	0.331141	4.84526	8.75764	4.67263
Cd9	-1.01558	0.457222	-1.70003	0.00707006	0.0810369	1	-0.64387	0.549263	-0.14504	1	0.808318	0.232653	0.072339	1	-0.681834	0.407189	-0.754262	0.54203	18.7273	23.4635	14.3686
Cdc45	-1.35236	0.00783835	-1.77988	4.11223e-05	-1.14524	0.0229415	0.303752	0.810368	-0.702272	0.241286	0.624268	0.244728	0.117762	1	-1.33724	0.00269588	-1.45506	0.00339668	21.7796	28.42	9.86615
Cdc7	-0.821559	0.570443	-1.61691	0.000579434	-1.42883	0.0151761	-0.170355	1	-0.41042	0.860929	-0.183476	1	0.361313	1	-0.281606	0.88311	-0.642936	0.604011	17.5915	24.9123	15.8634
Cdkl2	-0.188414	1	-1.60976	0.00444511	-2.42975	2.55529e-06	-2.50315	8.9184e-05	-2.35354	4.82378e-06	-3.49074	5.54514e-12	1.47917	0.0317905	2.3105	9.63263e-06	0.831272	0.41286	1.23888	3.58708	6.40508
Cdkn2a	-4.51695	0.000157858	-11.8781	1.09059e-16	-3.58124	0.00126231	-0.0701222	1	-1.96887	0.0240869	2.35723	0.00475532	3.06744	0.00089865	-0.14586	1	-3.21418	0.000594385	3.28578	32.1097	3.26652
Cdr2	-1.17394	0.492624	-2.19922	0.00227877	-0.782911	0.814337	-0.510553	0.754338	0.344846	1	-0.0603424	1	0.358736	1	0.265695	1	-0.0930482	1	14.2339	21.2504	19.8135
Cenpf	-1.54691	0.01676	-1.24891	0.016544	-1.69427	0.00188455	-0.783461	0.198801	0.900002	0.194833	-0.200421	1	-0.300206	1	-0.83375	0.198992	-0.533548	0.78385	15.2446	13.5329	9.49124
Cenpi	-1.65227	0.0210238	-1.92741	0.000303626	-1.24075	0.141296	-1.59502	0.0113972	-0.420114	0.887446	0.286513	0.886088	-0.639367	0.870963	-1.64538	0.00605909	-1.00606	0.305867	11.4839	8.11051	4.03334
Cenpm	-0.596719	0.907537	-1.67214	0.00351129	-0.65796	0.584019	0.880641	0.172367	-0.558825	0.576356	1.23105	0.0241675	0.446096	0.985029	-0.981264	0.11178	-1.42746	0.0284451	19.8359	30.548	10.8059
Cenpq	-1.00056	0.624427	-1.79477	0.00392	-1.91162	0.0119155	-1.94835	0.00472863	-0.889343	0.392196	0.0712525	1	0.307083	1	-0.494086	0.70764	-0.801219	0.587959	15.5014	21.4931	12.0274
Cenpw	-1.13092	0.519775	-2.17362	0.00319681	-1.00121	0.438587	0.216714	1	-1.21032	0.139152	0.689881	0.47978	0.209902	1	-1.56526	0.0307902	-1.7755	0.0330675	12.1279	14.9034	4.3521
Cep72	-0.954741	0.324349	-1.82031	3.92964e-05	-1.75509	0.00029513	0.03796	1	-0.557431	0.552018	-1.18789	0.0167555	0.792191	0.417899	0.58121	0.417187	-0.211008	1	4.58313	8.95942	7.95932
Chchd4	-0.58544	0.850006	-1.43461	0.00664763	-0.369743	0.888759	0.0866914	1	-0.695071	0.313803	0.127757	1	-0.035907	1	-1.24863	0.0138194	-1.2128	0.0519245	35.005	37.9146	16.4518
Chchd6	-0.136934	1	-1.94605	0.000212643	-0.796238	0.389102	0.552468	0.433156	-1.56415	0.00133007	0.320116	0.771674	1.23963	0.06604	0.0573562	1	-1.18235	0.0817519	17.2337	47.2811	20.8935
Cinp	-0.668177	0.633364	-1.67037	0.000123213	-0.452418	0.704603	-0.175493	1	-1.45314	0.000457123	0.0865085	1	0.680948	0.465404	-0.480989	0.477018	-1.16198	0.032864	17.496	30.8681	14.219
Cited1	-2.0659	0.0297932	-4.90155	8.3491e-14	-2.11177	0.00303041	2.39402	0.000255482	-0.202376	1	1.63852	0.0102616	3.58898	1.9198e-08	1.81438	0.00904622	-1.77493	0.0207166	3.55891	50.3184	14.1855
Ckap2	-1.43305	0.0047475	-1.22478	0.0165328	-0.919756	0.137328	-0.472946	0.536092	0.319433	0.954163	0.897698	0.0627873	-0.600028	0.692905	-1.43051	0.00151047	-0.830514	0.248141	20.7495	15.6045	8.78675
Cldn13	-1.54657	0.864686	-4.72415	0.00248622	-4.26402	0.0115482	-0.8736	0.783176	-1.04151	0.779041	-5.04353	0.000295509	0.553612	1	1.36201	0.472013	0.808434	0.95735	5.99647	9.86575	18.3169
Clspn	-0.980035	0.223691	-1.82166	1.35589e-05	-1.10875	0.0493828	-0.069342	1	-0.387645	0.832915	0.524792	0.400138	0.675501	0.589775	-0.662567	0.27687	-1.33812	0.0190565	7.16334	12.9531	4.95569
Cma1	-3.61427	0.267605	-5.26931	0.00649544	-4.04303	0.0521468	-3.92423	0.0680614	-0.694236	1	-1.85626	0.293906	1.61334	0.869287	2.90789	0.0871401	1.29438	0.827033	2.3876	7.32958	18.0841
Cntd1	-1.26904	0.664221	-3.47052	7.55842e-08	-2.1862	0.0131439	0.0201194	1	-2.60147	0.000205054	-2.11496	0.00628215	2.67067	0.000950079	1.5167	0.0806343	-1.15451	0.359349	1.09882	6.99517	3.35837
Copb2	-0.62743	0.695156	-1.46196	0.000779776	-0.965544	0.0657388	-0.322042	0.779432	-0.68371	0.236957	0.0614451	1	0.502452	0.779862	-0.141878	1	-0.644333	0.433026	80.8144	135.028	85.3741
Cox7a1	-2.74723	0.000374399	-1.96374	0.02925	1.01346	0.396643	-1.60026	0.0570095	-1.86096	0.00725991	1.55989	0.0381169	-0.00623166	1	-2.55544	0.000302293	-2.55011	0.00123647	46.8148	59.2936	8.81254
Cox8c	-5.20125	0.362994	-7.93899	0.000102013	-7.1004	0.000706696	0.0792929	1	-2.81682	0.0112118	1.19982	0.354067	2.16174	0.203918	1.23218	0.504207	-0.932582	0.795547	1.07673	5.15712	2.76925
Cpa3	-5.79309	0.00094392	-5.18363	0.00183413	-4.23557	0.0126535	-3.53285	0.0298271	-1.28507	0.625751	-2.07045	0.155314	0.880452	1	1.20094	0.576711	0.320451	1	4.01558	8.34688	10.8863
Cpeb1	-7.24268	7.50449e-18	-7.89769	3.37326e-21	-7.42338	1.64014e-20	-0.553788	0.516722	-1.06541	0.255486	-3.42421	1.96459e-07	1.19452	0.359435	0.464387	0.796912	-0.730171	0.729093	8.4604	22.4248	13.3272
Cpsf4l	-2.31868	0.0035241	-0.157798	1	0.814727	0.541476	0.297852	1	1.79372	0.0167878	0.34432	0.9143	-1.56999	0.108703	-2.16263	0.0021934	-0.592745	0.928682	6.26179	1.8392	1.15342
Crebl2	-0.839629	0.786873	-1.89675	0.00137937	-1.18293	0.149209	-0.107773	1	-1.54743	0.010857	-1.79325	0.00187329	1.86323	0.00631201	1.73472	0.00430345	-0.128651	1	1.86373	7.4565	6.88392
Crygb	-1.87882	0.645398	-3.65876	0.0001532	-0.0969642	1	-6.42021	0.00687759	-6.49159	2.95579e-07	-4.85128	5.09865e-05	1.75792	0.294703	1.31164	0.315426	-0.447224	1	2.27327	8.19085	6.80061
Cstf2	-0.527506	0.872431	-1.49281	0.000173567	-1.26268	0.00854251	-0.535995	0.365836	-1.02941	0.0349075	-1.1086	0.0153162	0.654624	0.553859	-0.135572	1	-0.790207	0.275068	21.2418	38.0027	21.7899
Cyct	-7.58312	5.02529e-17	-7.75773	6.55057e-18	-8.30672	9.00558e-08	-2.20959	0.00152208	-1.73218	0.010689	0.559312	0.67616	-0.264652	1	-3.13367	2.66275e-06	-2.8698	0.000106196	29.2251	27.4271	3.87688
Cyld	-0.150593	1	-1.86892	1.6183e-05	-1.01059	0.151011	-0.645569	0.364962	-2.02012	1.8737e-05	-1.49629	0.00252874	1.7438	0.00137114	0.949675	0.107468	-0.794165	0.386036	2.51836	9.5787	5.45381
D1Pas1	-1.64574	0.210383	-2.55629	0.000239603	-3.45222	1.969e-06	-0.801104	0.491265	-1.24361	0.167553	-3.52509	6.87473e-07	1.23946	0.40823	2.05685	0.00767194	0.817359	0.703983	1.76915	4.78365	8.93834
D6Mm5e	-5.86465	6.34898e-16	-9.21857	2.82042e-34	-8.03004	1.45916e-25	-1.73885	0.0113283	-6.54861	3.88188e-25	-3.93929	4.72517e-11	3.65066	1.92712e-09	1.22843	0.0876481	-2.42229	0.00033111	9.13781	134.372	24.7161
D9Ertd402e	-0.512756	1	-1.56675	0.00515902	-0.440455	0.880217	-1.2989	0.0611836	-1.29618	0.0453671	-0.443803	0.675052	1.2685	0.13315	0.297027	0.943844	-0.971652	0.322101	2.02704	5.54207	2.86463
Dars2	-1.04829	0.131489	-1.30927	0.0029408	-0.895654	0.15909	-0.80401	0.148906	-0.609235	0.354859	-0.338773	0.685416	0.102901	1	-0.624025	0.297049	-0.726949	0.367651	11.0344	13.4726	8.03777
Dazl	-7.88716	2.53386e-34	-9.70148	4.86663e-42	-7.01487	7.86443e-29	-1.72367	0.0016976	-0.901187	0.22273	-2.04045	0.000210691	0.517083	0.966405	-1.49587	0.0110762	-2.01297	0.00147004	67.1198	109.772	26.7796
Dbf4	-1.35603	0.0237269	-1.66682	0.00023096	-1.14603	0.0754433	-0.859117	0.131624	-0.295832	1	0.106576	1	-0.48567	0.939662	-1.48996	0.00223059	-1.00432	0.157442	27.5435	21.0746	10.4718
Dcaf13	-1.24981	0.0684312	-1.43253	0.00743033	-0.759028	0.41789	-1.07249	0.0779416	-0.124311	1	0.81503	0.14594	-0.504974	0.942151	-1.24894	0.0176543	-0.74398	0.433026	61.4609	45.6585	29.3623
Dck	-0.910678	0.401062	-1.48622	0.00159985	-1.22454	0.041444	-0.553623	0.502673	-0.588943	0.46668	-0.535877	0.410354	0.0879259	1	-0.890653	0.132517	-0.978619	0.214663	12.3277	14.4519	7.41867
Dclk2	-2.18596	0.000578188	-2.48711	1.78621e-05	-1.70074	0.00919904	0.55051	0.770516	-0.125606	1	-0.794848	0.262139	0.983402	0.393355	0.405847	0.778912	-0.577619	0.780385	2.82439	6.32141	4.1189
Ddb2	0.215312	1	-1.76077	0.00235288	-0.806846	0.503791	0.0130167	1	-2.23704	7.80879e-05	-1.22465	0.0481016	2.14461	0.000504745	1.22491	0.0610696	-0.919833	0.383992	5.89163	33.0412	16.3413
Ddx10	-1.16547	0.042183	-2.49534	5.07799e-11	-1.69106	5.54188e-05	-1.47639	0.000544374	-1.2164	0.00424775	-1.18453	0.00678964	1.22399	0.0209879	0.146603	1	-1.07741	0.0599695	18.4228	45.8749	21.8205
Ddx25	-0.290826	1	-1.88532	0.000426195	-2.5592	1.68744e-06	0.0679255	1	0.0480288	1	1.60576	0.00279675	1.00025	0.290106	0.229655	1	-0.770673	0.484921	7.69984	18.0559	10.4969
Ddx4	-7.20627	9.09651e-35	-8.32458	2.04154e-42	-7.42186	1.5213e-34	-2.00386	3.57739e-05	-0.477837	0.644139	-0.663383	0.310561	0.485104	0.952313	-1.01131	0.0866358	-1.49644	0.0176335	39.5738	63.7614	22.0507
Ddx43	-1.41887	0.630656	-4.39367	2.43237e-09	-5.63844	8.01395e-10	-0.577728	0.796084	-1.69154	0.0513425	1.01207	0.253002	2.96208	0.000345526	2.00195	0.016748	-0.960769	0.569483	0.618766	5.54027	2.56397
Ddx58	-2.54355	3.35745e-07	-0.940863	0.133436	-0.375366	0.928303	-1.25682	0.0139552	1.69166	0.00125983	-0.303373	0.828488	-1.04031	0.208767	-1.21602	0.0256737	-0.175694	1	7.72551	4.05757	3.74889
Dennd4a	-0.36032	1	-0.677179	0.484122	-1.88011	0.00499233	-0.413127	0.736314	-0.0924196	1	-1.67122	0.00635974	0.85552	0.643213	1.65971	0.00981493	0.804193	0.563838	1.55414	3.04188	5.36507
Dgat2	0.117895	1	-2.29212	0.000870688	-1.24209	0.300244	0.133858	1	-1.80209	0.00570158	0.191446	1	1.88707	0.0217056	0.931119	0.311364	-0.956114	0.474401	2.85388	11.1775	5.73933
Dmc1	-1.39505	0.340794	-5.13957	5.15688e-15	-3.04503	1.48475e-05	-1.04584	0.285621	-3.6892	1.4006e-08	-1.98255	0.00380577	3.34205	1.34324e-06	2.27758	0.00109563	-1.0646	0.399301	2.842	36.0559	16.1651
Dmrt1	-1.36248	0.336315	-2.71061	7.55142e-05	-2.41885	0.0293997	-0.389302	0.788937	0.532111	0.932514	3.76919	6.37805e-08	-0.232702	1	-4.27443	2.48179e-09	-4.04296	5.28454e-08	10.288	9.80946	0.613972
Dmrtc2	-5.03622	0.43051	-12.6492	2.42167e-19	-11.659	4.7729e-16	-1.10589	0.91038	-5.91095	2.40113e-12	-3.04798	0.000176991	7.03748	1.32302e-13	5.95645	1.77151e-10	-1.08397	0.537856	0.184496	26.6901	12.1269
Dna2	-1.03539	0.317032	-1.53093	0.00235829	-1.43027	0.0234395	0.223926	1	-0.385039	0.934502	-0.163727	1	0.0431954	1	-1.39915	0.0118756	-1.44242	0.0335551	7.7267	8.70651	3.22935
Dnajb11	-0.0125206	1	-1.49919	0.000821989	-0.319122	0.849499	-0.0471267	1	-0.987603	0.0264868	0.380585	0.57165	1.47261	0.00151439	0.35579	0.689809	-1.11686	0.0411457	20.202	64.7855	29.9528
Dnajc21	-1.29982	0.0225539	-1.93503	6.68619e-06	-1.31249	0.0127933	-1.68097	0.000305167	-1.45342	0.000768406	-0.484733	0.462829	0.761189	0.410821	0.00340882	1	-0.757811	0.341287	14.6763	28.2858	17.8717
Dnd1	-2.97423	0.000124684	-1.97245	0.0180636	0.741424	0.682711	-0.13048	1	2.11026	0.0087666	4.32268	1.42961e-09	-1.42428	0.248849	-3.78539	2.61891e-07	-2.36188	0.00849629	27.938	12.2433	2.03672
Dopey1	-0.58548	1	-0.863503	0.218406	-2.37195	0.000149053	-0.666863	0.418437	-0.361156	1	-1.90428	0.00259054	0.804482	0.733787	1.87109	0.00488345	1.06661	0.358074	2.399	4.87051	9.96462
Dppa3	-6.67174	2.85303e-14	-7.20575	1.04865e-10	-3.83696	0.817761	-1.55572	0.0659277	1.65498	0.0500871	3.51502	0.000686355	-1.68584	0.0979206	-7.60119	3.96798e-17	-5.93528	7.72834e-11	126.276	48.8861	0.308864
Dppa4	-6.09333	9.07447e-06	-6.11454	0.0239767	-3.83696	0.830962	-0.885449	0.488035	3.78887	9.10693e-05	4.72472	1.18309e-05	-2.89058	0.014924	-5.25497	2.55792e-06	-2.37906	0.351471	28.6273	5.91868	1.27159
Dppa5a	-6.26773	2.71392e-11	-8.37356	2.99303e-07	-0.593797	1	-0.199836	1	1.44401	0.163661	1.28519	0.484178	-2.18822	0.0177021	-6.05018	2.99117e-12	-3.87281	0.000106196	200.853	61.7647	1.84325
Dusp9	-0.722425	0.849377	-1.77444	0.0068656	-0.318163	1	-1.08898	0.131141	-2.2258	8.21606e-05	0.706082	0.39437	0.217709	1	-3.36591	5.17397e-09	-3.58378	2.39749e-09	36.4354	47.7514	3.94412
Dzip3	-0.632994	0.96841	-1.36026	0.0328315	-1.83346	0.00838026	-0.941251	0.212405	-0.694483	0.655347	-1.91113	0.00215542	0.693459	0.849267	0.659217	0.526801	-0.0342479	1	9.45886	17.3796	16.4665
Eaf2	-1.62171	0.413997	-4.27825	4.26415e-09	-2.45249	0.00439679	-1.0951	0.46547	-3.27382	6.93904e-07	-0.643948	0.573175	2.84668	0.000140943	1.3429	0.127342	-1.50456	0.115371	0.69969	5.72695	2.05546
Echdc1	-1.04353	0.633356	-1.71789	0.00592387	-1.28601	0.149418	-0.85311	0.35574	-0.407464	0.909363	-0.385579	0.811528	1.00442	0.466348	0.044646	1	-0.960011	0.419266	2.2347	7.81166	2.9851
Ecsit	0.322205	1	-1.91691	0.000101839	-0.799535	0.312243	0.472889	0.581972	-1.79519	3.56122e-05	-0.0907564	1	2.13571	5.94425e-06	0.905723	0.112151	-1.23009	0.0380434	6.88478	36.3511	14.8817
Ect2	-1.19964	0.316448	-1.90572	0.00110293	-2.15718	0.0004434	-0.555258	0.587897	-0.0656123	1	-0.428216	0.73195	-0.047732	1	-0.826399	0.308431	-0.778687	0.596302	12.0113	13.1735	7.5498
Efcab2	-0.503352	1	-0.27209	1	-1.97229	0.00184494	-1.32035	0.101705	-0.285005	1	-1.0938	0.0892075	0.205356	1	1.24876	0.0571793	1.04351	0.30266	1.9723	2.56246	5.3811
Eif1ad	-0.139773	1	-1.33013	0.00101007	-0.420257	0.689002	0.0406606	1	-0.961578	0.0217389	-0.081981	1	0.550812	0.644257	-0.509816	0.374855	-1.06066	0.0398018	18.8261	31.2893	14.5856
Eif2b3	-0.809425	0.603741	-2.03246	8.81297e-05	-1.06955	0.115068	-0.550868	0.587334	-1.31631	0.0102726	-0.587804	0.38814	0.746561	0.54596	-0.071122	1	-0.817712	0.369795	23.1067	46.7492	25.2424
Elavl2	-4.67267	6.13907e-14	-4.68721	9.36834e-13	-5.15914	1.75211e-14	-1.39208	0.0273664	-0.670541	0.585431	-1.51216	0.020422	-0.319587	1	-1.41776	0.0302869	-1.09823	0.26278	11.0294	9.75919	4.4645
Ell2	-0.775873	0.770458	-1.5014	0.00767262	-1.76702	0.00728284	-0.162348	1	-0.113876	1	-1.5196	0.00849307	0.759492	0.691119	0.906596	0.210219	0.147088	1	4.15374	7.98062	8.74895
Emb	-3.82264	2.20008e-10	-4.15771	1.37363e-10	-1.76014	0.0537621	-1.86923	0.00242751	-0.573653	0.677722	1.51004	0.0190279	-1.35189	0.138134	-3.84313	1.04158e-10	-2.49161	0.00020891	17.3017	7.56659	1.30373
Emd	-0.185936	1	-1.3258	0.00448192	-0.356814	0.846925	-0.302597	0.965146	-1.07549	0.0152495	0.18136	0.953653	0.291154	1	-0.752151	0.163642	-1.04332	0.0780706	65.9529	93.7411	44.6599
Enpp3	-2.40338	4.17446e-05	-0.81265	0.414458	-0.062241	1	-0.0376867	1	0.910545	0.32524	-0.864182	0.231977	-2.12926	0.000461318	-1.99053	0.000491445	0.138893	1	6.67841	1.7856	1.92739
Entpd2	-4.59896	1.0739e-07	-5.12354	3.86039e-09	-0.287295	1	-0.523174	0.750171	-1.32366	0.114219	0.930875	0.324596	0.783545	0.85879	-1.20406	0.18574	-1.98804	0.0335203	3.61827	6.79048	1.77936
Epb4.2	-1.3636	0.878504	-2.46315	0.13256	-4.63321	0.000956702	-0.913444	0.646915	0.883849	1	-4.10662	0.000690704	-1.41837	0.743823	0.727865	0.815826	2.14646	0.26106	5.60362	2.23426	10.4859
Epcam	-2.4726	5.10848e-06	-2.01271	0.00036759	-0.531066	0.8422	-0.0223582	1	0.11662	1	-1.31247	0.0206899	-0.369009	1	-0.887746	0.181637	-0.518756	0.803162	16.4748	14.3687	9.7427
Ercc6l	-1.97161	0.00104669	-1.9677	0.000153849	-2.12456	0.000167673	-1.11215	0.077387	-0.383158	0.905825	-0.183963	1	-0.528588	0.974672	-1.43261	0.0140489	-0.904048	0.354076	15.8916	12.2526	6.4508
Ermap	-1.37583	0.859057	-3.6311	0.00630173	-4.2799	0.00197002	-0.735146	0.78012	-0.58058	0.996618	-5.22459	1.49939e-05	0.0573442	1	1.05541	0.57515	0.998097	0.802168	6.02822	6.6177	14.2548
Esco2	-2.75057	3.51603e-05	-4.29816	2.84915e-12	-3.15831	9.56579e-07	-1.88752	0.00607157	-1.9457	0.00282019	-1.00169	0.194978	0.803594	0.718216	-0.920863	0.270807	-1.72449	0.0354616	22.3106	44.5121	13.2495
Esf1	-1.20973	0.0817421	-1.67916	0.000413933	-1.15815	0.0572045	-2.04457	2.46061e-05	-1.04029	0.056287	-0.633896	0.31969	0.2075	1	-0.737813	0.232303	-0.945333	0.21679	18.9636	24.4005	12.344
Espl1	-1.02885	0.109065	-1.31055	0.00244861	-1.32143	0.00448967	0.238636	1	0.148715	1	0.00401918	1	0.230882	1	-0.497601	0.442057	-0.728495	0.347922	11.0498	15.0081	8.77431
Esrp1	-6.54675	9.29185e-11	-4.68205	1.21139e-06	-4.71681	2.11287e-06	-0.31127	0.946918	1.19361	0.445587	-1.76903	0.0601555	-0.993079	0.810414	-0.637021	0.728927	0.356114	1	6.38088	3.56562	4.5945
Esrrb	-5.24371	1.32502e-06	-3.27919	0.00261649	-0.0725532	1	-0.541911	0.775888	1.10185	0.625751	1.73644	0.161265	-1.96115	0.217817	-5.59655	1.86956e-07	-3.6376	0.00301545	7.56224	2.06682	0.179363
Etv4	-2.12256	0.00190309	-0.671873	0.703133	0.163998	1	0.620198	0.635115	0.995275	0.275517	2.14342	0.000708529	-1.78427	0.0170238	-3.64419	2.41659e-09	-1.86056	0.0222357	8.01011	2.59684	0.748356
Exo1	-0.901048	0.254753	-1.20496	0.00615984	-1.41935	0.00191995	0.222755	1	-0.117673	1	-0.174697	0.966629	-0.120657	1	-0.980973	0.0394277	-0.860349	0.208296	6.78168	6.87783	3.81842
Faf1	-0.595174	0.722673	-1.2827	0.00297773	-0.686922	0.293984	-0.50003	0.446971	-0.636502	0.253478	0.290219	0.724177	0.382341	0.970193	-0.353086	0.667526	-0.735442	0.298218	14.3186	21.267	12.4247
Fam169a	-2.32798	6.15638e-05	-1.73152	0.00122216	-1.61987	0.0144821	-2.02881	0.00019461	-0.249101	1	-0.705633	0.360604	-0.91516	0.461661	-2.59486	2.30905e-06	-1.67979	0.0158206	12.9515	7.34628	2.25475
Fam178b	-3.03158	0.00783835	-3.86518	6.00507e-05	-2.01689	0.124322	-0.667569	0.688749	0.15131	1	1.48555	0.14147	0.619251	1	0.246959	1	-0.3724	1	2.55014	6.47657	4.81354
Fam55b	-2.81788	0.132501	-3.0623	0.0280831	-3.68928	0.00480569	-1.41831	0.360191	0.0806481	1	-4.12357	0.000199222	1.09848	0.946269	2.88412	0.0134138	1.78567	0.321158	0.805879	1.8863	7.20838
Fancb	-2.22875	0.000203521	-1.81809	0.00235089	-1.04084	0.320232	-1.6005	0.00887024	-0.126578	1	0.278008	0.881275	-0.868262	0.523944	-1.91672	0.000786804	-1.04857	0.258178	6.59904	4.00498	1.97089
Fancd2	-2.29341	3.5558e-05	-2.48708	3.30848e-07	-3.01965	9.57863e-09	-0.0909396	1	0.587373	0.712892	-0.450369	0.613985	0.128571	1	-0.164614	1	-0.293195	1	6.68197	8.54959	6.8814
Fanci	-1.42791	0.0476825	-2.14793	1.32982e-05	-1.6779	0.00391678	-0.263388	0.860123	-0.723509	0.403357	-0.492114	0.564512	0.465691	0.995597	-0.692488	0.356759	-1.15823	0.136946	7.44813	10.9665	4.66894
Fbxl5	-0.667117	0.703473	-1.3536	0.00269466	-1.01031	0.0917347	-0.65883	0.292486	-0.989951	0.0720013	-0.950182	0.0587797	0.386132	1	0.0241599	1	-0.361978	0.918761	32.635	47.7332	37.0619
Fbxo15	-5.98206	1.84237e-18	-6.29743	6.81182e-16	-5.14124	1.0177e-13	-2.30194	0.000142763	-0.107494	1	-0.868583	0.254644	-1.55491	0.0591208	-1.683	0.00824487	-0.128058	1	19.9563	7.48352	6.82799
Fbxo47	-1.98959	0.104769	-5.28536	9.65711e-14	-5.85169	1.9651e-15	-0.989587	0.376654	-2.42276	0.000200849	-3.22188	4.05267e-07	3.51631	1.86613e-07	3.2801	8.00418e-07	-0.236596	1	1.26004	15.5832	11.9324
Fbxo6	-1.98816	0.00155185	-1.84583	0.00350061	0.0641796	1	-1.31467	0.0607573	-1.55508	0.00805275	-0.414386	0.702997	-0.38696	1	-1.56033	0.00957671	-1.17347	0.168969	19.2311	16.1116	6.70625
Fbxw7	-0.336591	1	-1.27264	0.00611099	-1.09181	0.0195718	-0.201542	1	-0.350886	0.826999	-1.16692	0.00712069	1.06074	0.0749887	0.810165	0.112151	-0.250597	1	5.84103	13.2356	11.2226
Fen1	-0.755314	0.448961	-1.44933	0.00134741	-1.11904	0.0131768	0.582656	0.313176	-0.374125	0.734279	0.292512	0.76175	0.100145	1	-0.888827	0.0667151	-0.988992	0.0988364	34.5351	40.5453	21.0051
Fgd6	-1.2308	0.396776	-2.20715	0.000340949	-1.54793	0.0919832	-1.28554	0.0748095	-1.64828	0.0200351	-1.39867	0.0448622	1.35235	0.187757	0.49725	0.747941	-0.855154	0.569656	2.26674	6.40752	3.52846
Fhl4	-1.39715	0.283212	-4.63678	8.67154e-14	-3.98296	3.28649e-10	-1.41831	0.0951521	-3.45163	6.62237e-09	-4.19661	2.7641e-11	2.30114	0.000735374	2.08501	0.00131319	-0.216304	1	1.5093	8.33296	7.09673
Figla	-4.38429	0.798246	-10.6246	1.82709e-11	-9.88357	2.31404e-09	-1.85012	0.728428	-6.85205	1.5464e-10	-3.51661	0.000242423	5.67136	1.37841e-07	4.84112	7.62871e-06	-0.834885	0.784418	0.29392	16.9195	9.33128
Fignl1	-1.23981	0.0697646	-2.13056	2.60079e-06	-1.89208	0.000103453	-0.676012	0.355666	-0.813621	0.226583	-0.235491	0.90838	-0.0555915	1	-1.1535	0.0307502	-1.09793	0.115062	32.5384	34.0734	15.9607
Fkbp6	-4.57096	7.1227e-11	-6.20982	2.23829e-18	-4.24584	1.32937e-10	-0.480213	0.71334	-0.899777	0.317144	0.896332	0.292712	1.41527	0.170307	0.325663	0.958473	-1.08964	0.372411	27.9907	86.5234	38.883
Fmr1	-0.949729	0.603133	-1.92882	0.000912397	-1.96272	0.00167345	-1.63566	0.0103161	-1.25824	0.0836907	-1.7913	0.00260924	0.77628	0.704725	0.500789	0.690712	-0.275496	1	22.6307	43.235	35.447
Fmr1nb	-5.46789	1.15273e-10	-7.00243	1.41978e-20	-7.67889	2.26015e-19	-1.66994	0.0258271	-3.59932	3.37049e-09	-4.32773	4.40087e-11	2.37938	0.000735374	1.4423	0.0486428	-0.937219	0.46667	9.6274	54.3873	26.1919
Foxh1	-7.10109	3.86733e-14	-10.1912	1.60855e-13	-5.57278	1.04935e-05	-0.307843	0.929913	-1.55185	0.0707449	-3.55871	0.00040477	-1.20451	0.458252	-3.32552	6.5253e-06	-2.12173	0.0207166	14.3627	6.70187	1.53112
Foxr1	-6.83502	1.89672e-13	-9.64186	1.14333e-11	-3.45519	1	-0.985294	0.29489	1.54849	0.110595	6.18877	1.85166e-11	-1.48763	0.213023	-7.75622	2.27356e-16	-6.2947	7.125e-11	8.08355	3.14801	0.0600905
Gapdh	-5.06143	0.00408463	0.917259	1	-0.235278	1	-4.88884	0.00195477	0.702867	1	-0.182235	1	-1.11762	1	-1.2772	0.636788	-0.159562	1	43.7403	34.8668	22.5666
Gata1	-0.181628	1	-2.66668	0.00548122	-1.26026	0.416928	0.137619	1	-1.16975	0.330038	-3.48583	7.01869e-05	1.42872	0.496742	1.83787	0.0611721	0.409061	1	2.5686	7.5565	10.7646
Gata2	-1.3035	0.27644	-2.54189	0.000216637	0.230868	1	-0.0937951	1	-2.34428	0.000187468	-1.02528	0.167525	0.324956	1	-0.593314	0.619628	-0.918315	0.508714	8.67605	12.1202	6.46931
Gatm	-0.130194	1	-1.40899	0.00542074	-0.0102308	1	2.24341	1.73341e-06	0.355166	0.910906	-0.38283	0.621314	2.12596	9.10905e-06	2.08434	5.64025e-06	-0.0416514	1	9.75048	48.3226	47.8324
Gclc	-1.94632	0.000248675	-1.81349	9.60399e-05	-1.70634	0.00138655	-0.621999	0.32033	-0.712329	0.384341	-0.621971	0.341527	-0.0636564	1	-0.705911	0.301716	-0.642275	0.630839	11.8375	13.0918	8.72704
Gcna	-7.55386	0.000913629	-11.4918	1.91404e-10	-10.8649	4.95355e-10	0.449612	1	-3.42808	0.0013549	-2.21156	0.0489056	3.35327	0.010095	2.6331	0.0242806	-0.720683	0.984912	0.82307	9.92286	6.15452
Gjb3	-4.07493	1.0047e-07	-1.9854	0.0297896	0.221287	1	0.155642	1	0.215517	1	0.283008	0.995557	-1.34306	0.326204	-3.43934	3.07109e-06	-2.09679	0.0260618	15.2291	6.50106	1.46131
Gkn2	-5.28495	0.136233	-9.44762	0.00120719	-2.11189	1	-7.50239	0.0221708	-0.808272	0.931301	-2.05023	1	1.2494	1	-6.14953	0.00765085	-7.46633	0.00679667	2.55366	7.1821	0.0306114
Glce	-0.561596	0.80134	-1.28042	0.00491352	-0.742875	0.249968	-0.0811504	1	-0.650577	0.319415	-0.682242	0.17754	0.960991	0.135162	0.547494	0.386681	-0.413513	0.817807	8.33272	17.7535	13.4923
Gldc	-4.42902	6.55973e-11	-4.39901	3.00035e-11	-1.01622	0.451589	-1.20112	0.0819679	-0.653808	0.63439	-0.781952	0.443981	-0.959903	0.60912	-4.005	1.55724e-09	-3.04548	2.91014e-05	13.534	7.7325	0.905086
Gm11837	-0.1108	1	-2.64639	0.00117286	-1.69409	0.12183	-0.544328	0.871805	-0.955914	0.390438	-0.133361	1	0.787197	0.890379	0.446766	0.887816	-0.340793	1	3.55353	5.49563	4.46136
Gm12657	0.0150288	1	-8.81463	0.00788134	-2.11189	1	-0.635636	1	-6.43513	0.0127477	0.650984	1	5.10726	0.131408	-1.64837	1	-6.83315	0.032864	46.0396	33.8684	28.3125
Gm13152	-3.47996	0.00872399	-0.843662	0.687188	-0.832057	0.878782	-2.78408	0.0163958	-1.01155	0.801989	-1.37681	0.342822	-1.18314	0.710051	-1.29275	0.289593	-0.109243	1	7.05002	3.70439	4.82038
Gm13718	-3.10356	0.0534826	-8.13961	2.45195e-14	-6.62974	4.12169e-11	-1.93091	0.172961	-1.37835	0.13825	-2.90024	0.000155777	3.20632	9.22047e-05	2.60747	0.00125192	-0.599697	0.895204	0.640362	7.49552	5.32723
Gm1564	-4.1942	8.73143e-08	-10.2658	1.27911e-36	-6.63927	1.74488e-24	-3.46298	5.19037e-06	-6.13291	8.65226e-23	-5.27952	7.71141e-18	4.48014	1.14448e-13	3.70067	5.466e-10	-0.779653	0.561481	0.987842	24.4519	13.7613
Gm5712	-6.9105	0.00906776	-5.68138	0.0996963	5.12548e-15	1	-1.17929	0.525239	1.80077	0.420353	5.80825	0.0397188	-1.80934	0.616024	-7.46019	0.00090591	-5.93837	0.10063	5.03134	2.21969	0.0209999
Gmds	0.137346	1	-1.67901	0.00919366	-0.831939	0.375447	0.316685	0.775794	-1.21864	0.0398036	0.00219606	1	1.45484	0.0400416	0.522283	0.60814	-0.932731	0.322471	4.97195	15.2281	7.72654
Gmnn	-1.28976	0.114577	-1.58037	0.00383777	-0.793791	0.463764	-0.644188	0.499898	-0.840411	0.264295	0.545094	0.477635	-0.464943	1	-1.77194	0.00122615	-1.30707	0.0714271	62.4839	51.8364	19.0693
Gpat2	-6.08278	4.34573e-13	-7.18894	7.00768e-21	-7.33948	5.64869e-19	-0.617671	0.598346	-2.32923	0.000876669	-0.437044	0.786897	2.9415	0.000141429	1.79191	0.023492	-1.14963	0.388757	7.35766	73.572	31.8217
Gpr19	0.279485	1	-1.60694	0.0116559	-1.78329	0.00254708	0.636963	0.432003	-1.95988	0.000172791	-1.80502	0.00081101	1.75146	0.00627352	1.69461	0.00311254	-0.0569735	1	2.67196	10.6559	9.98807
Gpsm2	-0.320492	1	-1.38973	0.000263406	-0.638004	0.332587	-0.201363	1	-0.748783	0.13825	0.226207	0.835851	0.82315	0.198695	-0.101858	1	-0.925042	0.101552	9.67778	19.0498	10.0427
Gstm3	-3.76541	0.00151223	-4.71637	0.00488434	2.10069	0.407654	-0.361221	0.947572	-0.25282	1	2.62259	0.10884	-1.52744	0.483084	-5.81647	4.57684e-07	-4.30802	0.0025887	11.6998	11.5945	14.898
Gtf2e2	-0.652117	0.729561	-1.32036	0.00988977	-0.649782	0.458767	-1.39885	0.00551066	-0.775013	0.172442	-0.364656	0.656846	0.041929	1	-0.742456	0.204178	-0.784399	0.332966	56.5666	63.8117	38.7616
Gtse1	-1.28131	0.0194049	-1.12135	0.0438247	-1.35001	0.00533839	0.495301	0.577239	0.494681	0.672286	0.478597	0.46272	-0.532295	0.78693	-0.975775	0.0494084	-0.443493	0.801088	12.7041	9.95152	7.27597
Gtsf1	-6.75983	0.0026135	-9.74214	3.14177e-10	-6.06392	2.85783e-06	-1.87896	0.122487	0.569007	1	2.60444	0.00132175	2.39921	0.0298798	1.219	0.329031	-1.18132	0.472959	1.38449	8.23209	3.5203
H2-Ab1	-0.513784	1	-3.82693	0.00114351	-1.58692	0.577858	0.199177	1	-2.9239	0.0112118	-0.314758	1	3.42333	0.00909133	2.18997	0.0860645	-1.2343	0.644308	0.956487	11.982	4.9139
H2-Bl	-0.902067	1	-7.46852	0.000661607	-1.54773	0.985474	0.236786	1	-7.50968	0.000280934	-4.06252	0.457044	2.82505	0.206363	-0.586496	1	-3.43145	0.0347796	0.611357	5.26609	1.49839
H2-D1	0.43668	1	-3.70203	3.82507e-07	-0.687535	0.948857	-0.197231	1	-3.37981	1.50951e-06	-1.63085	0.0359384	3.46687	6.73744e-06	2.45873	0.00152606	-1.0086	0.512797	3.89282	42.8383	22.0695
H2-K1	-0.174571	1	-5.78862	5.82302e-12	-2.57655	0.00463144	-0.0258115	1	-2.96074	5.50873e-05	-1.04864	0.244704	5.01906	3.84016e-10	4.32491	3.56215e-08	-0.694751	0.831993	2.53313	57.8658	37.9671
Hat1	-1.69586	0.00158237	-2.03624	1.91768e-05	-0.831142	0.332559	-1.72859	0.000635702	-0.972865	0.0831534	0.970865	0.0667224	-0.354847	1	-1.8252	0.000173847	-1.47037	0.01252	134.993	118.379	42.7861
Haus6	-0.80339	0.746426	-1.28125	0.0281667	-1.94809	0.0010122	-0.630225	0.452087	-0.109222	1	-1.54752	0.00912134	0.07554	1	0.117671	1	0.0421313	1	6.97643	7.99274	8.18178
Haus8	-0.0913748	1	-2.40493	1.9875e-07	-0.670639	0.473459	0.491132	0.53178	-1.58284	0.000890994	0.467249	0.528033	1.59506	0.00401128	-0.134986	1	-1.73016	0.00164099	10.7548	38.7602	11.1475
Hccs	-1.17661	0.158769	-3.04227	5.27876e-11	-1.635	0.00441993	-0.901877	0.168976	-1.95483	7.03818e-05	-0.823423	0.182535	1.19748	0.0948857	-0.504884	0.553347	-1.70243	0.00376209	13.6334	35.1642	11.066
Heatr1	-0.979484	0.43051	-1.69208	0.00115649	-1.20041	0.0920676	-0.123318	1	0.450317	0.922142	1.37552	0.0124348	0.561599	0.907591	-0.483516	0.614524	-1.04513	0.219866	13.0518	22.4155	10.3444
Hells	-2.23027	3.693e-05	-3.22939	1.70495e-11	-2.96557	4.25597e-09	-2.10274	4.98984e-05	-1.48079	0.00766687	-1.69553	0.00152807	0.219015	1	-1.19473	0.0392212	-1.41376	0.0354247	59.1099	79.4425	28.596
Hemgn	-1.60869	0.768743	-4.1071	0.00654796	-4.8905	0.000388535	-0.332903	1	0.198842	1	-5.69889	6.00656e-06	1.12514	0.991247	2.80431	0.0322795	1.67918	0.449077	2.98016	7.00479	23.9904
Hfm1	-2.758	6.41929e-05	-5.41625	9.31103e-19	-6.62968	2.65173e-23	-2.13227	0.00202148	-3.20564	3.13551e-08	-4.47987	5.80778e-14	3.27124	9.42306e-08	3.42574	1.10565e-08	0.154414	1	1.79424	16.1782	17.6769
Hmbs	-0.448138	1	-0.533252	0.743233	-1.45592	0.00656071	-0.144828	1	-0.0539549	1	-0.942941	0.0691257	-0.461437	0.947417	0.158183	1	0.619647	0.569514	46.4434	45.9838	64.0284
Hmmr	-1.41105	0.0780608	-1.55057	0.00875142	-1.53123	0.0141503	-1.27809	0.0433619	0.0835229	1	-0.13217	1	-0.394892	1	-1.04673	0.111119	-0.651863	0.687762	12.8269	11.8847	7.18187
Hook1	-2.03592	0.00787416	-2.24957	0.000247386	-2.84914	7.10872e-06	-1.1456	0.112841	-0.553178	0.847934	-2.07789	0.00131096	0.122176	1	-0.106143	1	-0.228327	1	8.88522	10.675	9.14696
Hormad1	-7.95161	1.27021e-06	-10.9391	5.13951e-16	-10.257	2.64334e-13	-2.5029	0.0269241	-3.94004	1.16683e-07	-3.89006	1.45289e-06	2.40241	0.00697899	1.62691	0.0693418	-0.775911	0.706265	10.0151	34.4943	19.6584
Hormad2	-2.10845	0.0534826	-5.83181	9.34392e-15	-3.67557	1.64061e-05	-3.08201	0.000534924	-2.75094	0.000144562	-4.60095	1.69965e-08	2.3118	0.00697899	0.724263	0.582782	-1.58785	0.125178	3.06466	16.7525	5.48835
Hprt	-0.752391	0.585482	-2.0933	7.63769e-07	-0.50792	0.668206	-0.886144	0.1473	-1.81183	2.37023e-05	-0.213024	0.913939	1.01093	0.136525	-0.388008	0.672782	-1.39897	0.0108332	38.3819	86.9664	33.97
Hsf2bp	-3.55596	2.06533e-07	-6.68282	3.92239e-22	-5.68689	8.61414e-16	-0.927342	0.251218	-2.26762	9.39242e-05	-1.65569	0.0114602	2.41068	0.000342919	0.611911	0.593271	-1.79889	0.0192359	3.74004	21.8907	6.20993
Hspa4l	-1.42662	0.22077	-2.54008	2.63542e-05	-1.86296	0.00801427	-1.47921	0.0372427	-1.25588	0.109876	-1.63144	0.0163611	1.56893	0.0903852	0.998845	0.245315	-0.57014	0.877205	3.8369	12.589	8.5278
Il18	0.0166107	1	-3.45256	2.91158e-05	-2.63426	0.000927467	-0.729895	0.98628	-2.6774	0.000161969	-1.64246	0.0268934	3.40839	3.04105e-05	4.11593	5.85329e-08	0.706128	0.800451	0.591265	7.21724	12.1683
Inca1	0.0742515	1	-3.78288	5.52855e-12	-2.70325	2.30698e-06	-0.833334	0.60221	-5.37103	7.52471e-20	-3.84276	1.88273e-11	4.43287	4.83646e-14	3.52441	1.48561e-09	-0.908959	0.37863	1.44286	40.3084	21.175
Ints6	-0.273581	1	-0.786479	0.202318	-1.53119	0.00333514	-1.66946	0.000653192	-1.05328	0.070611	-2.19236	1.79913e-06	0.673653	0.669009	1.03067	0.0668367	0.357019	0.964818	9.94517	18.1241	23.6974
Ints8	-0.64713	0.721081	-1.26014	0.0032828	-0.77737	0.317911	-0.905156	0.0844085	-0.66409	0.318818	-0.515458	0.423001	0.194586	1	-0.598574	0.335595	-0.793173	0.299812	22.9537	31.0401	17.0004
Ippk	-0.838565	0.463196	-2.21019	8.64568e-08	-0.909041	0.209557	-0.559841	0.428657	-1.29991	0.00517261	-0.492797	0.47146	0.793023	0.392587	-0.507265	0.496175	-1.30037	0.0245715	6.89428	13.4525	5.54652
Iqcb1	-1.14784	0.0772603	-2.71874	3.77452e-11	-1.67182	0.000518637	-2.20909	6.61248e-07	-2.62627	2.08686e-10	-1.41655	0.00183057	1.11271	0.0660817	-0.00325999	1	-1.11599	0.0612608	25.6441	67.809	30.4312
Itgb3	-2.42251	3.18172e-05	-1.57182	0.043707	0.858787	0.478387	-0.366538	0.678636	1.19237	0.0982169	2.87093	1.22999e-07	-1.00512	0.369766	-3.16975	1.19825e-08	-2.16492	0.000943093	5.9364	3.29188	0.779866
Kif11	-1.16617	0.0978108	-0.967217	0.0892418	-1.53253	0.00239508	-0.423466	0.607903	0.485514	0.655232	0.126472	1	-0.681474	0.610423	-0.893132	0.116544	-0.211657	1	26.2903	18.2933	15.4306
Kif15	-0.932016	0.420513	-1.08392	0.0411611	-1.70551	0.00146581	-0.505697	0.524863	0.378251	0.907096	-0.434208	0.630493	-0.194807	1	-0.478321	0.575425	-0.283519	1	10.2457	10.0126	8.18744
Kif18a	-2.55516	0.000389264	-2.84292	1.57727e-05	-2.55887	0.000241941	-1.48808	0.0497916	-0.825066	0.522082	-0.37632	0.862637	-0.396083	1	-1.46631	0.0469016	-1.07027	0.379278	12.4504	10.8736	5.12711
Kif23	-0.560565	0.746426	-1.35048	0.000720065	-0.685359	0.242917	-0.0150381	1	-0.0782604	1	0.903484	0.0294969	0.468461	0.802391	-0.553005	0.307425	-1.02149	0.051161	14.1435	23.3595	11.3851
Kif4	-0.907561	0.234083	-1.23048	0.0083084	-1.23142	0.00793814	-0.278214	0.848483	-0.0605627	1	0.257258	0.818383	0.0514276	1	-0.646917	0.254555	-0.69836	0.390755	12.1701	14.0922	8.70791
Kit	-2.02014	0.0013384	-1.10691	0.0760556	-0.272841	1	-0.180129	0.933709	-0.204414	1	-0.585679	0.47918	-0.310207	1	-0.819513	0.284314	-0.509316	0.889384	12.6032	11.4863	8.09667
Klf1	-0.833206	1	-3.45746	0.00862219	-3.22368	0.0179781	0.892855	0.777649	-0.878533	0.758664	-3.28579	0.00265618	1.69207	0.538704	1.99254	0.106696	0.300367	1	3.31745	11.46	15.2871
Kntc1	-1.13771	0.201376	-1.47873	0.00122549	-2.25335	9.44578e-06	0.151453	1	0.149883	1	-0.848374	0.170401	0.276167	1	0.232619	0.991785	-0.0435514	1	6.49143	8.78849	8.39606
L1td1	-6.25428	1.14146e-15	-1.80938	0.0416923	0.065895	1	-0.411528	0.749231	2.28921	0.00168968	-0.265965	1	-3.41575	2.1442e-06	-4.64712	6.19417e-11	-1.23179	0.361757	17.7031	2.10299	0.8117
Larp1b	-1.39678	0.512147	-3.91242	4.7591e-08	-2.74189	0.00116071	-1.7203	0.069135	-2.62477	0.000440003	-0.405551	0.858329	2.3076	0.00979451	1.23808	0.2007	-1.06988	0.463126	3.26398	18.4636	9.23736
Lars	-0.646816	0.639124	-1.16883	0.00788134	-0.380586	0.704928	-0.124307	1	-0.257823	0.950304	0.0871333	1	0.323789	1	-0.867681	0.0680014	-1.19148	0.0220385	29.0027	42.8736	18.177
Lbr	-0.760902	0.415243	-0.92404	0.0408105	-1.53088	0.000276902	-0.37335	0.636529	0.0611972	1	-0.420299	0.45706	-0.543547	0.694593	-0.605628	0.28982	-0.0620781	1	26.9534	20.1217	20.0048
Lig1	-0.528311	0.828084	-1.28955	0.00509045	-0.350021	0.709183	0.145445	1	-0.642493	0.262599	0.621419	0.22719	0.556659	0.677747	-0.759654	0.132423	-1.31633	0.0082691	45.5493	75.3629	29.7854
Lin28a	-4.96385	6.00214e-14	-5.79674	5.91201e-17	-6.08752	1.20887e-07	-1.60404	0.0141771	0.105992	1	1.41084	0.0512211	-0.634717	0.944061	-4.83824	1.52277e-13	-4.20418	3.22864e-10	20.5684	14.482	0.776804
Liph	-5.2117	1.99637e-10	-4.40993	7.48525e-08	-0.870067	0.767538	-0.641959	0.566941	2.61913	0.000530825	2.13514	0.00774381	-1.79871	0.0781898	-4.12934	4.9238e-08	-2.3319	0.0164705	5.6249	1.85616	0.393327
Lpin3	0.326256	1	-1.61025	0.00504594	-0.703307	0.558489	1.09251	0.16491	-0.91577	0.222356	-0.140301	1	2.25665	0.000192121	1.58503	0.00981783	-0.671824	0.648542	1.03291	5.62001	3.51426
Lrr1	-1.65859	0.0976736	-2.63024	2.02469e-05	-2.70952	9.86652e-05	-0.738132	0.575705	-1.33181	0.108669	-0.819953	0.359855	0.439192	1	-0.449297	0.786874	-0.888604	0.530035	7.40005	11.3208	6.03182
Lrrc34	-3.90086	2.95991e-10	-2.99715	3.63231e-07	-1.13484	0.391442	-3.58209	3.50355e-09	-3.2608	4.91484e-08	-1.53223	0.0399378	-1.41629	0.122583	-3.38894	1.87919e-08	-1.97297	0.00755294	18.7803	7.84937	1.96087
Lrrc42	-0.127811	1	-1.46808	0.00200903	-0.562522	0.537419	-1.19719	0.0196361	-1.65216	6.80512e-05	-0.322088	0.705922	1.15562	0.0447507	0.101402	1	-1.05423	0.078713	60.6382	159.8	74.9794
Lrrc46	0.826529	1	-1.76376	0.178798	-3.22395	0.000276902	0.979341	0.530084	-1.39839	0.232219	-0.868293	0.391777	1.96354	0.130808	3.2424	0.000113864	1.27834	0.360812	0.566633	2.43216	5.83428
Lsm3	-0.84784	0.597811	-1.95898	0.000589391	-0.770569	0.461408	-0.797369	0.322681	-1.00368	0.101492	0.379154	0.68292	0.0660445	1	-1.21669	0.0344136	-1.28277	0.0640072	158.815	171.03	75.356
Ltv1	-1.22556	0.0351655	-1.73322	0.000136409	-1.10456	0.0479989	-1.17331	0.0227037	-1.0289	0.0381771	0.0631755	1	0.286639	1	-0.654927	0.253808	-0.941594	0.151915	30.3644	43.051	21.1135
Luzp1	-0.247145	1	-1.1923	0.00652617	-0.893677	0.139601	-0.303606	0.765355	-0.851613	0.123755	-0.750342	0.145461	0.832105	0.28109	0.177841	1	-0.654277	0.44911	8.45838	16.5264	10.5019
Lypd4	0	1	-11.9662	4.76857e-16	-9.72835	2.2075e-09	3.28717	1	-8.72824	1.10404e-15	-0.242717	1	11.8004	1.06571e-14	9.60154	9.08374e-09	-2.33182	0.0286312	0	26.961	4.80851
Macrod2	-1.14924	0.423823	-2.27146	0.000191915	-1.21388	0.130314	-0.709797	0.533204	-2.31366	3.07291e-05	-0.764507	0.328975	1.42348	0.0675889	0.287526	0.957996	-1.13626	0.19362	2.17741	6.26902	3.51961
Madd	0.323366	1	-1.58142	0.000189046	-0.227515	1	-0.319179	0.829958	-2.20595	1.93271e-07	-1.01254	0.0342585	2.09755	3.70664e-06	0.982431	0.0551925	-1.11518	0.0658706	2.77672	13.09	5.94983
Mael	-9.31077	2.70716e-23	-10.2532	2.20499e-33	-10.2353	2.47752e-32	-2.43955	8.88477e-05	-0.941862	0.236957	0.480789	0.648745	1.88794	0.0105113	1.38126	0.051918	-0.506707	0.881914	17.2238	80.8396	54.5383
Map3k15	-1.79324	0.203863	-2.40484	0.00128424	-3.2263	0.000190874	-0.103572	1	1.41783	0.213666	-0.255826	1	1.36731	0.387197	1.62098	0.0775166	0.253612	1	1.59912	4.46109	5.36575
Mcm5	-0.432845	0.942367	-1.43348	0.000286431	-0.87374	0.0812915	0.947831	0.0409499	-0.434697	0.575386	0.600176	0.220265	0.386529	0.942084	-0.818704	0.0766775	-1.20524	0.0131901	59.3693	89.2923	37.4361
Mcm8	-1.72741	0.00802338	-2.465	5.34941e-07	-2.64229	1.25969e-06	-0.888468	0.199611	-0.726126	0.410535	-1.08818	0.0783243	0.406226	1	-0.166057	1	-0.572303	0.725802	11.2307	17.0086	11.1677
Med21	-0.65782	0.988564	-2.17878	0.00170142	-0.720548	0.724143	-0.761701	0.535403	-1.8685	0.00573769	-0.175779	1	0.620844	0.943444	-0.517636	0.707693	-1.13852	0.308261	67.0422	113.858	51.2243
Med7	-0.516566	0.977746	-1.422	0.00948501	-0.339053	0.902068	-1.15174	0.0573144	-1.1355	0.0381755	-0.164382	1	0.46778	0.957309	-0.479725	0.590673	-0.947551	0.242014	11.3197	17.3505	9.02709
Mei1	-4.07953	0.925443	-8.62902	1.46817e-16	-9.0815	7.35856e-16	-1.54666	0.898607	-7.76941	3.30166e-16	-2.71878	0.000666085	7.84532	5.06494e-15	6.93979	2.48657e-12	-0.911245	0.658274	0.0344929	8.25827	4.29562
Melk	-1.24057	0.0211338	-1.59218	0.000305754	-1.14385	0.0186094	-0.257805	0.903394	-0.137285	1	0.616355	0.248656	-0.444696	0.94098	-1.47021	0.000774133	-1.02554	0.0816776	19.798	16.345	7.88292
Mis18bp1	-1.61966	0.0190575	-1.51836	0.00535867	-1.57492	0.0161564	-1.45001	0.017756	0.360407	0.970822	0.278603	0.870382	-0.902595	0.470693	-1.62958	0.00497436	-0.727004	0.586928	16.3529	9.77388	5.8111
Mki67	-0.883798	0.585773	-0.497857	0.478321	-1.55508	0.00838026	-0.560842	0.381501	0.856441	0.268195	-0.591239	0.436043	-0.0724028	1	0.318082	0.872492	0.390487	0.955746	29.9467	31.4629	40.9984
Mlf1	-0.270367	1	-2.08149	0.00150611	-0.714261	0.59253	-2.16393	0.00185945	-1.97042	0.000432117	1.41708	0.0191025	1.3283	0.118722	0.296279	0.949188	-1.03221	0.294518	5.4326	17.5886	8.20946
Mms22l	-1.04982	0.126415	-1.07573	0.0252255	-1.38161	0.00419063	-0.221026	0.923726	-0.185272	1	-0.534574	0.370191	-0.153813	1	-0.59491	0.332827	-0.441111	0.801853	8.17996	8.47314	6.13888
Mogat2	-2.04217	0.00715031	-1.62656	0.0352559	0.376728	1	-0.645303	0.573692	-2.05795	0.00201244	1.84047	0.00785687	-1.09708	0.417043	-3.66908	1.17576e-08	-2.5732	0.000572639	7.16215	3.80835	0.639635
Morn5	-1.38817	1	0.118676	1	-3.77762	0.000273004	-1.16303	0.903394	-1.05797	0.919591	-1.23627	0.257416	-0.279864	1	2.80086	0.00551581	3.08557	0.00528754	0.736816	0.661704	5.31693
Mov10l1	-6.61976	2.19518e-13	-9.45731	5.56145e-23	-11.3205	8.73938e-25	-0.947184	0.285309	-0.930578	0.406078	-0.21219	1	2.19505	0.0194807	1.74512	0.0401031	-0.449956	1	5.56879	30.4374	21.8625
Mphosph8	-1.41963	0.0164388	-2.66989	1.33798e-09	-1.08658	0.0925479	-1.49754	0.00338246	-1.14911	0.0203476	0.602363	0.304591	1.20497	0.0594522	-0.588012	0.388627	-1.79301	0.000739796	31.4264	79.9093	22.9828
Mre11a	-0.782998	0.471827	-1.49601	0.000263436	-0.90563	0.129453	-1.07979	0.0268247	-0.907404	0.107105	-0.602614	0.289282	0.414705	0.974672	-0.52491	0.418524	-0.939643	0.155815	14.0647	21.5265	10.8045
Mreg	-4.15192	3.48383e-06	-3.72096	4.11483e-05	-3.13301	0.0018864	-1.93448	0.0226625	-0.858267	0.704426	-0.839073	0.528125	-1.04493	0.690061	-2.05011	0.0175265	-1.00542	0.628102	5.04945	2.91676	1.27402
Mrpl35	-0.645302	0.891861	-1.79912	0.00124543	-0.490678	0.8422	-0.487256	0.782742	-1.13586	0.0725334	0.522287	0.521932	0.361925	1	-0.753172	0.315453	-1.11514	0.1784	12.2275	17.998	8.26798
Msh4	-1.40779	0.625476	-5.31921	6.16922e-12	-6.62508	1.05149e-15	-1.17597	0.490371	-3.48527	7.09159e-07	-5.21906	2.40225e-12	3.38372	6.42949e-06	3.65964	3.3534e-07	0.275382	1	0.387101	4.24941	5.01354
Msh5	0.345951	1	-2.74317	1.70622e-07	-2.15479	0.000377569	0.887875	0.342291	-3.00989	1.3821e-08	-2.3392	1.9555e-05	3.24056	1.92461e-08	2.98451	1.32291e-07	-0.256364	1	0.749664	8.3461	7.18131
Mtap7d2	-4.59245	1.22157e-09	-7.12827	5.1511e-19	-5.84706	3.60758e-15	-2.54324	0.000242103	-1.92415	0.00574267	-2.45454	0.000323658	1.79386	0.0503127	0.961035	0.310562	-0.832882	0.646235	4.21541	15.8079	8.64063
Mthfd2	-0.800774	0.555788	-1.44405	0.00552711	-1.23014	0.0379213	0.487862	0.59808	0.171672	1	1.14757	0.0227397	0.0302646	1	-0.775583	0.210255	-0.805901	0.380841	10.5153	12.392	7.13528
Mtl5	0.447328	1	-5.03998	7.90371e-15	-4.06912	5.53497e-10	1.43503	0.242443	-3.46671	1.78974e-08	-3.18841	8.31176e-07	5.998	1.83689e-16	4.63308	6.60257e-11	-1.36635	0.165169	0.249032	19.3657	7.41348
Mtmr7	-2.12423	0.00164581	-2.3422	4.77836e-05	-1.41101	0.0628895	-1.11439	0.09009	-0.535674	0.752057	-1.60998	0.00991022	0.281951	1	0.00568813	1	-0.276285	1	5.90981	7.84492	6.5159
Mybl2	-1.2531	0.0307485	-1.28911	0.00552711	-0.652374	0.411593	0.366927	0.904179	0.440773	0.777879	0.954314	0.0550367	-0.367525	1	-1.58152	0.000552578	-1.21407	0.0411457	12.9855	10.0815	4.59812
Nae1	-0.929686	0.346821	-1.71197	0.000313763	-0.866122	0.284976	-1.25297	0.0206639	-0.984738	0.0744921	0.464512	0.508128	0.204181	1	-0.755915	0.211935	-0.960117	0.187755	34.558	46.1566	23.5663
Nanog	-4.21998	0.00113031	-4.24569	0.609428	-2.11189	1	-2.47955	0.0295721	2.60474	0.0450721	0.650984	1	-4.25849	0.000308772	-6.46457	7.62827e-07	-2.25208	0.918748	12.6913	1.04457	0.144037
Ncapg	-1.53786	0.0357592	-2.11198	3.20491e-05	-2.88442	6.24036e-08	-1.13423	0.0701328	-0.194069	1	-0.755813	0.29702	-0.26053	1	-0.641745	0.438392	-0.381221	0.978254	23.0078	21.9269	15.9506
Ncapg2	-0.794299	0.718092	-1.34561	0.0127267	-1.65472	0.00500123	-0.344268	0.768047	-0.10301	1	-0.642747	0.391443	0.237737	1	-0.256933	0.961998	-0.494683	0.882227	7.35365	9.58075	6.74419
Ndufs1	-0.41381	1	-1.2726	0.00393615	-0.607533	0.452872	-0.718663	0.227416	-0.837048	0.11658	-0.235763	0.868846	0.429562	0.93695	-0.569095	0.357717	-0.99867	0.105883	42.1542	64.8004	32.6689
Nek2	-1.58931	0.00121595	-1.58214	0.00052262	-1.11103	0.0400733	0.0904177	1	0.111581	1	0.760177	0.141337	-0.168634	1	-1.20958	0.0107354	-1.041	0.102521	12.7673	12.5268	6.27844
Nfatc2ip	-1.21105	0.0780608	-1.78569	4.78608e-05	-0.617772	0.530565	-0.346373	0.689082	-0.527508	0.596973	-0.383667	0.662916	0.590597	0.739218	-0.6305	0.336627	-1.22118	0.0473703	6.27756	10.5157	4.41817
Nkrf	-0.738058	0.71838	-2.21626	3.37923e-06	-2.25837	8.64887e-06	-1.36793	0.017366	-1.41018	0.00770502	-1.75557	0.000377248	0.994417	0.23887	0.743493	0.271499	-0.250969	1	3.83899	8.51627	7.16582
Nmb	-0.414889	1	-2.12962	0.000685588	-0.297164	1	-0.911957	0.357122	-2.13392	0.000602165	0.704475	0.44267	0.935969	0.530193	-1.13311	0.146468	-2.06961	0.00464093	10.1592	22.3558	5.35116
Nmd3	-1.07861	0.141186	-1.68725	0.000201598	-0.75882	0.378208	-1.06291	0.0474466	-0.933879	0.0929528	0.285295	0.786024	-0.0669662	1	-1.2031	0.0151423	-1.13616	0.0650722	32.1464	36.178	16.8081
Nmt2	-1.45183	0.0264796	-1.7066	0.000340949	-0.760639	0.376651	-1.00825	0.0677368	-1.18172	0.0463821	-0.370434	0.71762	0.667847	0.715705	-0.55899	0.482288	-1.22687	0.0819169	31.6449	57.6952	24.1334
Nol8	-1.91716	0.000717091	-1.53647	0.0032828	-2.08095	5.77557e-05	-1.742	0.00082059	-0.301515	1	-1.74989	0.000819632	-0.612432	0.816956	-0.457909	0.628668	0.154534	1	14.7965	10.7278	11.6745
Nptx2	0.418055	1	-0.73283	0.686842	-2.98496	1.45118e-05	-0.353838	0.94719	-1.68971	0.0221223	-1.81388	0.0077479	0.768457	0.849466	1.77471	0.0146299	1.00628	0.463124	1.87671	3.47919	7.2565
Nr6a1	-3.50073	1.47193e-12	-3.59298	1.00783e-14	-2.1721	5.35249e-05	-2.98663	2.63559e-10	-2.7262	1.12543e-08	-2.15169	1.1242e-05	0.287877	1	-0.954968	0.108019	-1.24288	0.0704427	8.89099	11.9226	5.0915
Nup107	-1.00891	0.0548884	-1.51012	8.75191e-05	-1.06974	0.0152748	0.228467	0.969667	-0.197531	0.993575	-0.0672471	1	0.146056	1	-0.46298	0.415968	-0.609046	0.408931	25.6796	32.6005	21.4638
Nup133	-0.785026	0.525975	-1.47853	0.00144307	-1.16723	0.0330113	-0.243291	0.915407	-0.572294	0.472078	0.332499	0.711902	0.53853	0.801787	-0.161594	1	-0.700134	0.439008	13.9742	23.4933	14.626
Nup210	-2.11734	0.00939201	-3.49926	1.96291e-07	-3.0431	1.62016e-05	0.187631	1	-0.875875	0.438452	-1.94166	0.00455941	1.20527	0.376988	0.681926	0.554549	-0.523366	0.953441	4.34382	11.4825	7.91983
Nup62cl	-0.84537	0.862816	-3.67988	3.16521e-07	-6.41775	9.3625e-13	-0.0352561	1	0.683305	0.739715	-1.50509	0.0424897	-0.453071	1	0.278894	1	0.732241	0.76482	3.77379	2.91462	5.27328
Nup93	-0.699201	0.618675	-1.73332	5.57994e-05	-1.08386	0.036403	-0.0656779	1	-0.5462	0.412911	0.147341	1	0.601523	0.650064	-0.452054	0.538246	-1.0536	0.080301	25.5049	44.233	21.0356
Obfc2a	-1.60102	0.0157356	-2.76851	3.16265e-09	-2.36396	3.89839e-06	0.724663	0.384752	-0.0253964	1	0.0883981	1	1.32022	0.0538445	0.9598	0.121841	-0.360483	0.966132	3.95613	10.9123	8.44289
Ofd1	-1.05071	0.203785	-1.32688	0.00866102	-1.71895	0.000523269	-2.01299	2.12291e-05	-1.20727	0.0215486	-2.00554	1.29869e-05	0.432425	0.993192	0.524009	0.515498	0.0915811	1	7.87942	11.8041	12.9949
Oip5	-1.564	0.0324361	-2.05264	0.000240083	-2.07407	0.000450129	-1.04263	0.13104	-0.94431	0.201802	-0.827932	0.230118	-0.201178	1	-1.01185	0.13126	-0.810743	0.485943	14.7691	16.8763	8.90769
Orc2	-0.987106	0.133403	-1.2735	0.00182361	-0.837078	0.186225	-1.14451	0.0122576	-0.661696	0.280883	-0.362346	0.610454	-0.112371	1	-0.732651	0.156834	-0.620294	0.489969	16.919	16.6528	10.8917
Palb2	-1.35494	0.0928349	-1.51164	0.00985684	-2.01137	0.000380422	-0.528307	0.556864	-0.483239	0.753344	-0.908239	0.153002	0.195561	1	-0.252863	0.95248	-0.448461	0.896082	4.13978	5.25705	3.8834
Papolg	-0.723922	0.844885	-1.61764	0.00386734	-1.23583	0.121412	-1.14664	0.106139	-1.2233	0.0824354	-1.22638	0.056509	0.429688	1	-0.0915739	1	-0.521285	0.845094	7.78967	11.7752	8.15244
Parp12	-2.01298	9.07418e-05	-2.94381	4.45367e-11	-1.21123	0.0479989	-0.117644	1	-1.30339	0.0113616	-0.515236	0.469936	1.42193	0.0170396	0.187265	1	-1.23471	0.0579781	7.57749	22.5146	9.82334
Pcgf5	-4.4131	3.61477e-10	-5.75071	8.84699e-17	-3.57814	1.04982e-07	-1.40341	0.0558956	-1.99416	0.00124966	-0.368686	0.830374	0.82147	0.696563	-0.399223	0.82426	-1.22082	0.219866	7.85122	15.2612	6.83173
Pcx	-0.210248	1	-1.59683	0.00570401	-1.09322	0.144166	0.736823	0.349126	-0.763927	0.290693	0.35957	0.743021	1.76534	0.00278496	1.21376	0.0380115	-0.551604	0.747963	8.34541	33.2308	21.9457
Pde3b	-0.567645	1	-2.01884	0.00137885	-1.60072	0.0304723	-0.782062	0.380566	-1.7412	0.00770395	-1.32539	0.0504922	1.0984	0.343264	-0.000276575	1	-1.09876	0.278108	2.59632	6.07015	2.80829
Pdik1l	-0.46186	1	-1.34739	0.00919628	-1.26515	0.0747341	-0.853074	0.196406	-1.03725	0.11926	-1.04947	0.0726772	0.670099	0.722485	0.173186	1	-0.496944	0.825305	4.9998	8.79496	6.30555
Pdlim5	-0.0498833	1	-1.43369	0.00147394	-0.784253	0.354008	-0.0403575	1	-0.7086	0.306612	-0.408646	0.598786	1.09823	0.0948857	0.422503	0.641282	-0.675777	0.486037	3.54127	8.91101	5.53006
Pet2	-6.59157	0.00214259	-9.38695	2.91794e-11	-9.6456	1.30968e-22	-1.1436	0.537526	0.0272594	1	-3.76032	2.25201e-08	2.21276	0.0215434	4.96917	8.92525e-12	2.75598	0.000359499	0.229903	1.14987	7.59424
Pgm2l1	-0.527617	0.984779	-2.25129	2.01155e-06	-1.67742	0.00287493	-1.04388	0.0784753	-0.78213	0.303817	-0.957197	0.104565	1.23278	0.0964252	0.266352	0.95248	-0.966479	0.26106	2.60743	6.63972	3.39994
Phf16	-1.8086	0.0366031	-3.0075	9.11319e-07	-2.22477	0.00116278	-1.61614	0.0191957	-1.60302	0.0284886	-2.7752	1.48888e-05	1.29684	0.235228	0.380557	0.896771	-0.916307	0.512733	15.0132	41.7793	21.5831
Phf19	-3.64557	2.69476e-12	-3.2114	5.03551e-11	0.159591	1	-1.28004	0.0189295	-1.78399	0.000345741	0.932842	0.113307	0.43388	1	-2.05908	6.31182e-05	-2.4932	2.87027e-06	6.22792	9.55438	1.65931
Phf7	-0.498734	1	-2.20619	2.54119e-06	-1.68808	0.00288643	-0.948272	0.119337	-1.51556	0.00280034	0.259328	0.879004	1.27113	0.0584009	0.776785	0.247553	-0.494398	0.779875	7.07809	20.276	14.4419
Phka2	-0.180879	1	-1.02402	0.011798	-1.39556	0.00107734	0.122071	1	-0.781757	0.127641	-1.44948	0.000159005	1.20136	0.0117661	1.31026	0.00128423	0.108882	1	5.80966	15.7831	17.0953
Phlda2	-5.40212	8.67779e-11	-4.82933	7.48105e-09	-1.05396	0.790411	-4.77129	1.97652e-09	-5.19316	1.31504e-10	1.57523	0.105655	-1.11564	0.60768	-5.75645	4.5444e-12	-4.64298	5.28454e-08	66.4933	33.2846	1.32487
Phyhipl	-1.69001	0.691196	-5.83856	5.8451e-08	-3.7907	0.00162647	-0.314516	1	-2.96452	0.00436317	-0.242717	1	3.04017	0.0180607	1.62445	0.220522	-1.41642	0.501747	0.754933	5.13511	1.98434
Pigf	-0.901363	0.71838	-2.01976	0.00150611	-1.02129	0.485019	-1.32447	0.120556	-1.25119	0.0763223	0.830714	0.274499	0.329344	1	-0.788236	0.368929	-1.11779	0.259871	16.1519	20.1248	10.7196
Pik3r3	-0.091974	1	-1.36919	0.00301157	-1.50518	0.00245192	-1.96299	2.28611e-05	-1.61079	0.000449545	-3.13241	2.08931e-12	1.06092	0.136893	0.797166	0.194662	-0.263761	1	17.0451	39.4313	32.941
Pikfyve	-0.51276	1	-1.14874	0.040924	-1.63125	0.00868557	-0.580773	0.460299	-0.550296	0.767738	-1.85558	0.000749516	0.844562	0.555475	0.72869	0.362712	-0.115883	1	3.18379	6.18689	5.61566
Piwil2	-3.94112	4.33144e-06	-5.17059	3.14177e-10	-4.29303	2.05038e-07	-1.07389	0.242559	0.0440442	1	1.30656	0.158794	1.09741	0.650064	0.30181	1	-0.795629	0.78385	5.88804	14.0168	8.06628
Pla2g10	-5.14644	6.55812e-07	-4.61441	0.00106672	-1.07474	0.825248	-0.0655248	1	0.296759	1	2.00506	0.0330823	-1.88825	0.132281	-3.31507	0.00015811	-1.42828	0.369795	6.65815	2.35521	0.756876
Plaa	-0.805978	0.329027	-1.41405	0.000215302	-1.01565	0.0449897	-1.01444	0.0223611	-0.491365	0.509398	-0.645285	0.192159	0.196756	1	-0.619533	0.237579	-0.816298	0.199335	16.9436	21.4177	11.8681
Plcg2	-3.83153	1.32502e-06	-3.35851	7.22529e-06	-0.569904	0.931588	-0.825235	0.379008	-1.38444	0.129998	1.25656	0.162312	-0.511595	1	-2.96013	0.000157238	-2.44871	0.00835974	11.0099	8.87957	1.57885
Pmm1	-1.46716	0.00610303	-0.850541	0.337499	0.460097	0.764598	0.181908	1	0.252085	1	1.0441	0.0361973	-0.64372	0.685966	-1.58096	0.000816792	-0.937272	0.193039	65.8474	49.9353	23.9633
Pms2	-0.490848	0.926086	-1.20373	0.00913479	-0.925257	0.141794	-0.473079	0.577659	-0.878946	0.0998066	-0.71586	0.178166	0.495632	0.848343	-0.0989793	1	-0.594638	0.540658	8.72259	13.6698	8.9966
Pnldc1	-1.53745	0.114799	-1.7049	0.00703248	-0.65805	0.76262	0.0523908	1	0.746014	0.63369	1.86973	0.00273247	0.00210117	1	-1.27305	0.0791587	-1.27541	0.185135	4.463	5.27992	2.03303
Pole	-1.05547	0.237905	-1.80393	7.71558e-05	-2.02693	4.13559e-05	0.189595	1	-0.335532	0.947423	-0.116094	1	0.840029	0.424907	0.264193	0.943357	-0.575845	0.681783	11.8027	24.7742	15.905
Poln	0.741771	1	-3.92538	6.80936e-07	-5.34054	6.70106e-11	0.899434	0.917816	-3.20531	3.43138e-05	-4.51942	4.09947e-09	4.01895	5.94425e-06	5.31797	1.30633e-10	1.29733	0.331141	0.170273	2.579	6.11271
Polr2b	-0.6855	0.579843	-1.06039	0.0134284	-1.19801	0.00816535	-0.510559	0.417157	-0.221296	1	-0.444519	0.460109	-0.0518136	1	-0.242413	0.869217	-0.190601	1	46.3871	50.4323	44.0193
Porcn	-2.99718	4.47953e-08	-2.52134	1.50398e-05	-0.425402	0.838617	-2.3486	3.36768e-05	-1.9852	0.000315348	0.516042	0.607914	-1.01239	0.331415	-3.09146	1.01962e-08	-2.07939	0.00117487	15.1907	8.54881	1.99687
Pou5f1	-6.95226	1.43347e-13	-6.97236	1.73678e-11	-6.14515	0.0221933	-0.696717	0.605125	1.18608	0.452598	5.9304	1.88273e-11	-1.19538	0.605491	-7.32688	9.30976e-15	-6.13554	7.125e-11	85.6626	39.3021	0.511761
Ppa1	-0.866689	0.340794	-1.43725	0.00372746	-0.663986	0.388155	0.240417	0.930032	-0.681079	0.266268	0.740638	0.150302	-0.277074	1	-1.72967	7.73413e-05	-1.45263	0.00492099	71.8014	66.1898	24.6336
Pparg	-5.60645	0.17817	-5.78456	1.73003e-06	-2.23813	0.167178	-3.06911	0.342487	-4.78786	1.67342e-06	-2.82156	0.0108798	4.40926	3.46633e-05	2.11772	0.074314	-2.29409	0.0648481	0.250459	5.64001	1.11591
Pramel1	-6.4211	6.46178e-08	-12.4495	2.28422e-21	-10.9522	9.93926e-16	-1.90835	0.0293629	-3.36575	3.67675e-06	-4.39486	2.42869e-08	3.11391	9.83846e-05	1.52303	0.0836142	-1.59118	0.143256	1.50463	14.6862	4.92378
Prdm9	0.207243	1	-4.6538	3.87235e-11	-3.99773	2.2597e-07	-0.953262	0.744198	-5.39767	9.64635e-13	-4.45066	2.30191e-09	5.54988	2.80135e-12	5.01081	2.05069e-10	-0.540187	0.950914	0.260955	17.1843	11.6622
Prim1	-1.349	0.0305945	-1.70757	0.000173567	-0.960391	0.218868	-1.08317	0.0681409	-0.81606	0.208616	0.298033	0.792523	-0.295413	1	-1.25406	0.0166356	-0.958665	0.207365	48.0401	44.8225	22.7363
Prr19	-3.43634	0.00610303	-6.97521	6.13428e-10	-5.12997	7.48606e-06	-0.467008	0.928281	-1.28537	0.33239	0.710479	0.670055	2.14467	0.108186	0.355691	1	-1.78937	0.218959	3.32575	16.3289	4.55612
Psmd1	-0.363445	1	-1.17192	0.00438492	-0.392649	0.634252	-0.122783	1	-0.336983	0.778755	0.342869	0.607482	0.346895	1	-0.70811	0.14745	-1.05501	0.0441935	51.6243	75.3657	35.5592
Psmg1	-0.783367	0.535789	-1.44003	0.00878987	-0.118567	1	-0.38069	0.801987	-1.12518	0.0176039	0.528416	0.401932	0.322598	1	-1.05906	0.0387558	-1.38171	0.0131901	59.4599	81.4477	31.4954
Ptpn6	-2.48294	0.000285713	-2.18513	0.000479401	0.241165	1	-0.314718	0.893251	-1.07982	0.148162	1.67261	0.0114553	-0.690276	0.908699	-2.62268	3.83776e-05	-1.93264	0.0123166	11.8556	8.69199	2.1201
Rad18	-1.29146	0.0516136	-1.8392	5.76277e-05	-2.22529	5.39051e-06	-0.420349	0.602411	0.0967293	1	-0.125826	1	0.00392943	1	-0.546661	0.45636	-0.550622	0.695027	9.13119	10.882	7.18975
Rad21l	-2.31519	1	-12.3267	3.32942e-22	-11.2107	9.88468e-18	-2.22651	1	-4.40683	3.67454e-10	-3.57446	8.10744e-07	9.50014	1.72792e-19	8.31051	6.47083e-15	-1.20988	0.328621	0.022626	18.2135	7.64932
Rad51	-1.32783	0.0115542	-2.20525	2.20669e-08	-1.16061	0.0188281	-0.510029	0.442414	-0.782759	0.151077	0.265348	0.791667	0.239064	1	-1.31052	0.00366677	-1.54964	0.00165004	28.9654	40.108	13.0134
Rad51ap2	-0.22178	1	-5.20161	1.58006e-12	-4.974	1.88001e-10	-0.974832	0.619657	-3.59264	2.6913e-07	-2.89385	6.11287e-05	4.27306	2.66245e-08	3.6434	1.72242e-06	-0.630575	0.845308	0.274899	5.85233	3.73789
Rad51c	-1.37819	0.0374309	-1.33143	0.00611099	-0.327099	0.928303	-0.660182	0.355666	-0.427991	0.757925	0.606677	0.364233	-0.166962	1	-1.09595	0.05147	-0.929048	0.248141	8.15978	7.9627	4.22528
Rad54l	-1.07518	0.122812	-1.35769	0.00429084	-0.718624	0.314516	-0.0348374	1	-0.225993	1	0.498091	0.428785	0.154681	1	-1.09722	0.0247364	-1.25198	0.0270486	8.72397	11.0296	4.42439
Rae1	-0.262374	1	-1.29623	0.00289827	-0.160638	1	0.407576	0.557162	-0.980752	0.0246014	0.131216	1	0.866796	0.149397	-0.321875	0.717536	-1.18871	0.0153934	34.2484	66.9789	31.3973
Rbm44	-4.97826	4.39475e-15	-4.50744	2.38902e-13	-5.06467	1.22822e-15	-1.70671	0.00454883	-0.533531	0.771593	-2.98144	2.90321e-07	-0.185733	1	-0.276258	0.949188	-0.0905248	1	6.61925	6.69123	6.10605
Rbm46	-2.91683	0.0183862	-2.85081	0.00190348	-2.6695	0.0136256	-1.57806	0.152064	-1.62967	0.208482	-0.786096	0.647923	0.650879	1	-0.0262805	1	-0.677249	0.95025	5.70639	9.90199	6.09087
Rbmx2	-1.01234	0.636762	-2.83725	1.62215e-06	-1.7628	0.012286	-0.757048	0.551204	-2.19708	0.000165615	-1.4105	0.0317832	1.65786	0.0314459	0.609046	0.564133	-1.04904	0.304329	7.2987	26.2781	11.4322
Rbmxl2	-7.81895	1.69253e-09	-9.01911	7.33906e-12	-7.26198	3.45459e-08	0.00960761	1	-0.368461	1	-0.951055	0.461924	0.747002	1	-0.974799	0.495371	-1.72205	0.230231	8.54293	15.925	5.15676
Rbpms2	0.24714	1	-1.23727	0.00313945	-0.432529	0.704603	0.0028009	1	-1.72551	4.09352e-06	-1.46165	0.00013694	1.23504	0.00822382	0.692718	0.153941	-0.542344	0.563838	18.3497	51.4707	35.556
Rec8	0.391212	1	-0.901404	0.512768	0.854266	0.80709	-2.63047	0.0018515	-4.33084	1.60507e-08	-1.9487	0.0147771	1.82726	0.0992618	0.133875	1	-1.69343	0.164303	15.1898	67.903	19.6407
Recql	-0.717728	0.607972	-1.17718	0.0157156	-1.47896	0.0018864	-0.182946	1	-0.350929	0.871875	-0.608824	0.287727	0.192183	1	0.0215987	1	-0.170596	1	9.62458	12.4572	10.7899
Reg2	-4.07953	0.925443	-6.11454	0.0180636	-9.57968	5.74115e-10	-3.97453	0.516459	-6.15534	0.0071885	-9.49904	6.58363e-10	1.47262	0.93695	4.84728	2.36952e-06	3.37457	0.000862419	0.2669	0.796299	7.79227
Rfc4	-1.07596	0.307113	-1.91251	0.000336823	-1.57494	0.0105404	-1.29121	0.0438888	-1.0085	0.126902	0.10504	1	-0.113361	1	-0.956188	0.133704	-0.842849	0.390075	53.4379	55.1401	28.7079
Rhag	-1.06269	1	-4.07675	0.00342994	-4.91146	0.000699548	-1.11731	0.559325	-0.580247	0.979654	-5.94832	5.91464e-06	0.0779091	1	1.1643	0.54269	1.08648	0.792485	3.67015	4.3114	9.84582
Rhd	-1.09174	0.860958	-3.57955	0.00125368	-3.68713	0.000350359	-0.112141	1	0.402612	1	-1.89214	0.0467078	0.321212	1	1.50257	0.167129	1.1814	0.528584	7.85919	10.9357	27.5595
Rhox1	-6.36678	2.12851e-07	-11.2082	7.63187e-16	-9.7113	1.07348e-10	-1.35554	0.215863	-1.77624	0.0300285	-1.079	0.276345	1.92698	0.0687812	0.336586	0.988301	-1.59079	0.174334	4.47171	19.816	6.38315
Rhox13	-5.71965	0.12885	-7.93561	1.40199e-09	-6.53638	8.0892e-07	-2.32282	0.273518	-4.59054	1.28477e-06	-0.651228	0.681565	4.0982	8.90543e-05	2.73605	0.00949397	-1.36418	0.425533	0.403305	7.67703	2.82334
Rhox6	-8.73786	2.32435e-19	-8.20278	3.47401e-15	-3.52578	0.0438868	-2.79171	0.000303925	-6.2399	5.45726e-14	-1.25241	0.340401	-1.50531	0.235228	-6.13388	3.30669e-14	-4.63074	9.10087e-09	101.729	49.8935	2.13788
Rhox9	-6.91858	1.86791e-15	-7.72584	1.27242e-14	-7.32628	7.96854e-05	-1.91813	0.0198626	-6.40614	2.06241e-14	-2.72162	0.0244944	-1.1516	0.555967	-5.8949	5.15376e-13	-4.74503	7.50196e-09	130.358	62.3147	2.16205
Rhpn2	-2.91855	4.95896e-07	-2.84462	4.56353e-07	-0.515234	0.80709	-0.796395	0.215863	-0.88841	0.251464	0.731967	0.326129	-0.0733824	1	-2.19847	0.000108874	-2.12536	0.000917193	5.91037	6.28397	1.43468
Ribc1	-0.702369	0.948078	-1.42173	0.0248227	-3.15139	1.90259e-07	-1.21009	0.135916	-0.752648	0.454228	-2.78843	1.93144e-06	0.766898	0.734591	1.74936	0.00605066	0.982496	0.397232	2.30523	4.06677	8.10402
Rims3	-2.88764	0.114577	-4.54934	0.000994137	-3.26635	0.0235417	-0.155891	1	-0.936806	0.676192	1.11157	0.471134	1.38527	0.688276	-0.153065	1	-1.53902	0.488057	2.49193	7.58598	2.53014
Rnf138	-0.856084	0.540242	-1.81973	8.94679e-05	-0.881794	0.313535	-0.845736	0.169118	-1.18622	0.0290746	-0.361806	0.732874	0.648828	0.698227	-0.585668	0.424232	-1.23457	0.0625567	11.1802	18.8413	7.51949
Rnf17	-5.99496	1.24562e-17	-6.27057	1.41978e-20	-5.96866	3.24962e-18	-1.82143	0.00417291	-1.03587	0.225421	-1.27527	0.0730677	0.873962	0.640603	-0.035406	1	-0.909388	0.484921	9.57735	20.3589	10.7519
Rpa2	-1.19109	0.0369809	-1.7033	0.000156461	-0.223787	0.95384	-0.290208	0.938213	-0.530857	0.470771	0.930604	0.0514072	0.101807	1	-1.61776	0.000221652	-1.7196	0.000336601	69.8106	83.1354	25.3209
Rpl10l	-4.95753	0.0165449	-7.46852	0.00131496	-7.80485	0.000404092	-0.506065	0.932609	0.373902	1	1.69217	0.205892	-0.40107	1	-0.158337	1	0.243167	1	9.03852	11.2531	10.9326
Rpl39l	-6.11027	2.65157e-15	-10.6539	1.06126e-16	-6.28496	1.26927e-10	-1.6584	0.0271807	0.876938	0.66652	2.22522	0.000847125	-1.54298	0.133059	-2.53982	0.000202953	-0.996955	0.451458	45.8207	19.0498	9.30204
Rpph1	0.864612	1	-3.88545	0.00620272	-0.744179	0.944755	-1.16303	0.783426	-1.64685	0.214688	4.63252	1.39682e-05	2.0747	0.322524	0.122542	1	-1.95657	0.28499	6.56771	32.0635	7.76882
Rps6ka6	-0.550748	1	-1.43197	0.0314966	-1.90889	0.00940761	-1.26547	0.118828	-1.61058	0.0336778	-1.71956	0.0137057	0.0874029	1	-0.538854	0.6868	-0.626275	0.811551	9.71644	11.4543	7.18688
Rspry1	-0.0831078	1	-1.22339	0.0042866	-0.675621	0.367194	-0.277022	0.864501	-1.1613	0.0189818	-0.704801	0.202391	0.832023	0.317325	0.000179245	1	-0.831873	0.266176	8.68111	18.1471	9.78231
Rundc3b	-1.7033	0.0300834	-2.58993	4.95081e-06	-0.744257	0.544143	-1.34373	0.0303976	-1.79836	0.00238658	-0.656884	0.428341	1.37506	0.0992618	0.246306	1	-1.12885	0.219558	3.11515	9.48693	4.21337
S100a8	-2.55335	0.146249	-6.26972	1.09601e-06	-0.253812	1	-3.71517	0.00325044	-0.858001	0.744742	1.6865	0.147839	0.197122	1	-0.140172	1	-0.337338	1	54.3454	73.2315	59.6959
S100a9	-2.11906	0.405058	-7.0684	9.00287e-08	-0.655686	1	-2.28851	0.0929637	-1.16859	0.550761	1.55874	0.22697	0.353483	1	0.154596	1	-0.198913	1	45.2532	64.4133	55.4758
Sall4	-5.73104	7.81811e-07	-6.44205	6.44432e-07	-4.59382	0.00967297	-0.576387	0.768282	1.05556	0.707968	3.65901	0.000800729	-1.28091	0.743956	-5.65438	6.93477e-07	-4.37449	0.000560704	17.6467	6.90292	0.348549
Scaper	-0.665005	0.711248	-1.31571	0.00219444	-1.51213	0.00161555	-0.983046	0.0539422	-0.237182	1	-0.993168	0.0453046	0.965697	0.170307	0.837438	0.135755	-0.128273	1	5.98311	13.2873	12.0041
Scml2	-2.0535	0.00278667	-3.22745	3.72502e-09	-3.11754	1.39236e-07	-2.61709	2.02753e-05	-1.04831	0.172907	-0.752992	0.331425	1.29781	0.147813	0.713923	0.429763	-0.583929	0.791611	4.56111	13.9195	8.78172
Sct	-2.90508	0.00519517	-5.86768	4.59582e-09	-0.389808	1	2.17842	0.00507953	1.4145	0.177104	7.25733	2.20708e-17	1.12774	0.532635	-3.98347	8.50787e-06	-5.11963	7.50196e-09	7.51013	20.2929	0.490006
Sec1	-2.35944	0.222683	-5.37845	7.07456e-11	-3.92559	2.47726e-06	-0.109875	1	-1.58527	0.0484902	-0.909488	0.344816	3.41333	3.11581e-05	2.54096	0.00210526	-0.873292	0.646214	0.567303	7.49	4.0939
Sec11c	-0.337608	1	-2.03388	0.002954	-0.16824	1	-0.670427	0.741335	-1.70587	0.0157009	0.593612	0.580017	1.38186	0.196779	-0.0252843	1	-1.40741	0.165169	10.0218	26.1702	10.1425
Senp8	-0.406255	1	-2.09487	0.000286239	-1.3636	0.091288	-0.887287	0.309049	-1.04175	0.172907	-0.99374	0.168068	0.979351	0.448142	0.128692	1	-0.850735	0.496723	4.03041	8.73004	4.82198
Setdb2	-0.95031	0.517087	-3.16859	7.07456e-11	-2.0781	0.000110644	-1.04634	0.100769	-2.29987	5.31274e-06	-2.14451	4.88765e-05	1.87445	0.00143861	0.646446	0.433839	-1.22811	0.0922051	3.30082	13.4848	5.77518
Sgsm3	-0.0919728	1	-2.03044	3.86172e-05	-1.05756	0.121412	0.802961	0.240453	-1.28876	0.0131162	0.530429	0.472229	2.10807	5.4888e-05	1.09796	0.055116	-1.01017	0.201778	4.64212	25.1383	11.9974
Siah1b	-2.02739	0.000578188	-3.46229	3.99352e-11	-1.88615	0.00116363	-0.512377	0.653302	-2.05186	4.27113e-05	-1.35311	0.018114	0.947052	0.331415	-0.67117	0.359769	-1.61838	0.00919822	21.8683	38.8337	15.9481
Sirt1	-0.555358	0.942367	-1.49091	0.00231177	-0.895369	0.26668	-1.20909	0.033879	-0.799985	0.324445	-0.96418	0.0982899	0.373812	1	-0.392769	0.724622	-0.766603	0.46089	12.0001	17.5183	10.2769
Slc25a25	-0.143227	1	-1.61418	0.00276365	-0.408091	0.764142	0.681657	0.344642	-1.25652	0.0112768	0.622253	0.32087	1.82567	0.000445092	0.311106	0.855288	-1.51468	0.00804884	3.82647	14.6009	5.24733
Slc25a31	-6.73902	1.86745e-21	-9.18435	4.26131e-40	-8.54133	5.78675e-30	-1.44326	0.0203656	-1.95193	0.000154661	-0.569757	0.470885	2.48366	8.74363e-06	0.728246	0.359396	-1.75548	0.00660247	9.0445	58.4097	17.5694
Slc25a33	-1.10051	0.450562	-2.32488	0.000141104	-1.44072	0.0721063	0.393334	0.968032	-0.415779	0.843496	-0.349243	0.81882	0.550213	0.967618	-0.271814	0.96278	-0.822104	0.525849	7.35742	13.152	7.17497
Slc2a3	-1.35804	0.00504521	-0.706899	0.257602	-0.0433034	1	-0.699951	0.178172	0.42704	0.744742	0.888104	0.0538198	-0.851083	0.213486	-1.49017	0.000439636	-0.639107	0.480826	10.9419	6.71248	4.31017
Smarca5	-0.758351	0.69599	-1.60763	0.00283726	-0.60507	0.700909	-2.20524	1.48612e-05	-1.26087	0.0269358	-0.338648	0.806845	0.166609	1	-1.23561	0.025183	-1.40231	0.0309545	21.615	27.7557	15.1105
Smc1b	-6.57847	1.6514e-31	-9.00295	3.547e-52	-9.86981	8.44437e-56	-2.90851	4.14123e-10	-3.93263	1.24211e-17	-5.55665	6.22019e-29	2.60454	8.02185e-08	2.15002	1.06344e-05	-0.454541	0.811553	14.2704	104.043	73.8363
Smc4	-1.04414	0.217494	-1.41423	0.00375077	-2.03887	1.63872e-05	-1.33113	0.0101766	-0.0272664	1	-0.657094	0.299839	-0.284991	1	-0.265075	0.884975	0.019918	1	36.4584	33.519	34.8304
Snx16	-0.934868	0.59183	-1.47496	0.00760853	-0.92207	0.348538	-1.48346	0.0268568	-0.911842	0.298325	-0.604252	0.477586	0.222516	1	-0.197892	1	-0.420454	0.955746	4.53046	5.70795	4.40884
Socs2	-2.0935	0.000867874	-0.174881	1	-0.192605	1	0.0494329	1	2.38417	1.10557e-05	1.875	0.000635493	-2.0046	0.00159035	-1.27273	0.0437984	0.732311	0.621581	12.6356	4.25723	6.08725
Sohlh2	-4.25079	2.71392e-11	-6.15153	2.28422e-21	-7.23762	1.00708e-19	-1.08717	0.112682	-2.14848	0.000326234	-4.22858	5.89962e-11	0.91976	0.543165	-1.19168	0.101249	-2.11152	0.00339668	16.1717	34.6256	7.90122
Sox15	-5.87764	1.00894e-08	-2.32115	0.0514445	0.179805	1	0.406782	1	1.58341	0.170431	0.801816	0.646728	-2.82464	0.00381429	-3.70931	1.48272e-05	-0.885333	0.78385	6.59906	0.98971	0.537524
Sox2	-6.52243	3.21499e-10	-5.58323	1.1947e-06	-0.17624	1	-1.16687	0.285208	-0.0329369	1	-2.57307	0.404758	-1.25102	0.640598	-7.46958	3.04167e-12	-6.22557	9.10087e-09	17.271	8.29318	0.109052
Spa17	-1.28935	0.56112	-2.35035	0.00946889	-2.55553	0.00178481	-2.69427	0.00191035	-0.616116	0.750417	0.0871275	1	0.55294	1	1.0637	0.281532	0.510769	0.996284	9.31682	16.313	23.4562
Spata22	-4.84984	0.51256	-9.3884	2.79334e-20	-12.2235	8.06791e-23	-4.742	0.25354	-6.27982	1.02329e-16	-4.54562	1.13774e-10	6.42649	1.06571e-14	6.70918	3.79569e-16	0.279421	1	0.213797	18.6403	23.2041
Spata5	-1.79354	0.00113903	-3.75823	1.63914e-15	-2.97289	4.97789e-10	-1.28536	0.0196361	-1.80769	0.00012438	-0.765632	0.20757	1.62168	0.0047295	0.330099	0.846883	-1.29159	0.0455073	23.2475	81.8512	32.0928
Spdya	-0.771993	1	-6.54954	3.09248e-18	-5.32934	2.47195e-11	-0.377485	1	-5.72954	9.65368e-15	-3.45174	1.14201e-06	5.6712	1.32302e-13	4.36289	1.21943e-08	-1.31006	0.223641	0.374969	23.3653	9.25925
Specc1	-0.289582	1	-1.57801	0.00364334	-1.21038	0.12183	0.257535	1	-0.276934	0.948746	-0.0826687	1	1.20913	0.10654	0.990817	0.109351	-0.218349	1	2.46746	6.07325	5.42432
Spna1	-1.35455	0.784533	-2.91803	0.0107514	-3.74778	0.00251816	-1.1542	0.412766	0.519648	1	-3.13673	0.00286049	-0.0261513	1	1.15867	0.448176	1.18485	0.666182	2.82733	2.94385	6.95551
Spnb3	-3.75559	2.89117e-06	-2.71413	0.000210732	-0.751391	0.778691	0.186842	1	0.593361	0.911884	1.84082	0.0246256	-0.569027	1	-2.49324	0.00196782	-1.92429	0.0665692	8.63554	6.37157	1.66436
Spo11	-4.22258	1.80076e-05	-7.47331	7.88835e-18	-7.70757	4.89858e-19	-0.483468	0.788937	-2.02182	0.006034	-3.53911	1.52087e-07	2.43055	0.00214218	3.10954	8.44935e-06	0.678785	0.806988	1.47283	10.1986	16.5642
Spp1	-0.728635	1	-3.14436	1.00853e-05	-0.728686	0.782039	3.33951	6.82874e-06	1.87258	0.0376677	4.16845	1.19125e-08	0.962956	0.655832	-1.07736	0.321855	-2.04092	0.0337166	3.61571	7.95102	1.97381
Spryd3	-0.00799307	1	-1.61051	0.00261028	0.0692376	1	0.230083	0.970041	-1.9702	8.95179e-06	-0.149751	1	1.81677	0.000263447	0.770974	0.194662	-1.04587	0.121743	5.64382	23.8413	11.0858
Srbd1	-0.254681	1	-1.24066	0.00180711	-1.03419	0.0300914	-0.46271	0.457424	-0.908071	0.0525791	-1.08296	0.00990558	0.879159	0.162894	0.447894	0.507623	-0.431285	0.756278	9.11944	19.4168	13.9646
Stag3	-2.95211	1.32672e-06	-4.98252	8.61015e-18	-4.93301	8.09555e-16	-0.834964	0.220523	-2.2365	0.000100147	-1.02248	0.135653	2.21517	0.000880541	1.43795	0.0324152	-0.777236	0.601167	11.9614	67.0087	37.8832
Stk17b	-2.08557	0.000241694	-2.60517	1.17199e-06	-2.00228	0.000323195	-1.19442	0.0542325	-0.506411	0.700362	-0.395223	0.708432	0.328625	1	-0.524596	0.550704	-0.853261	0.381631	8.69353	12.0244	6.75456
Stk31	-8.2852	2.03519e-31	-10.9222	8.36268e-44	-9.4481	9.8958e-37	-2.50315	3.52502e-06	-1.18292	0.0465525	-0.709671	0.344051	1.64913	0.0151098	0.229497	1	-1.41965	0.0519245	18.3728	67.7086	23.9395
Stra8	-10.0428	1.23615e-16	-14.9746	1.38503e-40	-5.68687	7.60448e-10	-9.93103	6.27014e-15	-7.59959	1.00122e-28	-2.14045	0.00392659	4.34553	2.06004e-12	-1.56992	0.0218117	-5.91604	1.37905e-19	6.63215	163.062	2.36774
Stradb	-0.265604	1	-1.17848	0.00542074	-0.941934	0.102818	-0.53195	0.407139	-1.72463	7.53032e-06	-1.49879	0.000183688	0.859948	0.182514	0.533291	0.37424	-0.32668	0.926991	10.8783	22.4209	18.168
Supt16h	-0.69084	0.538313	-1.11513	0.0102822	-1.17082	0.00630938	-0.659317	0.190325	-0.264774	0.936073	-0.952614	0.026732	0.126329	1	-0.467184	0.454331	-0.593517	0.498263	54.3359	67.1639	43.4047
Suv39h1	-0.226834	1	-1.34128	0.000201541	-1.02407	0.0214648	-0.0618244	1	-1.07522	0.00501676	-0.71335	0.086139	0.744358	0.227473	0.107921	1	-0.636448	0.34489	24.8815	46.3782	29.8044
Syce1	-5.11484	1.97071e-12	-8.49799	3.1875e-28	-7.89726	1.67649e-22	-1.91502	0.00417291	-3.19355	2.35357e-08	-2.08497	0.000708968	2.7914	8.4303e-06	0.891216	0.291947	-1.9003	0.00861338	6.95416	62.5229	16.3983
Syce2	-1.55805	0.00876184	-3.22662	5.06579e-11	-1.83429	0.000754884	-0.99855	0.126326	-2.29892	5.77508e-07	-0.75967	0.224833	0.897583	0.323354	-0.779371	0.217386	-1.67699	0.00335348	81.2713	170.196	51.8989
Syce3	-4.80247	0.000647296	-11.1817	1.15974e-19	-11.9794	1.92517e-23	-1.84831	0.092903	-4.23109	1.93746e-10	-3.87817	3.41998e-09	3.46647	1.27341e-06	4.17104	1.12771e-09	0.703998	0.765251	4.39035	54.754	92.8672
Sycp1	-9.02776	6.5716e-12	-12.662	1.10564e-27	-10.0165	2.38423e-30	-4.14604	7.92065e-07	-2.92816	1.72972e-06	-6.46991	2.34309e-21	3.04834	2.90151e-06	3.77494	1.55724e-09	0.72646	0.720411	2.28408	20.8847	32.74
Sycp2	-3.61107	0.000649787	-6.67131	1.07186e-15	-7.10272	5.66593e-18	-2.18964	0.0175324	-2.41513	0.00161372	-3.97715	5.82162e-08	4.59389	4.18423e-09	4.82585	3.52687e-10	0.231662	1	0.43531	11.2187	12.9398
Sycp3	-2.85125	9.47054e-06	-7.42986	3.65121e-32	-6.1713	3.36663e-24	-3.71131	4.74801e-08	-3.90218	7.79791e-14	-4.51374	6.07192e-16	3.60136	6.50918e-11	2.67651	1.36731e-06	-0.924973	0.367372	6.93517	101.705	51.833
Syn2	-1.93076	0.343906	-5.50729	1.09867e-08	-3.76514	0.00013809	-1.85649	0.177864	-4.16325	2.50586e-06	-1.36287	0.200776	3.54545	0.000401502	1.54556	0.168016	-2.00034	0.116247	0.670703	8.39917	2.17192
Syngr4	-3.36378	0.0047887	-6.91972	1.59148e-14	-6.47826	5.3163e-13	-0.878468	0.608185	-4.37612	3.47016e-10	-3.12713	1.07662e-05	3.1267	2.94603e-05	2.34785	0.00166713	-0.779415	0.680392	1.50124	16.602	9.65366
Syt5	-2.62436	0.00105688	-1.73178	0.124299	0.0116404	1	-2.1986	0.0068641	-1.44213	0.0808823	1.07561	0.268425	-1.1233	0.516106	-3.21787	1.02438e-05	-2.09555	0.0233263	6.1467	3.21098	0.761421
Syt9	-1.88956	0.0200719	-2.45772	9.72083e-05	-0.651525	0.649923	-0.956856	0.194586	-0.959761	0.353646	-0.237458	0.992196	0.127952	1	-1.39912	0.0528297	-1.5272	0.0868698	5.45312	6.55894	2.27474
Taf4b	-2.85283	5.09756e-05	-5.16614	7.10027e-16	-5.02947	9.82887e-14	-0.649365	0.462169	-1.26217	0.108021	-1.40575	0.045447	1.69606	0.0512514	1.15813	0.15168	-0.537967	0.902056	3.62125	12.6591	8.84176
Taf5	-1.00996	0.125404	-1.54449	0.000247386	-1.5838	0.000388535	-0.446312	0.563228	-0.716918	0.204208	-0.823269	0.0792757	0.215442	1	-0.114075	1	-0.329531	0.929032	9.93371	12.9194	10.184
Taf7l	0.336948	1	-4.74515	4.48848e-19	-4.8441	6.46802e-18	-5.65218	2.92487e-12	-3.97514	1.92577e-14	-4.2701	2.30938e-15	4.20718	2.95279e-14	3.8045	3.51716e-12	-0.402807	0.948783	3.47373	73.8552	55.3345
Taf9b	-0.528328	1	-2.24883	0.000320525	-2.6767	1.68374e-05	-0.835336	0.459285	-0.636009	0.624505	-1.65681	0.00883847	1.42699	0.110356	1.92577	0.00287455	0.498731	0.942628	2.95824	8.72803	12.5348
Tbx4	-5.24891	2.12851e-07	-3.37561	0.00168369	-2.43646	0.102943	-0.472897	0.789807	-0.312954	1	0.306721	1	-1.72212	0.263771	-3.58474	0.000147279	-1.86334	0.199335	5.29069	1.7723	0.514258
Tcfl5	-4.91134	1.71574e-06	-5.17466	5.77437e-08	-5.56344	6.93282e-08	-0.873648	0.47221	-0.543466	0.891763	1.74482	0.0512211	1.73546	0.180428	0.281317	1	-1.45435	0.296898	3.45122	12.3021	4.25902
Tcl1	-6.0805	1.43347e-13	-6.8455	6.79038e-09	-6.60518	0.00169087	-0.309534	0.917776	2.26019	0.00303086	0.339809	1	-2.57711	0.00141199	-5.37197	2.99117e-12	-2.79724	0.00225582	16.9875	3.09677	0.44477
Tdh	-2.84822	0.000169341	-2.0175	0.0124797	-1.97059	0.109423	-1.2974	0.0955593	0.0693979	1	-2.73949	0.00467328	-1.8165	0.0467596	-2.95886	2.31955e-05	-1.14282	0.407213	22.4023	7.3984	1.85628
Tdp2	-0.704856	0.643191	-1.41835	0.00202705	-0.517468	0.715064	-0.854952	0.117873	-0.64211	0.365479	-0.238571	0.879599	0.265046	1	-0.638837	0.299838	-0.903907	0.205101	28.3976	38.376	20.5467
Tdrd12	-5.62047	1.93099e-09	-5.10302	5.46082e-08	-5.12915	1.29485e-06	-0.566185	0.735155	1.25076	0.300076	0.00781048	1	-0.693782	0.998183	-1.56493	0.0684648	-0.871326	0.663641	5.43696	3.65301	1.85343
Tdrd7	-0.603047	0.902096	-2.13672	8.27818e-06	-1.20003	0.0629818	-0.201193	0.998917	-1.04869	0.0667087	-0.319689	0.791196	2.15592	5.21704e-05	1.52563	0.00503659	-0.630347	0.622468	3.92218	19.592	12.7278
Tdrd9	-1.18407	0.825351	-4.96007	2.66451e-07	-6.80019	1.78917e-13	0.148793	1	0.91474	0.692368	1.99229	0.0145883	2.7006	0.00587715	4.19356	3.3534e-07	1.4926	0.241296	0.312156	2.08352	5.84389
Tdrkh	-2.41522	3.86312e-06	-4.01839	2.07966e-16	-3.72772	3.48525e-14	-1.33797	0.0175324	-1.52318	0.00161214	-1.38241	0.00705094	1.43538	0.0199806	0.501424	0.57006	-0.934021	0.249092	6.39487	18.6873	9.69814
Terf1	-1.72689	0.000734078	-1.32716	0.00816798	-0.601223	0.548979	-1.22835	0.0206639	-0.264219	1	-0.457431	0.553322	-0.558012	0.816956	-1.61002	0.000786804	-1.05204	0.127208	31.4479	24.3426	12.0268
Tex10	-1.43145	0.0151751	-1.88638	3.30528e-05	-1.19175	0.0486035	-0.894884	0.127032	-0.0121786	1	-0.113333	1	-0.170597	1	-1.15905	0.0273401	-0.98847	0.17381	42.0118	42.6992	20.8844
Tex101	-6.47345	5.61814e-09	-11.9683	6.69543e-32	-13.662	7.34923e-30	-2.4526	0.00274087	-4.05794	1.47048e-10	-1.44998	0.0470471	5.04219	4.18057e-13	4.18043	1.06186e-09	-0.861972	0.562687	3.87724	166.748	85.9517
Tex11	-9.57842	7.95184e-16	-8.92599	1.01292e-29	-8.14099	2.6839e-29	-2.23834	0.000633238	-2.08087	0.000156335	-3.81235	1.0604e-11	3.01211	2.10975e-07	2.5899	6.73057e-06	-0.422331	0.948783	2.10592	16.5979	12.5175
Tex12	-7.99723	2.27792e-07	-12.5394	2.30178e-25	-10.7965	1.99745e-17	-3.6745	0.000494396	-3.41128	6.6089e-08	-1.63808	0.025474	3.95692	1.33841e-08	2.12066	0.00423323	-1.83672	0.0287646	4.41495	79.5237	20.4287
Tex13	-9.02776	1.03833e-08	-11.0087	9.72358e-14	-7.82547	3.02929e-13	-2.59676	0.00883287	-1.86976	0.0446574	-3.61348	1.45723e-05	1.39508	0.421713	1.58398	0.101826	0.188805	1	2.71762	7.32292	8.20773
Tex14	-4.71304	8.14913e-08	-5.824	5.01591e-11	-4.83586	4.95142e-08	-1.00442	0.267536	-0.0289235	1	-0.911448	0.404716	1.3147	0.45029	0.503196	0.858935	-0.811537	0.77382	5.46414	15.2342	8.49107
Tex15	-1.43113	0.103484	-3.84014	1.5959e-12	-5.01704	1.76898e-17	-2.72024	1.15655e-06	-2.16266	0.000133752	-1.76766	0.00300103	1.99791	0.00256257	1.73924	0.00552144	-0.258678	1	8.19065	36.6387	30.1147
Tex16	-4.07155	0.00123185	-8.03711	1.12067e-21	-8.92941	3.89475e-24	-2.9266	0.00752589	-4.55618	2.49607e-12	-6.6554	7.48043e-19	4.45458	6.50918e-11	4.46878	5.46246e-11	0.013607	1	0.329511	7.88397	7.96239
Tex19.1	-6.17497	8.97119e-15	-9.93905	4.74348e-23	-6.63547	6.71923e-13	-0.62864	0.604648	0.0791878	1	1.57827	0.0398573	0.153846	1	-2.16906	0.00389226	-2.32302	0.00670013	34.0175	43.1121	8.58968
Tfap2c	-6.76217	1.25493e-12	-5.60689	9.89928e-08	-1.34641	0.835122	-1.12	0.230409	-1.13789	0.35404	1.52104	0.209223	-1.83624	0.108186	-6.73824	1.61577e-13	-4.9088	1.64019e-07	10.4243	2.8857	0.135288
Tfrc	-1.31368	0.100512	-1.6551	0.00191964	-2.63468	9.1507e-07	-1.3362	0.0229128	-0.948215	0.156881	-2.8925	1.07826e-08	0.0387475	1	0.456919	0.662441	0.418174	0.930131	30.0565	34.2349	46.8949
Tinf2	-0.633466	0.703473	-1.52831	0.000187909	-1.05117	0.050864	-0.229358	0.967917	-1.16008	0.0102437	-0.684145	0.18281	0.723427	0.411234	0.0360729	1	-0.687385	0.390407	16.7047	32.2079	20.036
Tipin	-0.955725	0.324349	-1.60106	0.00169272	-0.727316	0.445914	-0.82717	0.232503	-1.12792	0.0340092	0.185561	0.963446	0.000974964	1	-1.27407	0.0136261	-1.27508	0.0441935	59.7695	68.677	28.81
Tktl1	-4.79713	0.000407529	-7.48177	4.81289e-14	-7.63925	1.25083e-13	-2.1198	0.0532581	-2.37645	0.00516741	-2.49839	0.00412179	3.73219	9.23848e-05	4.51645	5.20109e-07	0.783929	0.858432	0.965706	12.5109	22.9225
Tmem199	-0.690562	0.780571	-1.47291	0.00755877	-0.631462	0.664881	-0.214882	1	-0.533445	0.568047	-0.142619	1	0.500941	0.933041	-0.215927	0.988319	-0.716911	0.510054	17.6705	29.1075	16.5519
Tmem93	-0.25582	1	-1.56075	0.00319681	-0.395625	0.887994	0.128928	1	-1.27001	0.00748868	0.0612318	1	0.582738	0.720345	-0.630731	0.339171	-1.21351	0.0455073	30.5684	51.3742	21.8216
Tnfrsf14	-1.84065	0.51743	-3.56975	0.0139506	-3.73279	0.00121443	0.162512	1	0.300014	1	-3.97685	0.00019525	0.12274	1	1.46695	0.256056	1.34449	0.499862	3.31502	3.8105	10.8192
Top2a	-1.01556	0.154224	-1.42189	0.00131733	-1.2942	0.00553228	-0.328411	0.761555	-0.0567869	1	0.38144	0.590407	-0.0164199	1	-1.06239	0.0284059	-1.04598	0.0866049	88.9536	96.6157	46.6132
Topbp1	-0.662461	0.699391	-0.841089	0.131093	-1.59845	0.000345974	-0.210312	0.893061	-0.172306	1	-0.988939	0.0420363	0.164815	1	0.224434	0.958186	0.0596182	1	24.6322	31.401	32.026
Tpsb2	-2.31519	1	-8.63064	0.000138572	-4.25853	0.00873812	-2.22651	1	-0.119249	1	-1.67911	0.254497	5.80448	0.00622837	8.39876	9.28612e-07	2.57501	0.182552	0.0735895	2.72744	17.1
Trap1a	-8.72962	8.99336e-21	-11.499	3.43295e-22	-5.55466	7.99827e-09	-1.421	0.0434652	-0.831964	0.401643	-0.521133	0.680921	-0.145797	1	-2.71787	1.25517e-05	-2.57254	0.000181204	16.8178	17.3407	2.99131
Trim37	-0.629619	0.628353	-1.10447	0.00703248	-0.892295	0.0713428	-0.875407	0.0472613	-0.444215	0.599441	-0.862145	0.0446248	0.247289	1	-0.210783	0.92116	-0.458078	0.714945	16.5009	22.2566	16.3641
Trim6	-2.12005	0.00104669	-0.308646	0.855207	-0.556348	0.773591	-0.710419	0.281204	0.706125	0.625297	-0.682631	0.414551	-1.51746	0.052653	-1.49955	0.0168259	0.017989	1	6.10184	2.30199	2.35727
Tsc22d3	0.332645	1	-1.45022	0.0021058	-1.37696	0.00444308	-0.210899	1	-1.55771	0.000491141	-1.19723	0.00991022	1.74281	0.000378603	1.82325	5.48599e-05	0.0803961	1	13.396	41.7618	43.5233
Tsga10	-0.352591	1	-1.83866	0.0349232	-4.06911	5.08305e-07	-0.725923	0.66471	-1.69774	0.0842281	-3.79341	1.26912e-06	1.80418	0.139584	3.54266	1.26111e-05	1.73837	0.131625	0.67474	2.45782	8.94952
Tsga14	-0.137346	1	-1.21478	0.0123214	-1.45019	0.00793814	-0.411401	0.654062	-0.647183	0.456185	-1.03183	0.0399108	0.544863	0.822156	0.415696	0.653436	-0.129188	1	4.84362	7.73442	7.12654
Ttk	-1.54844	0.0047475	-1.63145	0.000131075	-1.88562	0.000113204	-0.932503	0.0921882	0.0633267	1	-0.153027	1	-0.648101	0.68409	-1.19019	0.0201187	-0.542096	0.687567	17.9267	13.223	8.74095
Tuba3a	-6.94982	1.44627e-08	-12.7376	4.95027e-16	-8.82295	3.22416e-06	0.166815	1	-2.31558	0.0170506	2.83737	0.00216412	2.02402	0.138499	-1.98412	0.0531442	-4.00881	0.000119679	24.0352	124.137	6.08487
Tuba3b	-3.2236	0.29977	-9.15196	1.94979e-06	-5.84508	0.091288	-0.328633	1	-0.62396	0.963926	5.26511	5.60727e-06	2.16886	0.296375	-1.22871	0.570051	-3.40303	0.0202293	9.50787	51.9069	2.73629
Tuft1	-1.30738	0.178728	-2.20644	9.39488e-05	-0.989834	0.339867	-1.39674	0.0333408	-1.82788	0.00133007	-0.764864	0.302087	0.923718	0.463464	-0.157103	1	-1.08092	0.241687	3.29307	11.5872	5.42429
Txlng	-1.86335	0.060786	-2.11925	0.00140617	-1.50296	0.157631	-2.15998	0.00563088	-1.61524	0.0539893	-1.94647	0.00884656	0.0672898	1	-0.451509	0.803081	-0.518879	0.947144	8.91244	11.9688	7.45098
Uba6	-0.860906	0.897378	-1.99696	0.00552711	-2.27013	0.00476276	-1.33391	0.1155	-1.22951	0.249226	-2.00077	0.00990648	1.03349	0.629288	0.271605	1	-0.761903	0.759708	10.0635	23.6354	13.7248
Ube2a	-0.768564	0.496428	-1.72316	0.000102574	-0.698686	0.399086	-0.972652	0.0816655	-1.37889	0.00136912	-0.18769	0.955997	0.271197	1	-0.78978	0.131454	-1.06102	0.0670972	24.8124	33.996	15.9857
Ube2t	-2.14977	0.000152653	-3.81127	2.7465e-13	-2.38664	1.16083e-05	-0.513951	0.676089	-1.6689	0.00143367	0.605984	0.397361	1.16242	0.132265	-0.894943	0.169523	-2.05749	0.000362438	21.0238	56.2762	12.7975
Ugt8a	-3.94879	1.30976e-05	-9.11373	1.59547e-22	-6.37954	5.30431e-16	-0.758875	0.446973	-4.49702	3.84279e-11	-4.66797	1.13774e-10	3.57366	6.33379e-07	2.24956	0.00227998	-1.32434	0.223377	1.03864	13.9863	5.47385
Uimc1	-0.186619	1	-1.18474	0.00918621	-0.624828	0.540954	-0.626351	0.307054	-1.18564	0.0113121	-0.524305	0.39689	1.03506	0.102735	0.544486	0.417891	-0.490596	0.718794	9.43623	23.2036	16.2437
Usp32	-0.267393	1	-1.13759	0.0349447	-1.56793	0.00481202	-0.346616	0.690978	-0.414429	0.874126	-1.95133	8.92551e-05	1.23547	0.0949391	1.5441	0.00432131	0.308623	1	4.95862	12.765	16.3034
Utf1	-3.66105	0.00224516	-3.04992	0.0078539	-0.0652491	1	0.740859	0.919243	2.44083	0.047693	6.91647	2.13996e-09	-2.0423	0.243796	-7.35898	7.0236e-10	-5.32107	2.86096e-05	55.5388	14.6331	0.378748
Utp18	-0.984858	0.120431	-1.44531	0.000269052	-0.629647	0.351737	-0.939412	0.0543212	-0.965639	0.032119	-0.2933	0.734119	-0.190504	1	-1.23306	0.00389483	-1.0426	0.0577152	17.3897	17.4038	8.53048
Vbp1	-1.0391	0.335721	-1.70067	0.00281572	-0.721935	0.477024	-1.90159	0.000703124	-1.24626	0.0337007	-0.162956	1	0.074561	1	-0.951894	0.128296	-1.02649	0.218959	42.7321	46.4836	22.9738
Vps26a	-0.67829	0.571902	-1.34393	0.00129977	-0.646314	0.36479	-0.952714	0.0431505	-0.616221	0.292002	-0.450988	0.446536	0.302348	1	-0.348685	0.665225	-0.651044	0.403726	27.2238	37.5361	23.6554
Wbp2nl	-2.15983	0.339019	-7.76437	1.14934e-11	-5.969	7.8517e-08	-1.21525	0.524874	-3.27565	6.1051e-05	-2.87756	0.000911104	2.83112	0.00251177	1.9468	0.0406935	-0.885239	0.670987	0.761089	6.024	3.2452
Wdhd1	-1.1346	0.0853426	-1.71103	3.19188e-05	-1.13078	0.0527533	-0.526075	0.353172	-0.691011	0.302032	-0.100409	1	0.196847	1	-1.25797	0.00911823	-1.45485	0.00725457	19.1615	24.8583	9.10583
Wdr36	-0.955116	0.191605	-1.40794	0.00150611	-1.15772	0.0173941	-1.02033	0.0355025	-0.549673	0.452907	-0.754392	0.131796	-0.0633465	1	-0.602656	0.303987	-0.539317	0.618252	28.3466	31.5868	21.8182
Wdr75	-1.47031	0.0076783	-1.21043	0.01389	-0.939907	0.162744	-0.907693	0.0985301	0.288568	1	0.532288	0.398978	-0.823802	0.392587	-1.52907	0.00134404	-0.705285	0.452967	38.4748	23.8822	15.608
Wdr76	-1.09662	0.162433	-1.46939	0.00251404	-1.11757	0.0878361	-0.678527	0.248865	-0.2587	1	-0.0839928	1	-0.114925	1	-1.03105	0.0610721	-0.916176	0.252122	7.56715	7.81865	4.24416
Wfdc10	0.466229	1	-2.61753	0.000653482	-0.0139005	1	-1.3562	0.192325	-3.07349	1.61405e-05	0.258427	1	1.41486	0.210627	-0.447334	0.873264	-1.86279	0.0429384	12.0913	37.3323	9.84718
Xlr	-5.03622	0.427379	-7.3779	9.38396e-05	-2.10452	0.441511	-4.92789	0.196406	-4.13967	0.00251771	-0.966906	0.829352	1.76723	0.448799	-0.1295	1	-1.90327	0.236859	1.10323	8.58817	2.71314
Xlr4a	-2.31519	1	-7.21295	0.00200601	-4.94968	0.369918	0.201358	1	-4.83326	0.0041257	-4.87162	0.183069	4.38753	0.0584009	2.05375	0.825037	-2.3606	0.241687	2.97686	32.0354	8.29822
Ybx2	-1.01174	0.605094	-1.95139	0.0078539	-1.20167	0.268029	-0.293252	0.988667	-2.02884	0.0019377	-1.93554	0.0020365	0.99201	0.481718	0.955797	0.240044	-0.0362412	1	10.9716	25.7012	26.5044
Zbtb32	-2.40796	0.0110879	-3.837	1.37547e-08	-1.94597	0.0247401	-0.461777	0.832284	-1.29588	0.099889	-1.02231	0.240276	1.58393	0.0970656	-0.025101	1	-1.60957	0.0758833	1.64122	5.2854	1.69666
Zcwpw1	-1.33693	0.0194049	-3.58802	5.32037e-17	-3.09579	9.23483e-13	-1.09654	0.0321385	-2.10018	2.8161e-07	-1.19339	0.0106408	2.04024	7.83794e-06	1.39002	0.00349889	-0.650236	0.486686	24.5171	117.79	71.6884
Zdhhc13	-0.519035	0.943237	-1.4809	0.0026201	-0.904193	0.205282	-0.786053	0.19813	-1.48274	0.00161372	-0.595617	0.35657	0.534217	0.841158	-0.419841	0.642298	-0.954106	0.195302	10.2279	16.1554	8.68052
Zfp541	0.0166107	1	-5.67051	2.83543e-16	-6.22976	7.22839e-18	-0.377485	1	-4.26959	4.05599e-11	-4.83112	2.99289e-13	6.30756	1.13006e-16	6.87934	1.21524e-19	0.570139	0.890528	0.104937	9.14426	13.7102
Zfp667	-0.751574	0.782754	-2.35595	6.05743e-06	-0.46757	0.79679	-0.757403	0.321645	-1.08091	0.0897609	-0.330937	0.803121	1.4387	0.0448251	0.174436	1	-1.26435	0.104546	4.19257	12.7421	5.23033
Zglp1	-4.42652	8.93571e-07	-2.02529	0.0124987	-1.57911	0.3444	-2.32793	0.0117552	-1.34417	0.180656	1.59649	0.0770684	-0.298689	1	-2.46195	0.0040851	-2.16392	0.0396613	10.6467	9.7523	2.05773
Zwilch	-1.50111	0.0254582	-1.38721	0.013228	-2.03566	0.000174805	-0.781907	0.23912	0.196778	1	-0.612962	0.401848	-0.171731	1	-0.239083	0.96278	-0.0673512	1	15.8255	16.3331	15.9904

## Sheet: W Wv all genes
Row.names	E12XXWTvWWv.logFC	E12XXWTvWWv.logCPM	E12XXWTvWWv.Pval	E12XXWTvWWv.FDR	E14XXWTvWWv.logFC	E14XXWTvWWv.logCPM	E14XXWTvWWv.Pval	E14XXWTvWWv.FDR	E16XXWTvWWv.logFC	E16XXWTvWWv.logCPM	E16XXWTvWWv.Pval	E16XXWTvWWv.FDR	E12XXvXYWT.logFC	E12XXvXYWT.logCPM	E12XXvXYWT.Pval	E12XXvXYWT.FDR	E14XXvXYWT.logFC	E14XXvXYWT.logCPM	E14XXvXYWT.Pval	E14XXvXYWT.FDR	E16XXvXYWT.logFC	E16XXvXYWT.logCPM	E16XXvXYWT.Pval	E16XXvXYWT.FDR	E12v14XXWT.logFC	E12v14XXWT.logCPM	E12v14XXWT.Pval	E12v14XXWT.FDR	E12v16XXWT.logFC	E12v16XXWT.logCPM	E12v16XXWT.Pval	E12v16XXWT.FDR	E14v16XXWT.logFC	E14v16XXWT.logCPM	E14v16XXWT.Pval	E14v16XXWT.FDR	E12XXWT_FPKMavg	E14XXWT_FPKMavg	E16XXWT_FPKMavg
0610005C13Rik	-0.145219	0.680731	0.881949	1	0.673557	0.442281	0.365729	0.896358	-0.0210226	1.55024	0.771339	1	-0.463038	0.515993	0.525855	1	0.894918	0.571292	0.265042	0.827055	-0.535339	1.23325	0.464244	0.832149	-0.676182	0.432681	0.41272	1	0.725136	1.16758	0.315696	0.725092	1.40344	0.938388	0.054249	0.477757	0.817154	0.491573	1.56248
0610007C21Rik	0.190641	6.0603	0.649003	1	-0.21915	6.41245	0.886852	1	0.2519	6.31434	0.479831	1	0.0776032	6.0576	0.655105	1	-0.623677	6.15371	0.114336	0.53581	0.652241	6.52998	0.107682	0.33691	0.464299	6.22331	0.244769	0.992471	0.204136	6.06664	0.628781	1	-0.260175	6.30903	0.495245	1	44.7775	68.9548	57.6142
0610007L01Rik	0.0295251	6.6942	0.931605	1	-0.185659	6.62032	0.679135	1	-0.363941	6.37079	0.238299	0.769277	0.240481	6.7776	0.574999	1	-0.0215537	6.66946	0.909615	1	-0.131396	6.48815	0.682067	1	0.0124482	6.68394	0.97949	1	-0.125766	6.61835	0.714629	1	-0.138217	6.62352	0.693154	1	17.5644	20.8608	18.5197
0610007N19Rik	0.411398	5.01959	0.272202	1	0.323263	4.96609	0.307671	0.830622	0.45494	5.56705	0.189202	0.702103	-0.102548	4.76379	0.857948	1	0.295959	4.92066	0.430177	1	1.08075	5.94606	0.00329387	0.0288118	-0.0456047	4.78351	0.936885	1	0.503599	5.07949	0.172051	0.518069	0.549237	5.06317	0.142677	0.710146	11.8643	12.9828	18.8712
0610007P08Rik	-0.40862	5.90762	0.293311	1	-0.644379	6.02622	0.0483685	0.32939	-0.933302	6.01235	0.0132831	0.194893	-0.43836	5.88121	0.222336	0.634509	-0.0599657	6.33309	0.918325	1	-0.457454	6.20592	0.247602	0.570845	0.264183	6.23055	0.50027	1	0.32397	6.26134	0.411763	0.837372	0.0597847	6.38088	0.88442	1	6.53927	8.98344	9.40178
0610007P14Rik	-0.362315	6.09002	0.308824	1	-0.537378	5.67085	0.144917	0.58067	0.123559	5.29876	0.772185	1	-0.577876	6.02831	0.154023	0.514422	-0.0479399	5.86215	0.802312	1	1.26681	6.00606	0.000434402	0.00607118	-0.363458	6.09259	0.318028	1	-1.01737	5.83606	0.00458221	0.0481701	-0.653938	5.61272	0.0630937	0.50888	41.1986	35.9729	22.8261
0610007P22Rik	0.06215	3.52854	0.899373	1	0.501438	3.62755	0.13715	0.565302	0.661172	3.27417	0.0955983	0.52749	0.850846	4.01297	0.0313337	0.196406	0.197743	3.40753	0.607354	1	1.04226	3.49793	0.011894	0.0727864	-0.199519	3.39789	0.644081	1	-0.598854	3.21592	0.155867	0.488276	-0.399405	3.10876	0.328657	0.955746	20.7555	21.7847	15.0588
0610008F07Rik	0	#NAME?	1	1	0	#NAME?	1	1	2.59082	-5.71791	1	1	0	#NAME?	1	1	5.12548e-15	#NAME?	1	1	0	#NAME?	1	1	0	#NAME?	1	1	0	#NAME?	1	1	0	#NAME?	1	1	0	0	0
0610009B14Rik	0.0150288	-3.04765	1	1	2.46185	-5.54753	0.54473	1	0.551401	-3.17226	1	1	-0.635636	-3.37723	1	1	3.81394	-4.02901	0.317095	0.887446	0.748148	-3.02353	0.754372	1	-3.54183	-4.39432	0.54473	1	-0.323401	-3.26906	1	1	3.60851	-4.34035	0.317095	0.948391	0.088475	0	0.0755051
0610009B22Rik	-0.245973	4.59966	0.556727	1	-0.202859	4.18871	0.695053	1	0.515631	4.06281	0.212115	0.731935	-0.435463	4.54499	0.37963	0.847386	-0.17036	4.17646	0.641375	1	0.531631	4.07459	0.194796	0.492062	-0.457315	4.50752	0.278252	1	-0.929401	4.31648	0.0242456	0.149144	-0.472122	4.04609	0.236942	0.857641	28.9979	23.8544	18.1147
0610009D07Rik	-0.244434	6.72719	0.59699	1	-0.637513	6.16509	0.261195	0.774582	0.12736	5.71539	0.71045	1	-0.722165	6.55232	0.154758	0.515823	-0.55282	6.13272	0.19423	0.711763	0.790302	6.07947	0.0845554	0.287763	-0.459873	6.63883	0.335807	1	-1.21459	6.35824	0.00898575	0.0761679	-0.754733	6.06511	0.093977	0.609711	63.9766	55.3634	33.4365
0610009L18Rik	0.887907	2.04068	0.133399	0.89186	1.05942	2.65675	0.0216847	0.205925	0.778965	2.58019	0.14355	0.628261	-0.011424	1.54981	0.956491	1	-0.761848	1.59354	0.235323	0.779333	-0.794518	1.80893	0.182155	0.471457	0.381559	1.73483	0.543068	1	0.602803	1.87743	0.30877	0.717536	0.221233	2.02279	0.693628	1	3.52895	4.93318	6.03928
0610009O20Rik	0.585237	6.26429	0.0681212	0.722314	0.525713	6.27427	0.0604107	0.368236	0.418683	6.34292	0.190424	0.702545	0.361188	6.15722	0.209515	0.614331	0.344457	6.12736	0.283138	0.851986	0.494922	6.3838	0.125063	0.36904	0.00407641	5.94543	0.993641	1	0.171896	6.03607	0.577317	0.982088	0.167825	6.03715	0.583182	1	15.4951	17.3129	19.6036
0610010B08Rik	0	#NAME?	1	1	0	#NAME?	1	1	5.12548e-15	#NAME?	1	1	0	#NAME?	1	1	5.12548e-15	#NAME?	1	1	0	#NAME?	1	1	0	#NAME?	1	1	0	#NAME?	1	1	0	#NAME?	1	1	0.472658	0.345334	0.280398
0610010B08Rik	0	#NAME?	1	1	0	#NAME?	1	1	5.12548e-15	#NAME?	1	1	0	#NAME?	1	1	5.12548e-15	#NAME?	1	1	0	#NAME?	1	1	0	#NAME?	1	1	0	#NAME?	1	1	0	#NAME?	1	1	0.692732	0.596788	0.547671
0610010B08Rik	0	#NAME?	1	1	0	#NAME?	1	1	5.12548e-15	#NAME?	1	1	0	#NAME?	1	1	5.12548e-15	#NAME?	1	1	0	#NAME?	1	1	0	#NAME?	1	1	0	#NAME?	1	1	0	#NAME?	1	1	1.10593	0.573575	0.669781
0610010B08Rik	0	#NAME?	1	1	0	#NAME?	1	1	5.12548e-15	#NAME?	1	1	0	#NAME?	1	1	5.12548e-15	#NAME?	1	1	0	#NAME?	1	1	0	#NAME?	1	1	0	#NAME?	1	1	0	#NAME?	1	1	2.03435	1.42782	1.1668
0610010F05Rik	-0.202049	5.01413	0.679603	1	-0.31162	4.73576	0.455937	0.98933	-0.8136	4.58977	0.0999921	0.537221	-1.16014	4.65777	0.0218741	0.156247	-0.173654	4.82896	0.756382	1	-0.547431	4.68761	0.26148	0.591811	-0.202986	5.00904	0.666241	1	-0.180824	5.02206	0.705706	1	0.0221699	4.9161	0.956616	1	4.35696	4.26829	4.27529
0610010K14Rik	-0.156621	6.08269	0.662851	1	-0.510727	6.00156	0.271788	0.790676	0.359008	5.56639	0.350976	0.890931	0.434382	6.42254	0.181373	0.566424	-0.176822	6.0697	0.496326	1	0.987034	5.95956	0.00697826	0.0495393	0.0116066	6.17382	0.942385	1	-0.772786	5.82193	0.0340397	0.187868	-0.78442	5.84149	0.0278331	0.347922	65.0404	80.3056	43.8127
0610010O12Rik	-2.64652	0.195693	0.0022626	0.10976	-4.92832	1.65832	6.78831e-09	7.49127e-07	-1.35569	0.725478	0.0729882	0.469115	0.0143884	0.996171	1	1	-1.41889	2.02191	0.0192729	0.169283	1.0391	1.79588	0.0967126	0.313294	1.54852	2.00964	0.0140891	0.272344	0.224222	1.10354	0.784802	1	-1.32548	2.03666	0.026961	0.342782	2.41502	9.70633	3.51121
0610011F06Rik	0.505209	5.07401	0.189312	0.970151	-0.219002	5.15902	0.687846	1	0.514866	5.17741	0.173425	0.677095	0.701578	5.23491	0.0441063	0.242392	-0.472645	5.00838	0.193452	0.710271	0.325403	5.06175	0.411578	0.775811	0.419093	5.03549	0.257419	1	0.0863992	4.85065	0.801276	1	-0.332726	5.07544	0.377261	0.996459	25.0679	36.6515	28.6422
0610011L14Rik	0.024924	6.0251	0.947532	1	-0.638855	6.33379	0.0555323	0.353878	-0.0906067	6.09085	0.711918	1	0.0914528	6.07348	0.722885	1	-0.452997	6.3832	0.123077	0.558128	-0.0263864	6.13217	0.91387	1	0.59352	6.34627	0.0687629	0.624945	0.133416	6.08395	0.680004	1	-0.460122	6.40016	0.157225	0.737483	10.4098	17.3295	12.9341
0610012G03Rik	0.479753	5.86966	0.195535	0.981438	0.240319	5.66548	0.309417	0.832055	0.752488	5.55055	0.0456395	0.377788	1.36618	6.49963	0.000119419	0.00425829	-0.130056	5.40321	0.717179	1	0.970342	5.69627	0.0090944	0.0598201	-0.154714	5.5408	0.702377	1	-0.477954	5.39085	0.199622	0.559954	-0.323253	5.31218	0.3682	0.989717	21.2392	21.2658	17.1469
0610012H03Rik	0.219426	-0.242614	0.911614	1	0.985578	-0.777149	0.20939	0.695926	-0.931546	-0.337197	0.415302	0.954719	-0.272681	-0.473006	0.892779	1	-1.96807	-2.12489	0.157567	0.642438	-1.36116	-0.481822	0.206828	0.509414	-1.08747	-0.869859	0.288177	1	0.355653	-0.155262	0.746908	1	1.44985	-0.552189	0.131811	0.687762	0.324628	0.155245	0.432068
0610030E20Rik	0.143501	5.7851	0.668152	1	0.515732	5.62755	0.163451	0.618252	0.217167	5.70803	0.469043	1	-0.374399	5.52888	0.250638	0.680294	0.468108	5.65683	0.122021	0.555367	0.111967	5.64426	0.717781	1	-0.320805	5.55116	0.321177	1	-0.123895	5.64727	0.704718	1	0.196925	5.48306	0.536955	1	6.39188	5.63669	6.40358
0610031J06Rik	0.552004	5.88082	0.115051	0.856444	0.333599	5.84706	0.206498	0.691341	0.324865	5.81626	0.36636	0.905306	0.386133	5.79535	0.247327	0.675149	0.0995186	5.64642	0.856112	1	0.172735	5.73411	0.645023	0.992485	0.0223424	5.59739	0.925413	1	0.0620366	5.61714	0.837812	1	0.0396953	5.63336	0.91375	1	30.9594	32.9826	35.3769
0610031O16Rik	2.32871	-5.04695	1	1	0	#NAME?	1	1	5.12548e-15	#NAME?	1	1	0	#NAME?	1	1	5.12548e-15	#NAME?	1	1	2.70121	-5.5958	1	1	0	#NAME?	1	1	0	#NAME?	1	1	0	#NAME?	1	1	0	0	0
0610037L13Rik	-0.138092	5.76975	0.733013	1	-0.380353	5.90634	0.486568	1	0.147944	5.83153	0.665608	1	0.228573	5.99646	0.450143	0.93211	-0.292882	5.88668	0.418824	0.9988	0.368098	5.93925	0.355241	0.708384	0.188724	5.94255	0.61581	1	-0.0981569	5.79026	0.815077	1	-0.286893	5.89853	0.458677	1	22.7017	27.949	23.1684
0610037P05Rik	-0.11612	6.22325	0.764481	1	-0.38763	5.91846	0.358039	0.887383	0.0718128	5.72868	0.821737	1	-0.484185	6.09343	0.299419	0.748788	-0.544296	5.82883	0.140906	0.602461	0.126981	5.74912	0.743008	1	-0.206785	6.18497	0.610342	1	-0.603973	6.01106	0.121849	0.421772	-0.397198	5.89789	0.297971	0.93492	42.6024	38.4001	31.3339
0610038B21Rik	0.412046	1.522	0.570321	1	1.05842	0.929395	0.16483	0.62072	1.04103	0.948502	0.128375	0.597437	-0.577728	1.07949	0.547547	1	0.193539	0.486412	0.807439	1	0.0359268	0.382523	1	1	-0.914374	0.881648	0.174902	0.907591	-0.934257	0.87011	0.167941	0.510797	-0.0193995	0.369518	1	1	1.23666	0.752092	0.765759
0610038L08Rik	-1.85876	-1.72872	0.257939	1	3.80312	-1.90919	0.0578191	0.361585	-0.749388	-1.19354	0.55584	1	-0.410314	-1.21363	1	1	1.58167	-3.63117	0.684577	1	-2.26097	-1.49901	0.148259	0.413584	-3.37416	-2.12603	0.0747206	0.647897	0.225698	-0.94806	0.913623	1	3.68299	-1.7371	0.0188057	0.286203	0.235583	0.0186835	0.265829
0610039K10Rik	0.0687496	0.733354	1	1	0.763888	1.03884	0.178482	0.646036	0.161337	0.743955	0.776947	1	-0.792238	0.360307	0.275779	0.719642	-0.398928	0.419946	0.574813	1	-0.741418	0.352601	0.285486	0.624934	-0.0944973	0.642043	0.888729	1	-0.0504647	0.667629	1	1	0.0441461	0.618401	1	1	1.28649	1.41884	1.35973
0610040B10Rik	0.173658	1.73288	0.845394	1	-0.339941	1.56313	0.749881	1	-0.145317	1.36753	0.869061	1	-1.73086	1.02441	0.0187349	0.141842	-1.70667	1.04499	0.00966557	0.102441	-0.587104	1.18872	0.428453	0.795894	0.0425354	1.66146	0.974424	1	-0.196562	1.53564	0.76966	1	-0.239264	1.55882	0.72257	1	6.87652	7.66161	6.20766
0610040F04Rik	0	#NAME?	1	1	0	#NAME?	1	1	2.28712	-3.20608	0.268539	0.811795	3.28717	-3.83332	0.556728	1	3.81394	-4.13152	0.335093	0.907494	0.650984	-4.63486	1	1	0	#NAME?	1	1	2.0153	-5.65048	1	1	2.2426	-5.91889	1	1	0	1.91826e-10	0.0302431
0610040J01Rik	-0.0812269	-0.191144	1	1	0.65657	-0.20501	0.442744	0.975687	-0.318773	0.561272	0.776742	1	0.793076	0.285285	0.336095	0.792343	1.29742	0.199148	0.0899661	0.464905	0.74744	1.07263	0.269314	0.602342	-0.386016	-0.357071	0.739583	1	0.818657	0.355532	0.277334	0.680692	1.20739	0.196642	0.0903274	0.596945	0.274573	0.230771	0.563271
0610043K17Rik	-1.36395	-3.05001	0.666178	1	-1.03423	-2.22499	0.286618	0.809871	-0.269675	-1.64343	1	1	-0.302595	-2.61158	1	1	-1.12104	-2.23483	0.46302	1	-0.627703	-1.77874	0.686503	1	0.650028	-2.04013	0.808698	1	0.897055	-1.85446	0.519341	0.946293	0.245739	-1.65375	1	1	0.235211	0.415125	0.316818
0910001L09Rik	0.134188	5.50251	0.756532	1	-0.185097	5.5164	0.879957	1	0.805286	5.23533	0.0642293	0.442087	0.494244	5.74901	0.175008	0.55564	-0.383399	5.28517	0.303985	0.874126	0.977376	5.35763	0.0216889	0.111529	0.0293799	5.46042	0.905827	1	-0.640258	5.14575	0.130838	0.438392	-0.669675	5.17958	0.101133	0.625947	39.6242	45.0356	29.3263
100043387	0	#NAME?	1	1	0	#NAME?	1	1	5.12548e-15	#NAME?	1	1	0	#NAME?	1	1	5.12548e-15	#NAME?	1	1	0	#NAME?	1	1	0	#NAME?	1	1	0	#NAME?	1	1	0	#NAME?	1	1	0.235684	0.223394	0.538734
100043387	0	#NAME?	1	1	0	#NAME?	1	1	5.12548e-15	#NAME?	1	1	0	#NAME?	1	1	5.12548e-15	#NAME?	1	1	0	#NAME?	1	1	0	#NAME?	1	1	0	#NAME?	1	1	0	#NAME?	1	1	0.477531	0.197569	0.727302
1100001G20Rik	-3.69266	-3.46778	0.333515	1	-1.57038	-2.34291	0.363971	0.894845	-1.11478	-1.05222	0.563237	1	-0.302595	-2.66015	1	1	-1.12104	-2.21079	0.440773	1	1.05993	-0.0777973	0.335383	0.684735	0.650028	-2.02137	0.704593	1	1.74059	-1.26829	0.232162	0.613051	1.09272	-1.1265	0.468503	1	0.414899	0.563472	1.31748
1110001A16Rik	-0.397491	3.24969	0.442347	1	-0.404953	3.39996	0.419844	0.95305	0.0773789	3.11136	0.864454	1	-0.624418	3.18899	0.296882	0.745165	-0.906198	3.20795	0.0723476	0.409284	0.117608	3.12743	0.814646	1	0.137347	3.51426	0.765187	1	-0.365128	3.2575	0.466712	0.89051	-0.502583	3.34944	0.289355	0.927317	9.33351	10.9008	6.368
1110001J03Rik	0.00957792	4.57276	0.993317	1	-0.195212	4.63253	0.816639	1	1.00389	4.0387	0.0236389	0.27331	0.733965	5.03552	0.0609124	0.297534	-0.465974	4.46198	0.268615	0.832949	1.80376	4.62242	5.11745e-05	0.00108032	0.0949112	4.62724	0.79701	1	-1.10532	4.10692	0.0123682	0.0947972	-1.20037	4.1948	0.00542618	0.148224	60.3666	68.8331	30.4836
1110002B05Rik	-0.0352054	6.35744	0.928218	1	0.137823	5.80006	0.683662	1	0.556163	5.66585	0.103334	0.544143	0.115795	6.45996	0.632952	1	-0.211876	5.62396	0.545604	1	0.526045	5.63938	0.132946	0.384361	-0.657188	6.08427	0.0666442	0.617513	-1.02234	5.9475	0.00395684	0.0432965	-0.365161	5.55096	0.287296	0.925583	53.8538	39.8479	30.6145
1110002L01Rik	-0.270332	0.857141	0.734321	1	0.489635	1.24245	0.689061	1	-0.376895	0.657761	0.560322	1	-0.330357	0.811998	0.650464	1	0.077647	1.11005	0.936324	1	0.134907	0.932175	0.8158	1	0.0805342	1.0343	0.961354	1	-0.100967	0.914083	0.844698	1	-0.181715	0.965568	0.733817	1	3.29102	2.62431	2.44671
1110002N22Rik	-0.574225	4.46455	0.197522	0.984779	-0.594795	4.28982	0.230452	0.727205	-0.405932	3.78939	0.403437	0.943081	-0.61645	4.46271	0.198165	0.595813	-0.325531	4.34839	0.372864	0.949802	-0.228828	3.86492	0.644818	0.992485	-0.20781	4.62993	0.66635	1	-0.746324	4.38838	0.0888729	0.348268	-0.53856	4.27488	0.201502	0.806988	13.2283	12.4992	8.34003
1110003E01Rik	0.13006	5.99835	0.695643	1	-0.0989833	5.92929	0.770632	1	0.175802	6.12028	0.572963	1	-0.346137	5.78857	0.358509	0.819144	-0.235193	5.84751	0.405245	0.982112	0.0385943	6.04593	0.905584	1	0.0288279	5.95464	0.895393	1	0.0917958	5.98057	0.775019	1	0.0629693	6.0015	0.878983	1	16.9654	19.6751	21.2291
1110004E09Rik	-0.827659	4.97485	0.0340439	0.569476	-0.60069	4.87232	0.20713	0.692367	-0.199413	4.42782	0.559357	1	-0.971003	4.93287	0.014922	0.122995	-0.795181	4.72876	0.0258729	0.210135	0.133009	4.59821	0.753337	1	-0.244033	5.21673	0.541787	1	-0.800026	4.98218	0.0395925	0.208624	-0.556025	4.84165	0.146038	0.71725	19.9699	19.3154	12.583
1110004F10Rik	0.126548	4.19267	0.779592	1	0.1372	3.9217	0.57598	1	0.346767	3.2556	0.570359	1	0.605367	4.5122	0.119315	0.443457	0.0106141	3.81549	0.933712	1	0.571025	3.42512	0.208485	0.511785	-0.343585	3.96827	0.464665	1	-1.01003	3.69831	0.0250655	0.152828	-0.666541	3.49509	0.130968	0.687567	58.87	51.1555	33.731
1110005A03Rik	0.128546	1.21998	0.910775	1	0.354601	1.17694	0.310748	0.833229	-0.149566	0.490892	0.952628	1	-0.86176	0.773077	0.194211	0.588523	-0.469216	0.625641	0.499372	1	-0.284236	0.430304	0.741995	1	-0.325495	0.996627	0.64666	1	-0.591236	0.858558	0.373767	0.791912	-0.26589	0.699702	0.677814	1	27.2942	18.7407	13.1138
1110006O24Rik	1.02716	2.24513	0.117111	0.85983	0.838204	2.19063	0.167993	0.62698	0.736683	1.87872	0.228745	0.757765	-0.689381	1.37814	0.402581	0.876329	-0.878959	1.3107	0.145249	0.613035	0.318998	1.61369	0.640644	0.989152	0.0425354	1.6738	0.94682	1	-0.196562	1.55046	0.786672	1	-0.239264	1.58665	0.71545	1	2.94382	3.40691	2.95739
1110007C09Rik	0.410715	3.11483	0.379115	1	-0.330198	3.64838	0.653279	1	0.217413	4.02923	0.54385	1	1.03045	3.57248	0.0130059	0.112457	-0.465972	3.5207	0.259466	0.818482	1.08839	4.53371	0.0132566	0.0783451	0.827943	3.39461	0.0609842	0.595395	0.999866	3.4914	0.0292358	0.169048	0.171863	3.82287	0.753144	1	5.7556	13.5739	14.8539
1110008F13Rik	-0.0587146	5.69601	0.871825	1	-0.236655	5.39286	0.803137	1	0.624771	4.77631	0.110349	0.55846	0.952148	6.3033	0.00534898	0.0636393	0.0798874	5.49005	0.774314	1	1.47928	5.37877	4.23777e-05	0.000928842	-0.295157	5.58765	0.419448	1	-1.25884	5.22065	0.000469722	0.00934827	-0.96374	5.03077	0.00637628	0.163876	87.0518	74.0694	42.7361
1110008J03Rik	0.331928	4.15071	0.417257	1	0.49568	4.17938	0.160293	0.611649	0.647401	3.8573	0.0978791	0.531758	0.57078	4.30001	0.144232	0.493599	-0.0353671	3.83307	0.815148	1	0.901309	4.00302	0.0251287	0.123705	-0.111311	3.92673	0.815327	1	-0.480956	3.74829	0.231763	0.612554	-0.369693	3.69769	0.336654	0.960687	5.91931	6.08773	4.69805
1110008L16Rik	-0.54492	4.83473	0.151264	0.920178	-0.48039	4.48032	0.131333	0.552475	-0.160532	4.23919	0.623572	1	-0.881795	4.70293	0.0193229	0.14458	0.0697444	4.75708	0.909592	1	0.457821	4.57368	0.223708	0.535249	-0.346507	4.91653	0.354989	1	-0.748096	4.74787	0.0463823	0.230231	-0.401611	4.54537	0.280189	0.919608	6.88903	5.89089	4.50289
1110008P14Rik	0.102379	4.27472	0.829517	1	-0.391934	3.79626	0.591511	1	0.135729	3.16952	0.64858	1	0.840583	4.72933	0.0560582	0.281864	0.263261	4.00723	0.719427	1	2.36693	4.672	7.91904e-07	3.20687e-05	-0.333671	4.07704	0.513298	1	-1.15885	3.7439	0.0129957	0.0980252	-0.825306	3.55058	0.0638584	0.511418	21.3433	19.4305	10.8515
1110012J17Rik	0.306736	6.56565	0.531497	1	1.00335	7.14193	0.0544258	0.349409	0.546852	6.8422	0.309472	0.851649	-0.27279	6.22491	0.431903	0.911031	-0.66577	6.3121	0.195375	0.712945	-0.744597	6.24421	0.122364	0.363748	0.19611	6.50272	0.697847	1	0.166625	6.49142	0.730266	1	-0.0294873	6.58381	0.965951	1	6.30544	8.20472	8.01356
1110012L19Rik	-0.53775	3.61226	0.274787	1	-0.369141	3.22581	0.353638	0.881242	-0.220467	3.05679	0.605053	1	-1.1998	3.38805	0.0193954	0.144843	-0.584665	3.13697	0.171884	0.67141	0.0175511	3.18751	0.97837	1	-0.440523	3.65512	0.384858	1	-0.677109	3.54855	0.163903	0.504452	-0.236596	3.30877	0.601295	1	21.1002	17.41	13.415
1110014N23Rik	0.684723	6.10177	0.0352138	0.577433	-0.0550555	6.46415	0.994235	1	0.385698	6.46441	0.268687	0.811883	1.25866	6.52138	5.75747e-05	0.00243308	-0.257205	6.34202	0.417307	0.996717	0.132226	6.34001	0.699543	1	0.741857	6.14315	0.0210695	0.349581	0.548275	6.02755	0.0845631	0.33636	-0.193597	6.37446	0.554933	1	11.176	21.364	19.0823
1110015O18Rik	0	#NAME?	1	1	0	#NAME?	1	1	5.12548e-15	#NAME?	1	1	0	#NAME?	1	1	2.4208	-5.691	1	1	0	#NAME?	1	1	0	#NAME?	1	1	0	#NAME?	1	1	0	#NAME?	1	1	0	0	0
1110017D15Rik	-0.902067	-2.46564	0.740169	1	-1.57038	-2.33818	0.298383	0.821499	1.54076	-1.68184	0.185994	0.697515	-0.68736	-2.31961	1	1	-0.731876	-2.09971	0.531479	1	1.8809	-1.51233	0.0906452	0.300837	0.256403	-1.88154	1	1	-0.586496	-2.4069	0.783514	1	-0.851177	-2.17403	0.428959	1	0.460166	0.693267	0.38216
1110017F19Rik	0.199207	0.507015	0.868202	1	0.389214	0.849041	0.684052	1	-0.00278703	0.608097	1	1	-0.118892	0.339368	0.921318	1	-1.21217	0.23853	0.146852	0.617563	-1.49631	0.116911	0.0773818	0.271366	0.265325	0.564515	0.697494	1	0.242925	0.521446	0.852112	1	-0.0226077	0.653745	0.926917	1	0.888306	1.15427	1.14073
1110018G07Rik	-0.0183703	6.1118	0.962184	1	-0.430304	6.51831	0.127606	0.544793	-0.744518	6.66927	0.0253394	0.282851	-0.0691217	6.05272	0.68285	1	-0.039055	6.73745	0.929902	1	-1.09868	6.555	0.00138926	0.0149833	0.642274	6.47236	0.0634779	0.604039	0.88183	6.62762	0.0100583	0.0820629	0.239553	6.88089	0.466121	1	6.9001	12.0396	14.2179
1110018J18Rik	0.0524907	4.29123	0.908326	1	-0.0504358	4.25311	0.894975	1	-0.355519	4.39597	0.304014	0.848694	-0.104506	4.20466	0.789185	1	0.264835	4.43111	0.500312	1	0.204046	4.70262	0.616485	0.967093	0.00615732	4.2735	0.973684	1	0.334343	4.44063	0.436143	0.862764	0.328214	4.4469	0.463351	1	11.9712	14.0055	17.8417
1110019D14Rik	-0.70545	2.46649	0.199059	0.986398	-1.33619	2.60089	0.00904744	0.118287	-0.455802	1.89665	0.447952	0.98626	-1.40574	2.25551	0.0146378	0.121598	-0.863518	2.73363	0.0752447	0.418656	-0.288498	1.96328	0.634796	0.983718	0.328836	2.9597	0.509938	1	-0.673327	2.45667	0.182587	0.533711	-1.00253	2.68646	0.0431485	0.429509	2.59871	3.99762	2.00366
1110020A21Rik	0.902856	-0.525118	0.405775	1	-0.209405	-0.727186	0.911519	1	0.269801	-0.954466	0.808797	1	-2.50003	-1.79862	0.129293	0.463653	-0.176324	-0.896846	0.808797	1	0.795869	-0.669913	0.381296	0.73983	0.261782	-0.885793	0.783721	1	-0.0321718	-1.07629	1	1	-0.295497	-0.92176	0.751409	1	0.60972	0.577564	0.404772
1110020G09Rik	-0.432547	6.53881	0.219779	1	-0.12447	6.1813	0.691741	1	-0.45791	5.97525	0.151173	0.641527	-0.678628	6.43455	0.0501259	0.26377	0.166659	6.32711	0.664495	1	-0.512129	5.96902	0.139464	0.396607	-0.476019	6.51334	0.162793	0.887207	-0.542826	6.4946	0.127825	0.432616	-0.0668038	6.22685	0.900091	1	17.6442	13.7294	13.4321
1110021J02Rik	-0.0592103	5.15022	0.878883	1	0.405457	5.29891	0.312671	0.833929	0.209678	5.38432	0.494158	1	0.0815848	5.22158	0.824492	1	0.0986173	5.16491	0.73392	1	0.0358973	5.27705	0.903835	1	-0.0768128	5.13981	0.839793	1	0.0768706	5.21721	0.84375	1	0.153694	5.17985	0.678557	1	11.6035	11.0482	9.90422
1110021L09Rik	-0.0474024	4.13762	0.916677	1	0.286793	4.18149	0.663848	1	0.279659	4.62896	0.488167	1	-0.294899	4.01357	0.417189	0.894351	0.509998	4.38931	0.145626	0.613876	0.443166	4.72615	0.243721	0.565582	-0.0690878	4.12791	0.861239	1	0.322705	4.34192	0.375797	0.794412	0.391835	4.31012	0.279294	0.91918	3.37307	3.50122	5.02668
1110028C15Rik	-0.055406	5.59239	0.912731	1	0.264443	5.40298	0.803622	1	-0.640883	5.80057	0.149389	0.638898	-1.1477	5.14626	0.00922145	0.090235	0.00137592	5.3672	0.922248	1	-1.37506	5.56433	0.00274359	0.0252223	-0.268945	5.48718	0.539958	1	0.478276	5.87148	0.294074	0.701994	0.747254	5.76223	0.0963226	0.615977	6.0001	5.4906	9.20935
1110028F11Rik	-0.371263	-2.2433	1	1	2.33262	-0.379405	0.00862551	0.114572	1.76756	-0.0809857	0.0283425	0.299571	-0.68736	-2.35262	0.730256	1	-0.239776	-2.10327	1	1	-1.90554	-1.77305	0.199577	0.499007	0.0714767	-2.02373	1	1	0.840562	-1.51985	0.589774	0.993338	0.773139	-1.55301	0.444544	1	0.0521503	0.0593154	0.0995389
1110028F18Rik	0	#NAME?	1	1	0	#NAME?	1	1	2.59082	-5.71876	1	1	0	#NAME?	1	1	2.4208	-5.69003	1	1	0	#NAME?	1	1	0	#NAME?	1	1	0	#NAME?	1	1	0	#NAME?	1	1	0	0	0
1110031I02Rik	0.44891	4.2551	0.284441	1	-0.199603	4.55069	0.794873	1	0.50189	4.50262	0.235704	0.766211	0.179912	4.12615	0.609381	1	-0.790108	4.24343	0.0403043	0.283959	0.0417893	4.25382	0.957397	1	0.583613	4.34333	0.156443	0.872523	0.215063	4.13413	0.591393	0.994525	-0.368612	4.43384	0.375801	0.995013	8.31972	14.1417	11.8474
1110032A03Rik	0.24758	4.76868	0.588776	1	-0.195413	4.49831	0.689076	1	-0.254662	4.75714	0.610641	1	-0.676672	4.37916	0.208098	0.61189	-0.882729	4.19287	0.0384519	0.275154	-0.815066	4.52123	0.0729805	0.260118	-0.0675993	4.61269	0.912097	1	0.225824	4.75891	0.611498	1	0.293448	4.73398	0.532052	1	8.23089	9.04656	10.7327
1110032A04Rik	3.70827	-3.4639	0.296258	1	-2.09579	-1.38776	0.0409983	0.300297	0.24013	-0.338473	0.806444	1	4.77008	-2.39277	0.0650016	0.309347	-1.48798	-1.23771	0.255147	0.811737	-0.702198	-0.745819	0.517645	0.887713	5.79342	-1.5425	0.00451453	0.138499	6.14936	-1.27457	0.00138007	0.0205598	0.226093	-0.584946	0.867493	1	0	0.206865	0.28277
1110032F04Rik	0.350648	1.51907	0.590737	1	-0.0692304	1.95051	0.856009	1	1.09269	1.85123	0.0489064	0.388155	2.32751	2.9144	3.25244e-05	0.00155635	2.13212	3.39718	2.5146e-05	0.000835271	2.26164	2.737	3.04474e-05	0.000708968	0.573401	1.66322	0.301693	1	-0.102823	1.28129	0.88901	1	-0.676845	1.60539	0.221642	0.836049	0.57717	0.949337	0.599697
1110034A24Rik	-0.276488	3.64335	0.5286	1	-0.810226	3.3774	0.0633005	0.377066	-0.656562	2.70136	0.0899191	0.512927	0.180005	3.86507	0.691421	1	-0.389615	3.52979	0.341354	0.913971	0.178536	3.10959	0.68796	1	-0.0695832	3.74668	0.896963	1	-0.749543	3.43478	0.0822458	0.330756	-0.680081	3.40902	0.10295	0.630839	7.21846	8.03204	5.13931
1110034B05Rik	-0.553429	3.69886	0.262331	1	-0.431299	3.27155	0.35786	0.887383	-0.319416	3.52887	0.598817	1	-0.958224	3.56011	0.063684	0.305939	-0.276091	3.34387	0.567383	1	-0.302834	3.51654	0.558577	0.912991	-0.471038	3.72793	0.332105	1	-0.294115	3.80475	0.544921	0.960158	0.176987	3.56728	0.719871	1	7.32605	5.7118	6.26965
1110034G24Rik	-0.383642	4.53555	0.421757	1	0.00769258	4.05027	0.974691	1	0.435054	3.90815	0.294164	0.8422	-0.811907	4.40058	0.139771	0.485683	-0.53216	3.79924	0.226483	0.76663	0.268357	3.77747	0.57581	0.927615	-0.680355	4.42028	0.169952	0.900856	-1.07763	4.26679	0.0247624	0.151377	-0.39729	3.86287	0.375071	0.994708	11.0774	7.70844	5.84354
1110035M17Rik	0.707732	-2.04948	0.775793	1	0.524312	-0.660382	0.395388	0.928553	-0.283924	-0.514396	0.926101	1	1.18032	-1.70918	0.456709	0.939772	-0.139912	-1.1732	0.890061	1	-0.447272	-0.599959	0.673607	1	1.32948	-1.51945	0.323411	1	1.99973	-0.988085	0.0931214	0.358062	0.667858	-0.693431	0.513345	1	0.0973825	0.912377	1.23309
1110036E04Rik	0	#NAME?	1	1	0	#NAME?	1	1	-0.34372	-4.16521	1	1	0	#NAME?	1	1	5.12548e-15	#NAME?	1	1	-2.86462	-4.6888	0.537864	0.903788	0	#NAME?	1	1	2.82482	-4.64613	1	1	3.08151	-4.91029	0.537864	1	0	0	0
1110037F02Rik	0.0452499	7.34738	0.891474	1	0.0530037	7.40879	0.985249	1	-0.359618	7.26937	0.219908	0.745566	-0.354323	7.13909	0.215841	0.623968	0.273629	7.54172	0.41726	0.996708	-0.295129	7.31642	0.371023	0.728131	0.0851216	7.3659	0.803393	1	0.134706	7.39057	0.691633	1	0.0495839	7.4294	0.883225	1	12.1669	14.3163	14.7897
1110038B12Rik	-0.0530499	5.67415	0.893063	1	0.267031	4.9832	0.446883	0.980688	0.220139	5.00365	0.417057	0.955333	0.113508	5.80421	0.598198	1	0.0596025	4.8562	0.900941	1	0.552556	5.13962	0.151988	0.420614	-0.875859	5.32671	0.0235063	0.37305	-0.868024	5.32971	0.0253115	0.153844	0.00785815	4.8363	0.978602	1	120.89	69.5808	61.7473
1110038D17Rik	0.328668	6.16716	0.276694	1	0.0217403	6.06296	0.969074	1	-0.163234	6.16149	0.550945	1	0.385125	6.19179	0.216842	0.625517	-0.0499028	6.04001	0.847158	1	-0.0017118	6.24146	0.967971	1	0.073375	6.03188	0.804052	1	0.242615	6.12732	0.398072	0.822167	0.169244	6.16124	0.550596	1	12.4508	14.625	16.8573
1110038F14Rik	0.199941	5.10053	0.587759	1	0.240325	5.14967	0.360647	0.890431	0.405336	4.95273	0.285105	0.831072	-0.315717	4.87997	0.507761	0.995388	-0.551096	4.71046	0.0962019	0.485492	0.0277913	4.75915	0.955933	1	-0.0180451	4.98787	0.96237	1	-0.256859	4.87665	0.491282	0.918467	-0.238829	4.86794	0.526027	1	27.1337	29.5948	24.329
1110046J04Rik	-0.544545	1.7826	0.361427	1	0.0353359	1.42194	0.936642	1	0.90675	1.6043	0.0936782	0.523805	-0.342519	1.87541	0.623358	1	0.0398402	1.40187	1	1	1.60522	2.04307	0.00524425	0.0401289	-0.667974	1.72967	0.286624	1	-0.979292	1.59129	0.0988031	0.370651	-0.311369	1.22486	0.562365	1	3.81475	2.83892	2.48921
1110049F12Rik	-0.0391317	5.68145	0.912581	1	-0.421394	5.65636	0.286694	0.809871	-0.144547	5.47279	0.755178	1	-0.0148199	5.71058	0.957197	1	-0.831423	5.46036	0.0118613	0.119305	-0.340288	5.36453	0.312637	0.656606	0.1174	5.76496	0.714514	1	-0.180275	5.61465	0.607598	1	-0.297689	5.68303	0.37485	0.994575	21.0391	25.205	20.9117
1110050K14Rik	-1.36395	-3.05055	0.670293	1	-0.233971	-3.36751	1	1	-0.30344	-1.19841	0.896	1	1.18032	-1.81664	0.782965	1	0.217462	-3.04677	1	1	-1.0643	-1.46289	0.4384	0.80646	-0.677426	-2.87294	0.739624	1	1.33331	-1.51656	0.279113	0.682611	2.03282	-1.75993	0.0894885	0.595184	0.0451233	0.0285525	0.132938
1110051M20Rik	0.47137	5.42986	0.196031	0.982052	0.149828	5.13347	0.574496	1	-0.390223	5.18223	0.254853	0.792515	0.0179178	5.20063	0.891954	1	-0.201532	4.91714	0.517104	1	-0.337802	5.21599	0.358072	0.711287	-0.153999	5.10369	0.688812	1	0.197256	5.27818	0.590348	0.993801	0.351277	5.21112	0.343659	0.964689	10.5173	10.9105	13.7216
1110054M08Rik	0.781574	2.65183	0.134158	0.891861	1.05942	2.56144	0.0246934	0.221752	0.798989	3.03472	0.0764609	0.477061	-1.05554	1.79412	0.0679767	0.317138	-0.761848	1.56017	0.138931	0.598032	0.0586711	2.56957	0.935118	1	-0.298146	2.05524	0.569853	1	0.32419	2.39375	0.518137	0.945667	0.622661	2.26005	0.205221	0.812266	4.7656	4.22775	6.35595
1110054O05Rik	0.171537	5.47856	0.595135	1	-0.187703	5.04366	0.619054	1	-0.243811	4.68441	0.417403	0.955763	-0.0585234	5.37137	0.920695	1	-0.0915977	5.07206	0.750949	1	0.0500316	4.82921	0.907047	1	-0.263733	5.26047	0.414218	1	-0.589002	5.12344	0.0747548	0.311314	-0.325283	4.97386	0.335162	0.96005	7.40418	6.87833	5.61777
1110057K04Rik	-0.161618	6.29604	0.652811	1	-0.900292	6.03318	0.0111346	0.13658	-0.457168	5.80478	0.303324	0.848092	-0.772448	6.05463	0.0459758	0.24908	-0.690784	6.14389	0.0856333	0.450753	-0.425804	5.79156	0.26428	0.595285	0.044473	6.40077	0.897002	1	-0.375407	6.19092	0.279509	0.683099	-0.419891	6.21937	0.224026	0.838387	18.2915	21.3836	16.5935
1110058L19Rik	-0.519799	5.26213	0.224015	1	-0.446158	5.03288	0.36902	0.900506	0.184354	4.52623	0.609406	1	-1.14446	5.03866	0.00823523	0.0833052	-0.414169	4.99734	0.272681	0.838594	0.382305	4.6234	0.351063	0.703305	-0.306034	5.36136	0.49983	1	-1.07805	5.05023	0.0113712	0.089392	-0.772059	4.86574	0.0608375	0.500846	49.2208	45.3814	26.9174
1110059E24Rik	-0.455602	4.4911	0.299079	1	-0.0452592	4.02022	0.879606	1	-0.0925666	3.53242	0.7967	1	-0.990085	4.31792	0.0400379	0.22895	0.0998729	4.08314	0.899892	1	1.02257	4.19127	0.0172997	0.0954783	-0.65442	4.40896	0.136531	0.82682	-1.10114	4.23999	0.0109565	0.0870721	-0.446747	3.83899	0.283975	0.922125	24.8712	17.4376	11.5822
1110059G10Rik	-0.315718	4.30187	0.484418	1	-0.414144	4.02249	0.277594	0.798677	-0.0927355	3.79866	0.883608	1	-1.34769	3.9446	0.00451247	0.0570738	-0.446184	4.01429	0.263105	0.823883	0.300316	3.99588	0.479778	0.848714	-0.231843	4.34808	0.635913	1	-0.607994	4.16915	0.16564	0.507134	-0.376184	4.05048	0.357506	0.977832	3.71427	3.29977	2.56433
1110059M19Rik	-0.384225	-1.23948	0.861703	1	-0.659772	-0.980021	0.477727	1	0.0397925	-0.311146	1	1	-1.64073	-1.66442	0.3205	0.77287	-0.466653	-0.755167	0.925634	1	-3.61245	-1.13597	0.0221477	0.113293	0.428637	-0.827535	0.734348	1	0.692367	-0.627264	0.561119	0.967676	0.263675	-0.492009	0.834768	1	0.28865	0.396047	0.506488
1110065P20Rik	0.748294	4.96628	0.0791327	0.764836	0.987496	5.49402	0.00745072	0.103824	1.47377	5.10094	0.000719356	0.0257695	0.385775	4.7887	0.282707	0.728835	-1.03555	4.39777	0.0134655	0.130916	0.465093	4.45736	0.280984	0.61899	0.261704	4.69529	0.505467	1	-0.338646	4.38729	0.436797	0.863688	-0.600411	4.55327	0.144066	0.712958	58.7069	74.3115	49.8685
1110067D22Rik	-0.191919	5.04487	0.635612	1	0.105525	4.61553	0.916789	1	-0.184847	4.63283	0.730662	1	-0.925801	4.74898	0.0204826	0.149839	-0.160092	4.51597	0.689941	1	-0.0398835	4.68416	0.942758	1	-0.545608	4.88719	0.164859	0.89273	-0.433928	4.9315	0.262686	0.660472	0.111707	4.6469	0.790637	1	10.7626	8.0194	8.76615
1190002F15Rik	0.0630582	3.72306	0.90102	1	0.0276558	3.70219	0.677299	1	0.541016	3.72007	0.267723	0.810737	0.731446	4.13428	0.0989701	0.395829	0.222436	3.70956	0.674221	1	0.991889	4.01394	0.0352758	0.156427	-0.0884027	3.64726	0.864917	1	-0.253103	3.56677	0.598669	1	-0.164721	3.52295	0.725036	1	18.0752	19.4453	17.5558
1190002H23Rik	-0.344407	4.44514	0.418646	1	-0.252094	4.48105	0.750532	1	-0.0579416	4.33149	0.892323	1	0.462462	4.86281	0.256683	0.689082	-0.663838	4.23265	0.0832827	0.444372	0.268711	4.48806	0.551464	0.910762	-0.0469815	4.57677	0.891302	1	-0.267349	4.48697	0.555707	0.964228	-0.220385	4.45624	0.653922	1	18.3112	20.2311	17.9788
1190002N15Rik	0.150305	7.38152	0.681182	1	0.221352	7.48571	0.647706	1	0.252595	8.19446	0.667286	1	-1.64248	6.70928	1.93991e-05	0.0010432	-1.72903	6.78831	8.02919e-06	0.000322063	-3.01866	7.28297	3.8097e-14	7.64733e-12	0.10143	7.35206	0.796671	1	0.8022	7.76512	0.0289954	0.168075	0.700776	7.79984	0.0534568	0.474368	22.5417	26.6821	44.6505
1190003J15Rik	0.416851	-1.23942	0.861239	1	-3.04142	-0.554949	0.00509163	0.0814276	0.541355	0.230386	0.481085	1	-4.52857	-2.38306	0.0769572	0.342891	-4.52239	-0.6482	0.00385355	0.051099	0.850665	0.319197	0.382109	0.741081	1.69593	-0.314318	0.131721	0.815698	1.3089	-0.612106	0.289738	0.695258	-0.390409	0.0641586	0.730831	1	0.691607	2.15003	1.2633
1190003K10Rik	0	#NAME?	1	1	0	#NAME?	1	1	5.12548e-15	#NAME?	1	1	4.21131	-2.97657	0.192346	0.585266	6.46097	-1.36458	0.00182095	0.0283997	3.5858	-4.56273	0.543299	0.905883	0	#NAME?	1	1	0	#NAME?	1	1	0	#NAME?	1	1	0	0	0
1190005F20Rik	0.193015	5.8934	0.551977	1	-0.0553056	6.03023	0.803089	1	0.399682	5.99223	0.193912	0.707939	-0.184404	5.69742	0.536169	1	-0.361442	5.90112	0.261071	0.820714	-0.250397	5.65102	0.432317	0.8002	0.275904	5.93934	0.391396	1	-0.0266318	5.78227	0.945314	1	-0.30255	5.92764	0.349905	0.968825	11.1958	15.496	12.4809
1190005I06Rik	0.814959	1.69334	0.233964	1	1.5182	1.88817	0.00716043	0.10111	1.61938	1.68619	0.0106855	0.171122	0.486829	1.5353	0.392544	0.863398	-0.883113	0.431504	0.227489	0.768139	0.41059	0.857201	0.581758	0.933322	-0.430628	1.01445	0.543567	1	-0.578177	0.950016	0.402114	0.826702	-0.147508	0.725908	0.891768	1	2.27394	1.82082	1.65063
1190007F08Rik	0.470784	6.90568	0.143381	0.907537	0.218762	6.94679	0.408752	0.941489	0.426038	7.10247	0.219791	0.745386	0.417384	6.89303	0.162103	0.53178	-0.563151	6.54318	0.0648871	0.381885	-0.0524214	6.86564	0.862205	1	0.153084	6.73263	0.623516	1	0.240258	6.77793	0.450814	0.876228	0.0871738	6.85181	0.793043	1	22.4673	26.9158	29.0303
1190007I07Rik	0.597483	1.08016	0.480359	1	-0.645584	0.870709	0.28517	0.808757	-0.907616	0.533531	0.323204	0.86315	0.484596	1.01131	0.540229	1	-1.68102	0.597043	0.0381907	0.274297	-0.11653	0.802505	0.890855	1	0.388492	1.00491	0.55876	1	0.0852692	0.814311	0.924681	1	-0.303713	1.04563	0.651538	1	16.7134	14.4862	10.0779
1200009I06Rik	0.628233	4.01777	0.0995814	0.814174	0.576222	4.73447	0.122452	0.534366	0.690301	5.4379	0.0451577	0.375938	0.195816	3.79418	0.526073	1	-0.725684	4.11151	0.0521955	0.33239	-0.33359	4.87734	0.361484	0.716003	0.753272	4.10485	0.0443031	0.507892	1.35675	4.51887	0.000298546	0.00674917	0.603475	4.76193	0.0962157	0.61549	2.36549	4.43055	6.96643
1200011I18Rik	0.0661541	5.86777	0.833147	1	0.0299387	5.57287	0.996123	1	-0.257825	5.76336	0.371653	0.911364	-0.592905	5.57592	0.0716214	0.327836	0.314117	5.74416	0.301591	0.87261	-0.34618	5.73615	0.276318	0.612652	-0.25692	5.70831	0.409212	1	0.0632636	5.86517	0.846014	1	0.3202	5.74391	0.303447	0.93972	6.09576	5.74876	7.33486
1200011M11Rik	-0.0912953	5.61698	0.795996	1	-0.417417	5.60128	0.184634	0.655682	-0.281723	5.53608	0.416556	0.955295	-0.158887	5.57772	0.629428	1	0.225229	5.91062	0.610256	1	-0.129121	5.61143	0.72434	1	0.144316	5.74236	0.666213	1	0.0168577	5.6677	0.979777	1	-0.127465	5.74659	0.685122	1	8.88069	10.8663	9.90184
1200014J11Rik	-0.334249	6.53054	0.288367	1	-0.496443	6.58842	0.13273	0.555566	-0.18304	6.08231	0.462164	0.998132	-0.41991	6.47999	0.150848	0.507879	-0.247614	6.68038	0.406176	0.983139	-0.0581875	6.16464	0.859501	1	0.109485	6.7476	0.711566	1	-0.493082	6.4597	0.114266	0.40559	-0.602581	6.53015	0.0507516	0.461802	8.66626	10.672	7.26408
1200016B10Rik	-0.97987	5.50647	0.0228448	0.463196	-2.10996	6.01487	6.52162e-07	5.02834e-05	-1.15587	5.50259	0.00838172	0.146743	-0.978152	5.51594	0.0265967	0.177553	-1.4763	6.17117	0.000596719	0.0115117	-0.797233	5.61835	0.064545	0.239428	0.794086	6.37827	0.0550919	0.565036	0.0436131	5.93571	0.921628	1	-0.750501	6.39225	0.0681122	0.524759	8.69426	17.1163	10.34
1300001I01Rik	0.047128	7.52677	0.902112	1	0.363691	7.56312	0.347839	0.874008	0.440458	7.53029	0.23546	0.765675	0.420218	7.68838	0.341942	0.798929	0.425718	7.61567	0.233212	0.776317	0.711794	7.68654	0.0575115	0.220728	-0.111971	7.44391	0.738292	1	-0.213799	7.40413	0.572584	0.977106	-0.101829	7.34017	0.818399	1	17.8477	18.957	17.866
1300002E11Rik	-1.22941	3.70303	0.00888534	0.271492	-1.10814	3.80747	0.0187575	0.189077	-0.400213	3.84046	0.47164	1	-1.55095	3.6163	0.000972828	0.0199054	-0.581096	3.99207	0.219624	0.755273	-0.678948	3.69817	0.135275	0.389018	0.0556055	4.21749	0.916344	1	-0.207422	4.09404	0.664311	1	-0.263059	4.12328	0.580614	1	10.1813	9.58468	9.54569
1300002K09Rik	-1.22806	0.87713	0.0760996	0.758084	-3.18821	0.012201	0.000421442	0.012576	-1.32076	0.789697	0.0750968	0.474269	0.315345	1.49844	0.745582	1	-0.538386	0.559409	0.501006	1	-0.228644	1.14258	0.755459	1	-0.570847	1.08906	0.388311	1	-0.117608	1.30389	0.866616	1	0.453931	1.03719	0.475401	1	0.39347	0.276331	0.399718
1300010F03Rik	0.473095	6.22336	0.185493	0.964956	0.673296	6.53877	0.0988038	0.478546	0.136624	6.47504	0.786068	1	-0.386845	5.76503	0.216236	0.624385	0.190905	6.30041	0.648824	1	-0.460681	6.21471	0.192983	0.488914	0.255545	6.09891	0.483927	1	0.463059	6.21669	0.197448	0.556203	0.207515	6.3256	0.555156	1	5.07748	6.48705	7.78321
1300014I06Rik	0.464317	2.40205	0.426563	1	0.838467	2.49685	0.0247106	0.221752	0.414475	2.24316	0.391173	0.929876	1.26782	2.9743	0.013732	0.11662	0.970518	2.36438	0.0688562	0.396538	1.60558	2.99697	0.00274374	0.0252223	-0.356072	1.97875	0.52845	1	-0.160136	2.0741	0.803178	1	0.196127	1.9037	0.713838	1	1.44849	1.25246	1.45401
1300015D01Rik	2.32871	-5.05002	1	1	0	#NAME?	1	1	0.822443	-2.26225	0.677119	1	0	#NAME?	1	1	5.12548e-15	#NAME?	1	1	0.0676265	-2.63474	1	1	0	#NAME?	1	1	4.0191	-3.37206	0.189841	0.545869	4.29737	-3.59782	0.120266	0.666182	0	0	0.0348501
1300017J02Rik	-1.16584	3.05174	0.129017	0.88775	-2.56672	1.06505	0.00541627	0.0844398	-2.52393	3.09378	0.00378135	0.0868872	-0.816526	3.15101	0.255182	0.687403	0.630649	2.05307	0.545896	1	-2.55755	3.05216	0.00134083	0.0145825	-1.69216	2.89331	0.0268727	0.397984	0.280245	3.6802	0.693337	1	1.97326	3.13889	0.00948486	0.202805	2.77852	0.985135	3.69962
1300018I17Rik	0.786637	5.3802	0.0209222	0.445722	0.787878	5.516	0.0207185	0.200178	0.461397	5.87498	0.149017	0.638652	0.8707	5.43016	0.0107482	0.099433	0.152319	5.17802	0.55729	1	0.205572	5.71702	0.555662	0.912086	0.161511	5.00785	0.677783	1	0.670309	5.31893	0.0440571	0.222821	0.508817	5.37165	0.107489	0.642091	5.89557	7.45872	10.927
1300018J18Rik	0.352427	4.30878	0.344082	1	-0.13191	4.75117	0.704285	1	0.317992	4.50073	0.459886	0.995872	0.802379	4.57378	0.0315725	0.197413	-0.605499	4.53927	0.0837558	0.44567	0.407464	4.57416	0.266876	0.598786	0.683321	4.51707	0.0573916	0.577014	0.235554	4.24862	0.520037	0.947075	-0.447834	4.60641	0.204189	0.810665	7.48226	14.1792	9.65999
1500001M20Rik	-0.300424	4.47992	0.506371	1	-0.447144	4.13215	0.339994	0.865126	0.0236233	3.73134	0.93979	1	0.111153	4.70878	0.712127	1	-0.210865	4.228	0.634338	1	1.05633	4.3318	0.0186065	0.100219	-0.292997	4.48169	0.515042	1	-0.90104	4.23095	0.0437346	0.221741	-0.608101	4.0533	0.17001	0.760699	17.7691	15.9829	11.0437
1500002O10Rik	2.04358	-1.04328	0.100486	0.814714	-0.198709	-1.14843	1	1	-0.550668	-2.06389	0.830616	1	1.39514	-1.61425	0.461638	0.946144	-1.41406	-1.61843	0.211145	0.741443	-1.28582	-2.27294	0.461638	0.829352	1.32948	-1.53397	0.329759	1	0.616819	-2.0781	0.808109	1	-0.720875	-1.4334	0.493163	1	0.142621	0.379371	0.234713
1500002O20Rik	0.259914	4.77165	0.475839	1	-0.619714	5.26571	0.125148	0.539944	0.0430079	5.18148	0.907142	1	0.674049	5.02326	0.0537919	0.275103	-0.847955	5.15241	0.018173	0.162254	0.137003	5.22575	0.716148	1	0.871672	5.14336	0.0143068	0.275545	0.520125	4.92581	0.141908	0.460749	-0.35159	5.34574	0.319307	0.949228	5.79495	12.4705	9.74082
1500003O03Rik	-0.0194694	4.06618	0.970099	1	0.467701	3.89796	0.393007	0.927594	-0.319674	4.0974	0.320927	0.860921	-0.406693	3.89838	0.374273	0.8404	-0.0459603	3.673	0.879107	1	-0.869134	3.91911	0.036658	0.160871	-0.370895	3.89995	0.383088	1	0.204148	4.18602	0.620388	1	0.575137	4.02501	0.163605	0.749695	20.3662	22.1438	25.4697
1500004A13Rik	1.47157	1.26363	0.0582302	0.691196	0.296601	0.974884	0.794233	1	0.538202	2.04184	0.416144	0.955247	0.709971	0.725407	0.412245	0.888972	0.717912	1.27137	0.297177	0.86922	-1.01517	1.32137	0.156405	0.428341	0.515062	0.62933	0.521388	1	1.3473	1.23117	0.072364	0.30564	0.832559	1.36337	0.229231	0.847427	1.04836	0.98575	1.99065
1500009C09Rik	-3.16244	-4.04979	0.522698	1	-3.55856	-4.05847	0.284047	0.808447	-2.63985	-2.21025	0.0558199	0.413431	-3.0635	-3.94447	0.522698	1	-1.17568	-3.69646	0.656921	1	1.02867	-0.981925	0.278325	0.615402	-0.134357	-3.14812	1	1	1.44356	-1.96519	0.329295	0.741398	1.59453	-2.10865	0.185627	0.784418	0.0490074	0.0477732	0.159677
1500009L16Rik	-0.315812	2.77076	0.563189	1	-0.0699122	1.90639	0.748337	1	0.714497	1.50558	0.185637	0.69716	-0.746345	2.59978	0.162793	0.533204	0.208089	2.07132	0.769627	1	1.87534	2.30512	0.000402326	0.00570187	-0.952985	2.51103	0.070753	0.632918	-1.80362	2.24339	0.000722895	0.0127711	-0.851021	1.60782	0.103387	0.632107	8.92966	4.41027	2.24829
1500010J02Rik	0.183584	7.19475	0.543052	1	0.140734	7.11492	0.642848	1	0.159907	7.02487	0.685863	1	0.101353	7.14941	0.749933	1	0.0083901	7.04679	0.986917	1	-0.051524	6.93493	0.849189	1	-0.0595085	7.07256	0.850961	1	-0.141982	7.03319	0.645923	1	-0.082474	7.00416	0.786599	1	17.8762	19.6577	18.6044
1500011B03Rik	0.283188	4.20005	0.486711	1	0.143762	4.10701	0.656993	1	0.458365	4.27099	0.237395	0.767955	0.159681	4.15454	0.623107	1	-0.223338	3.91038	0.586089	1	-0.222208	3.91019	0.577499	0.929026	-0.0466832	4.03284	0.942818	1	-0.0398301	4.03403	0.939084	1	0.00685676	4.01647	1	1	12.8937	12.9	11.8143
1500011H22Rik	0.146991	5.30561	0.668193	1	-0.04781	5.13224	0.979018	1	0.252192	5.10023	0.458836	0.995119	0.431277	5.48353	0.166751	0.540168	-0.335124	4.95976	0.290485	0.862245	0.222325	5.08587	0.507083	0.877158	-0.111892	5.17894	0.766618	1	-0.257289	5.10386	0.446986	0.872634	-0.145402	5.05086	0.642948	1	35.7802	36.0883	35.6439
1500011K16Rik	0.283036	3.81951	0.560698	1	0.334209	4.18372	0.213911	0.703121	1.15182	4.07539	0.014689	0.207671	0.751693	4.13615	0.0865559	0.366713	-0.0764745	3.82191	0.849749	1	1.56373	4.36535	0.00109549	0.012443	0.186776	3.77395	0.68512	1	-0.283722	3.53164	0.561432	0.967676	-0.470584	3.64567	0.311179	0.944795	11.3467	14.1939	10.0921
1500012F01Rik	0.042813	6.27368	0.917625	1	0.142926	5.86121	0.423121	0.956846	0.775768	5.97537	0.0457483	0.37815	-0.318074	6.14407	0.586359	1	-0.439604	5.48806	0.285692	0.855937	0.330009	5.69082	0.403196	0.765651	-0.564223	5.99682	0.169686	0.900856	-0.738341	5.92617	0.0704488	0.300715	-0.174116	5.60296	0.661145	1	87.7715	72.6212	63.9549
1500012K07Rik	0	#NAME?	1	1	0.262059	-4.65413	1	1	-0.864367	-3.70414	1	1	0	#NAME?	1	1	-2.23227	-5.67421	1	1	-0.680784	-3.65042	1	1	2.07164	-5.48347	1	1	3.34027	-4.06631	0.547072	0.961547	1.20012	-3.8804	0.687217	1	0	0.0104778	0.11893
1500015A07Rik	-0.0659342	3.39426	0.906899	1	0.85114	3.40925	0.0829881	0.434047	1.09612	3.19474	0.0268698	0.291277	-0.51708	3.22574	0.401122	0.874613	0.0467203	2.93011	0.975672	1	0.704471	2.9445	0.153682	0.42359	-0.487893	3.18925	0.314428	1	-0.867847	3.04017	0.0798174	0.32441	-0.380008	2.74526	0.459675	1	3.55849	2.70979	2.06754
1500015L24Rik	0	#NAME?	1	1	2.46185	-5.66334	1	1	5.12548e-15	#NAME?	1	1	0	#NAME?	1	1	5.12548e-15	#NAME?	1	1	0	#NAME?	1	1	0	#NAME?	1	1	0	#NAME?	1	1	0	#NAME?	1	1	0	0	0
1500015O10Rik	0.478536	-0.098946	0.692689	1	-0.48555	0.376496	0.957206	1	1.33715	2.39522	0.0769331	0.478086	0.133407	-0.209911	0.824871	1	0.951742	1.00659	0.262855	0.823701	2.23589	2.99518	0.0075561	0.0525049	0.767829	0.122466	0.435495	1	1.82196	0.880319	0.0500215	0.241499	1.05444	1.0635	0.235922	0.855278	0.573028	1.14222	2.28241
1500016L03Rik	-5.92245	-1.14604	0.00150109	0.0807224	-4.70923	-2.83375	0.0574039	0.360186	-3.45519	-4.16824	0.286836	0.833327	1.28353	0.544758	0.168589	0.544013	2.59189	-0.119935	0.00290557	0.0409193	-3.382	-4.09708	0.524558	0.894626	-1.78716	-0.885997	0.0662449	0.61602	-3.12809	-1.20321	0.00623349	0.0591327	-1.35319	-2.55015	0.336603	0.960687	0.852953	0.36006	0.138673
1500017E21Rik	-2.31519	-5.05006	1	1	-3.03355	-4.62657	0.526779	1	-4.94968	-2.6429	0.0376369	0.3444	1.06066	-3.33986	1	1	-3.06995	-4.67397	0.526779	1	-4.87162	-2.58662	0.0376369	0.16387	0.228268	-3.87734	1	1	2.05375	-2.37199	0.276593	0.679876	1.8467	-2.46106	0.201061	0.806068	0.033827	0.0687705	0.132333
1500031L02Rik	-0.098525	5.05363	0.807039	1	-0.209081	4.8588	0.624731	1	-0.108362	4.82753	0.79404	1	-0.768292	4.79033	0.0794731	0.349288	-0.67342	4.64721	0.0805656	0.436056	-0.261961	4.75383	0.511133	0.880947	-0.166202	5.02852	0.711152	1	-0.224577	4.99303	0.573419	0.977743	-0.0583729	4.91596	0.850684	1	11.988	11.849	11.3916
1500032L24Rik	-0.0453102	6.41626	0.902928	1	-0.288935	6.45279	0.77445	1	0.414865	6.1135	0.267271	0.809602	0.702954	6.87351	0.0391486	0.225615	-0.372674	6.31596	0.269972	0.835003	0.864507	6.38764	0.0204715	0.106978	0.0565122	6.47308	0.858709	1	-0.543992	6.19034	0.142584	0.461946	-0.60052	6.23159	0.0992104	0.621484	120.668	138.837	93.4112
1520402A15Rik	-0.182441	2.71126	0.714509	1	0.452224	3.06889	0.316227	0.83722	0.5507	3.47272	0.197912	0.711991	-0.697442	2.5013	0.135945	0.477725	-0.637833	2.57257	0.154457	0.635187	-1.41428	2.67118	0.00146662	0.0156151	0.0387069	2.82275	0.928358	1	0.381674	3.01327	0.369605	0.786441	0.343042	3.02554	0.414562	1	2.98721	3.39687	4.32887
1600002D24Rik	4.09544	-3.04638	0.165302	0.941934	1.66094	-3.68225	1	1	0.943823	-2.91188	0.527856	1	2.42786	-4.91203	1	1	0.188533	-4.66319	1	1	1.92267	-2.23219	0.145384	0.40792	2.07164	-5.49049	1	1	3.34027	-4.06696	0.526245	0.951958	1.20012	-3.91338	0.661562	1	0	0.0125486	0.0230251
1600002H07Rik	0.156061	4.84946	0.655343	1	0.0119796	4.5662	0.920783	1	0.385632	4.39257	0.285083	0.831072	0.535865	5.05741	0.126362	0.457424	0.298685	4.71238	0.362791	0.936684	0.808453	4.64555	0.021524	0.110877	-0.221434	4.66116	0.525909	1	-0.583642	4.50552	0.100436	0.374303	-0.362232	4.38337	0.313153	0.946506	7.965	7.17516	5.95154
1600002K03Rik	-0.413247	2.65748	0.448681	1	-1.39045	2.73313	0.0152573	0.167411	0.223653	2.97196	0.560288	1	0.125742	2.95935	0.679505	1	-0.746687	2.89202	0.135619	0.591144	0.140798	2.88794	0.794046	1	0.365622	3.05013	0.469083	1	-0.0392382	2.83568	0.971881	1	-0.405	3.03257	0.428269	1	7.50585	10.6923	8.37823
1600010M07Rik	0	#NAME?	1	1	-2.19979	-5.64507	1	1	-0.672733	-2.96016	1	1	0	#NAME?	1	1	-2.23227	-5.69022	1	1	-0.476718	-2.88632	1	1	2.07164	-5.49694	1	1	4.0191	-3.39311	0.1786	0.528424	1.88898	-3.35925	0.309802	0.944441	0	0.15439	0.255161
1600012F09Rik	-0.368811	3.14619	0.465097	1	0.460619	2.64567	0.522974	1	-0.114305	2.60895	0.819544	1	-1.23764	2.83512	0.0170322	0.133849	0.654331	2.84822	0.170529	0.669133	0.0858397	2.71333	0.851012	1	-0.83957	2.94593	0.0886829	0.694593	-0.648617	3.01773	0.184235	0.536105	0.191127	2.57432	0.708787	1	6.002	4.39497	4.08577
1600012H06Rik	-0.103728	6.13187	0.77357	1	-0.00279392	5.98876	0.877231	1	-0.0189392	5.93915	0.948867	1	-0.7906	5.85054	0.0311007	0.195565	-0.477294	5.79781	0.175668	0.677722	-0.593762	5.68931	0.0960062	0.31209	-0.170469	6.10063	0.635523	1	-0.231685	6.07013	0.509381	0.936439	-0.0612157	5.9834	0.854096	1	17.8888	17.3392	16.4717
1600014C10Rik	0.536177	5.0023	0.142304	0.905484	-0.17155	5.33211	0.791687	1	0.243311	5.28161	0.564682	1	-0.235708	4.61748	0.609407	1	-0.575745	5.10559	0.0875384	0.456736	-0.323606	5.0203	0.361454	0.716003	0.661372	5.08713	0.0646135	0.60912	0.460574	4.96427	0.20022	0.560892	-0.200828	5.28072	0.567113	1	4.64175	8.29942	7.22808
1600014C23Rik	3.17746	-4.04847	0.528547	1	-3.03355	-4.62604	0.528547	1	0.106812	-2.16157	1	1	0	#NAME?	1	1	-0.64915	-4.09631	1	1	0.00137436	-2.21292	1	1	2.88894	-4.48553	0.528547	1	4.47887	-2.9184	0.100926	0.375351	1.496	-2.76125	0.387612	1	0	0.207659	0.39012
1600014K23Rik	-5.20125	-1.88263	0.0151193	0.377842	-4.70923	-2.82556	0.0586211	0.363998	-4.94968	-2.62595	0.0364757	0.339741	-0.574964	-1.15831	0.675287	1	-4.74906	-2.87929	0.0364757	0.266167	-0.741475	-2.09603	0.638059	0.986861	-1.06204	-1.39551	0.361202	1	-0.915221	-1.35497	0.40356	0.828138	0.150682	-1.88563	1	1	0.460743	0.240725	0.27062
1600015I10Rik	0	#NAME?	1	1	0	#NAME?	1	1	-2.11189	-5.75948	1	1	0	#NAME?	1	1	5.12548e-15	#NAME?	1	1	0.650984	-4.63732	1	1	0	#NAME?	1	1	2.0153	-5.6424	1	1	2.2426	-5.91528	1	1	0	0	0.00770945
1600016N20Rik	0.198398	3.11244	0.682669	1	-1.30306	4.59349	0.00377407	0.0659258	-0.526058	4.19294	0.318411	0.85882	0.0801161	3.02161	0.980126	1	-2.2224	4.39024	3.00459e-06	0.00013745	-2.41279	3.66446	7.35659e-07	2.99472e-05	2.10213	4.41586	8.9396e-06	0.00141604	1.38748	3.87798	0.00283127	0.0342474	-0.71484	4.79189	0.115856	0.657338	2.25007	10.9789	6.35517
1600019K03Rik	-2.31519	-5.05081	1	1	0	#NAME?	1	1	-3.83696	-3.83599	0.336032	0.877687	-2.22651	-4.94773	1	1	2.4208	-5.62257	1	1	-3.76202	-3.78028	0.336032	0.685638	-2.66067	-5.41748	1	1	0.946004	-3.36327	0.698991	1	3.99367	-3.9604	0.215045	0.827658	0.118659	0	0.192156
1600020E01Rik	-0.201647	4.19991	0.733815	1	-0.0832976	3.9005	0.826374	1	-0.272405	4.43278	0.789725	1	-0.991891	3.91477	0.122738	0.449912	-0.201799	3.85561	0.702141	1	-0.463161	4.30189	0.433116	0.801168	-0.330653	4.13773	0.563268	1	0.212802	4.40666	0.715634	1	0.543528	4.26144	0.341372	0.963447	22.6594	21.0474	31.7107
1600021P15Rik	-0.0647459	5.00011	0.858738	1	0.454081	4.28061	0.311728	0.833929	-0.315064	4.17733	0.312638	0.853131	0.439694	5.26985	0.207752	0.611027	1.20068	4.78969	0.000929587	0.0165485	0.436508	4.5751	0.213648	0.52054	-0.954974	4.62904	0.00814661	0.198425	-0.683083	4.72198	0.0502021	0.242221	0.271959	4.22182	0.475542	1	6.34685	3.62061	4.36937
1600025M17Rik	-3.16244	-4.05085	0.53147	1	0	#NAME?	1	1	1.35393	-4.0875	0.668247	1	-3.0635	-3.94807	0.53147	1	3.81394	-4.04646	0.297205	0.86922	4.94503	-0.773128	9.83288e-05	0.00184198	-3.54183	-4.41575	0.53147	1	-1.64837	-3.97315	0.668247	1	2.2426	-5.90953	1	1	0.189113	0	0
1600027N09Rik	0.0630652	4.37611	0.863118	1	-0.343581	4.65015	0.395862	0.929012	-0.310566	4.44717	0.401979	0.94109	0.46873	4.61047	0.175117	0.555759	-0.550164	4.54641	0.127985	0.570547	-0.355816	4.42594	0.330867	0.678788	0.453137	4.58969	0.21591	0.957245	0.246086	4.47398	0.499028	0.926059	-0.207085	4.69499	0.568087	1	10.6634	18.6508	14.909
1600029D21Rik	-1.38817	-1.14524	0.317129	1	-3.21954	-1.67915	0.0966774	0.473497	1.92915	1.03642	0.0315577	0.317398	0.685586	-0.134913	0.491854	0.978622	0.3294	-0.797	0.850532	1	0.539797	-0.123953	0.646646	0.993702	-0.3773	-0.763375	0.830539	1	0.183096	-0.484675	0.866284	1	0.562751	-0.630877	0.661676	1	0.352835	0.259554	0.333098
1600029I14Rik	0.0135259	-4.04838	1	1	0	#NAME?	1	1	0.478934	-4.68313	1	1	-2.22651	-4.9455	1	1	5.12548e-15	#NAME?	1	1	0.650984	-4.6195	1	1	-2.66067	-5.42884	1	1	-0.757943	-4.56885	1	1	2.2426	-5.89693	1	1	0.0492522	0	0.0308919
1600029O15Rik	-4.38429	-2.72996	0.100958	0.817388	-0.233971	-3.35108	1	1	0.943823	-2.88617	0.533564	1	0.492096	-1.52702	1	1	2.63291	-1.32459	0.0307779	0.236861	3.73265	-0.566736	0.00082396	0.00993862	-1.37998	-2.41372	0.387679	1	-1.57535	-2.51888	0.282484	0.686386	-0.191245	-3.31771	1	1	1.87016	2.30959	0.931149
1700001C02Rik	2.32871	-5.05013	1	1	0.262059	-4.65487	1	1	3.46582	-4.70929	0.548989	1	0	#NAME?	1	1	-2.23227	-5.67409	1	1	3.5858	-4.55211	0.548989	0.909511	2.07164	-5.48404	1	1	0	#NAME?	1	1	-2.40839	-5.87661	1	1	0	0.04397	0
1700001C19Rik	2.32871	-5.04712	1	1	0.614762	-2.46948	0.799514	1	1.07205	-3.37575	0.756354	1	0	#NAME?	1	1	1.18201	-2.1227	0.569578	1	3.20237	-1.61512	0.0246276	0.122141	3.78811	-3.53101	0.319573	1	2.82482	-4.65511	1	1	-1.10715	-3.28137	0.756354	1	0	0.0970072	0.0306683
1700001D01Rik	0	#NAME?	1	1	0	#NAME?	1	1	1.77266	-2.76792	0.180587	0.689465	0	#NAME?	1	1	5.12548e-15	#NAME?	1	1	-0.163406	-4.06725	1	1	0	#NAME?	1	1	2.82482	-4.65594	1	1	3.08151	-4.91312	0.547183	1	0	0	0.056364
1700001F09Rik	0	#NAME?	1	1	0	#NAME?	1	1	5.12548e-15	#NAME?	1	1	0	#NAME?	1	1	5.12548e-15	#NAME?	1	1	0	#NAME?	1	1	0	#NAME?	1	1	0	#NAME?	1	1	0	#NAME?	1	1	0	0	0
1700001G11Rik	-0.374711	0.410497	0.667147	1	0.284602	0.508244	0.805528	1	-1.57127	0.553356	0.0588682	0.422737	-1.20185	0.144263	0.235406	0.65591	-1.45594	-0.128764	0.104679	0.510484	-1.67876	0.516434	0.0314369	0.14435	-0.204883	0.487143	0.843116	1	0.50095	0.867087	0.521957	0.94866	0.706788	0.778359	0.356441	0.976464	1.34949	1.33839	2.20847
1700001G17Rik	0.369774	0.783741	0.635408	1	0.55669	0.854067	0.363965	0.894845	0.679036	0.370787	0.26471	0.805943	0.461384	0.827758	0.562837	1	-0.989286	0.139265	0.136383	0.593806	-1.00673	-0.358954	0.205518	0.507367	-0.0541206	0.565626	1	1	-0.578727	0.287635	0.427828	0.854959	-0.525398	0.292542	0.438902	1	1.04727	1.1732	0.907634
1700001J03Rik	0.0135259	-4.05035	1	1	2.46185	-5.66153	1	1	-2.11189	-5.75721	1	1	-2.22651	-4.94445	1	1	3.27938	-4.65043	0.543307	1	-2.05023	-5.68319	1	1	-2.66067	-5.42999	1	1	-0.757943	-4.58769	1	1	2.2426	-5.91393	1	1	0.056902	0.072011	0.101573
1700001J11Rik	2.11866	-0.58763	0.0376215	0.590848	-0.809578	-0.776653	0.433155	0.967443	-1.13877	-0.68871	0.151819	0.642396	3.02601	0.121742	0.00105331	0.0209282	0.713379	-0.0674191	0.363702	0.937955	0.0532876	-0.223177	1	1	1.54545	-0.969679	0.105375	0.743823	1.77207	-0.772089	0.0708392	0.301716	0.223407	-0.356567	0.799162	1	0.43208	0.715793	0.853746
1700001K19Rik	0.973085	-1.46188	0.483372	1	0.223862	-0.818226	1	1	1.56507	-0.90781	0.0877308	0.508164	1.19731	-1.33997	0.373486	0.839399	0.959926	-0.359071	0.286223	0.856413	1.30919	-1.10045	0.130062	0.378941	1.13779	-1.27132	0.264205	1	0.221401	-1.91542	1	1	-0.923948	-1.29251	0.312376	0.945616	0.130287	0.31675	0.225785
1700001K23Rik	0.959336	-1.87895	0.588106	1	1.84161	-1.70407	0.1474	0.585717	-0.92205	-2.74783	0.77117	1	-3.58976	-3.36466	0.287155	0.734446	0.221716	-2.66358	1	1	0.522682	-2.16052	0.635827	0.984652	-0.296787	-2.65153	1	1	0.0570495	-2.43475	1	1	0.359466	-2.5781	0.80136	1	0.342268	0.229471	0.337846
1700001L05Rik	-1.30693	4.32686	0.00737348	0.239311	-2.65427	5.33769	8.05378e-09	8.72244e-07	-2.48871	4.92188	1.05711e-06	0.000101714	-0.803455	4.44835	0.0529303	0.272794	-1.61439	5.55215	0.000557549	0.010965	-2.36086	4.93673	2.26154e-06	8.0397e-05	1.3206	5.6436	0.00578587	0.158312	0.851692	5.31688	0.0784261	0.320771	-0.468954	5.93266	0.302847	0.939669	2.72635	7.65463	5.46427
1700001L19Rik	0.534986	-0.591624	0.640774	1	-1.08862	-0.0660783	0.229691	0.726047	0.591952	0.246237	0.485754	1	-1.80538	-1.49018	0.173388	0.552682	-0.884285	-0.0243328	0.280916	0.849621	0.976611	0.489685	0.161308	0.437004	1.20976	-0.0981488	0.151222	0.860718	0.83252	-0.35435	0.378065	0.797106	-0.379359	0.148318	0.649168	1	0.183074	0.453547	0.362677
1700001O22Rik	0.332624	-0.292232	0.792843	1	-0.20173	0.356663	0.619126	1	0.246303	-0.0330642	0.751924	1	0.359829	-0.230952	0.684879	1	-1.13102	0.082419	0.159805	0.647028	0.169545	-0.105722	0.860914	1	0.956924	0.143268	0.229426	0.974672	0.279015	-0.301345	0.837281	1	-0.680021	0.201211	0.349558	0.968654	0.48319	0.857724	0.658496
1700001P01Rik	-0.515197	-2.72985	1	1	0.130268	-1.73795	0.846566	1	-0.550668	-2.05188	0.829005	1	0.232244	-2.35516	1	1	0.542273	-1.53032	0.736867	1	-0.741475	-2.08992	0.6452	0.992566	0.650028	-2.06243	0.806473	1	0.616819	-2.0429	0.6452	1	-0.0361646	-1.81632	1	1	0.231864	0.397246	0.374299
1700003C15Rik	0	#NAME?	1	1	0	#NAME?	1	1	5.12548e-15	#NAME?	1	1	0	#NAME?	1	1	5.12548e-15	#NAME?	1	1	0	#NAME?	1	1	0	#NAME?	1	1	0	#NAME?	1	1	0	#NAME?	1	1	0	0	0
1700003D09Rik	0	#NAME?	1	1	0	#NAME?	1	1	-3.45519	-4.19159	0.536535	1	2.42786	-4.94768	1	1	2.4208	-5.68747	1	1	-0.680784	-3.67486	1	1	0	#NAME?	1	1	3.34027	-4.0837	0.536535	0.957996	3.60851	-4.33597	0.304802	0.941058	0	3.19489e-10	0.0320479
1700003E16Rik	0.547104	-0.292258	0.575849	1	0.0274422	0.197252	1	1	0.466869	1.11252	0.5361	1	0.482459	-0.344913	0.648111	1	0.141294	0.311743	0.827056	1	1.26147	1.6224	0.0356151	0.1575	0.797536	-0.0876033	0.347022	1	1.46917	0.408427	0.0359351	0.195047	0.671602	0.606155	0.30982	0.944441	0.176732	0.375349	0.54775
1700003F12Rik	1.58188	0.540026	0.0337901	0.568089	1.11594	1.52857	0.1409	0.572177	0.692509	1.5486	0.206687	0.725132	0.899434	0.0305094	0.314244	0.766668	-2.37249	0.291958	0.00146379	0.023802	-0.480416	0.946648	0.476148	0.844732	1.4754	0.509993	0.0385731	0.475237	1.61123	0.622955	0.0255152	0.154719	0.134707	1.08314	0.846709	1	0.615695	1.94776	1.61079
1700003F17Rik	0	#NAME?	1	1	-2.19979	-5.62773	1	1	0.0106333	-3.36551	1	1	0	#NAME?	1	1	-2.23227	-5.6744	1	1	-3.382	-4.13538	0.543969	0.906032	2.07164	-5.48256	1	1	3.34027	-4.09511	0.543969	0.959093	1.20012	-3.90799	0.683555	1	7.11754e-06	0.0986735	0.323514
1700003G13Rik	0	#NAME?	1	1	0	#NAME?	1	1	5.12548e-15	#NAME?	1	1	0	#NAME?	1	1	5.12548e-15	#NAME?	1	1	4.52444	-3.43132	0.181297	0.470302	0	#NAME?	1	1	0	#NAME?	1	1	0	#NAME?	1	1	0	0	0
1700003G18Rik	-1.75082	-2.72887	0.455529	1	-0.303463	-1.23763	0.652122	1	-5.23531	0.161215	3.94992e-05	0.00239516	-1.54666	-2.60641	0.455529	0.938634	-1.51888	-1.54277	0.282819	0.851616	-3.61561	0.248719	0.00109427	0.0124354	1.04035	-1.38256	0.40509	1	3.09415	0.300568	0.00442488	0.0468973	2.05491	0.389544	0.0301544	0.361757	0.235289	0.710902	2.6624
1700003H04Rik	0	#NAME?	1	1	0	#NAME?	1	1	5.12548e-15	#NAME?	1	1	0	#NAME?	1	1	5.12548e-15	#NAME?	1	1	2.70121	-5.59684	1	1	0	#NAME?	1	1	0	#NAME?	1	1	0	#NAME?	1	1	0	0	0
1700003L19Rik	0	#NAME?	1	1	0	#NAME?	1	1	5.12548e-15	#NAME?	1	1	0	#NAME?	1	1	5.12548e-15	#NAME?	1	1	0	#NAME?	1	1	0	#NAME?	1	1	0	#NAME?	1	1	0	#NAME?	1	1	0	0	0
1700003M02Rik	0.016395	-1.05094	1	1	1.9302	-0.294929	0.025885	0.228221	0.870237	-2.51108	0.573937	1	-4.92789	-1.95934	0.0309752	0.195049	-1.96807	-2.1282	0.12511	0.564352	4.43119	0.497864	3.9309e-07	1.69188e-05	-0.39982	-1.28182	0.859902	1	-1.85641	-1.90949	0.128715	0.433997	-1.46865	-2.06932	0.219668	0.832513	0.172672	0.141373	0.0521307
1700003M07Rik	1.19503	0.475041	0.17858	0.95548	1.07015	-0.501733	0.300577	0.823092	-1.51202	0.0707988	0.0878929	0.508722	-1.50348	-0.803617	0.157159	0.520548	0.612225	-0.746612	0.580251	1	2.53786	2.33117	0.00106056	0.0121292	-0.82452	-0.64816	0.410347	1	0.830144	0.26748	0.349459	0.763766	1.65987	0.00334529	0.049058	0.45384	0.256077	0.163548	0.498154
1700003P14Rik	0	#NAME?	1	1	0	#NAME?	1	1	5.12548e-15	#NAME?	1	1	0	#NAME?	1	1	5.12548e-15	#NAME?	1	1	0	#NAME?	1	1	0	#NAME?	1	1	0	#NAME?	1	1	0	#NAME?	1	1	0	0	0
1700006A11Rik	0	#NAME?	1	1	0	#NAME?	1	1	5.12548e-15	#NAME?	1	1	0	#NAME?	1	1	2.4208	-5.691	1	1	0	#NAME?	1	1	0	#NAME?	1	1	0	#NAME?	1	1	0	#NAME?	1	1	0	0	0
1700006E09Rik	0	#NAME?	1	1	0	#NAME?	1	1	5.12548e-15	#NAME?	1	1	0	#NAME?	1	1	5.12548e-15	#NAME?	1	1	0	#NAME?	1	1	0	#NAME?	1	1	0	#NAME?	1	1	0	#NAME?	1	1	0	0	0
1700006F04Rik	0	#NAME?	1	1	0	#NAME?	1	1	-3.45519	-4.23719	0.561666	1	0	#NAME?	1	1	5.12548e-15	#NAME?	1	1	-3.382	-4.17835	0.561666	0.91481	0	#NAME?	1	1	3.34027	-4.14042	0.561666	0.967676	3.60851	-4.36736	0.342499	0.963447	0	0	0.223015
1700006H21Rik	0	#NAME?	1	1	0	#NAME?	1	1	-2.11189	-5.73975	1	1	0	#NAME?	1	1	5.12548e-15	#NAME?	1	1	-2.05023	-5.66568	1	1	0	#NAME?	1	1	2.0153	-5.62161	1	1	2.2426	-5.89688	1	1	0	0	0.0487076
1700007B14Rik	-0.80086	-1.24215	0.55084	1	-0.315878	-1.54531	0.55084	1	0.269801	-0.97329	0.901179	1	-1.80538	-1.47169	0.341797	0.798911	-2.96069	-2.13056	0.0430911	0.296199	-0.754966	-1.38146	0.620015	0.970692	-0.432534	-1.12042	0.751468	1	-0.198732	-1.00509	1	1	0.235725	-1.20702	0.901179	1	0.159517	0.128431	0.152635
1700007F19Rik	2.32871	-5.04718	1	1	0	#NAME?	1	1	-0.34372	-4.18431	1	1	0	#NAME?	1	1	2.4208	-5.6347	1	1	-2.86462	-4.7134	0.545043	0.907089	0	#NAME?	1	1	2.82482	-4.67175	1	1	3.08151	-4.9284	0.545043	1	0	0	0.0244369
1700007G11Rik	0.707732	-2.05262	0.787952	1	0.100975	-1.95303	1	1	-0.593797	-2.41171	0.818012	1	0.232244	-2.39056	1	1	-0.935115	-2.38692	0.485182	1	-0.937262	-2.52967	0.787952	1	0.465102	-2.15684	0.818012	1	0.268699	-2.30152	1	1	-0.200021	-2.07477	0.857475	1	0.148684	0.23305	0.142187
1700007I08Rik	0.0530971	1.25544	1	1	1.82188	2.37188	0.0043089	0.0721818	0.245969	2.5361	0.589285	1	0.174452	1.26551	0.949482	1	-1.40421	0.794638	0.0367075	0.267522	-3.73333	1.54086	2.49803e-07	1.14052e-05	0.0900947	1.26883	0.926064	1	1.15505	1.93916	0.0585326	0.266561	1.0655	1.9426	0.0640508	0.511988	0.954952	1.08702	2.32774
1700007J10Rik	-0.202874	0.23475	0.843852	1	1.12684	0.635933	0.131951	0.553239	-0.139718	1.19465	1	1	-1.77299	-0.278936	0.0507836	0.265969	0.848271	0.507612	0.226446	0.766617	-1.60018	0.67606	0.0319546	0.145952	-0.314423	0.173091	0.743644	1	0.891327	0.869969	0.230336	0.610029	1.20755	0.74514	0.0819173	0.571452	0.44637	0.445512	1.27995
1700007K09Rik	-2.31519	-5.04963	1	1	-1.78385	-3.08339	0.434909	0.969262	0.169629	-2.89784	1	1	1.5955	-2.93166	0.660945	1	-0.47099	-2.67293	1	1	0.368128	-2.82694	1	1	1.42833	-2.93488	0.434909	1	0.946004	-3.30794	0.660945	1	-0.501005	-2.73039	1	1	0.0691565	0.131279	0.123448
1700007K13Rik	-0.573989	2.205	0.390941	1	0.467344	1.32372	0.519945	1	0.297794	0.603106	0.626957	1	-1.6193	1.86497	0.0144469	0.120702	0.441876	1.26269	0.63408	1	1.8012	1.55865	0.00725888	0.0510643	-1.39339	1.9145	0.038125	0.473462	-2.02876	1.73857	0.00275865	0.0336166	-0.635669	0.783513	0.324741	0.953441	5.05035	2.16206	1.43017
1700007L15Rik	-0.689601	0.157276	0.42562	1	-0.761964	0.543509	0.514183	1	-1.05804	0.441379	0.236096	0.766521	-0.100857	0.45209	1	1	-1.39851	0.232782	0.0502407	0.324599	-2.18781	0.170931	0.0113816	0.0703534	0.296234	0.644022	0.719454	1	0.367156	0.661619	0.693986	1	0.0708076	0.79896	1	1	3.60013	5.53988	5.86289
1700007P06Rik	0	#NAME?	1	1	0	#NAME?	1	1	2.59082	-5.71791	1	1	0	#NAME?	1	1	5.12548e-15	#NAME?	1	1	0	#NAME?	1	1	0	#NAME?	1	1	0	#NAME?	1	1	0	#NAME?	1	1	0	0	0
1700008A04Rik	0	#NAME?	1	1	-2.19979	-5.65237	1	1	3.46582	-4.57806	0.341686	0.881555	0	#NAME?	1	1	-2.23227	-5.69995	1	1	0	#NAME?	1	1	2.07164	-5.51694	1	1	0	#NAME?	1	1	-2.40839	-5.89524	1	1	0	0.051349	0
1700008F21Rik	0	#NAME?	1	1	0	#NAME?	1	1	5.12548e-15	#NAME?	1	1	2.42786	-4.87695	1	1	5.12548e-15	#NAME?	1	1	0	#NAME?	1	1	0	#NAME?	1	1	0	#NAME?	1	1	0	#NAME?	1	1	0	0	0.0899426
1700008I05Rik	0	#NAME?	1	1	-2.19979	-5.63082	1	1	1.8947	-3.66711	0.436987	0.977826	0	#NAME?	1	1	2.27701	-3.1209	0.290035	0.861411	4.67178	-1.07346	0.000147002	0.00253363	2.07164	-5.47758	1	1	2.0153	-5.61298	1	1	-0.16579	-4.88638	1	1	0	0.0427194	0.0129883
1700008J07Rik	0.520225	3.69372	0.239602	1	0.529641	4.0839	0.426292	0.960074	0.467089	3.95228	0.3173	0.857911	0.622368	3.723	0.200236	0.599552	0.0642573	3.97149	0.751756	1	-0.565079	3.46958	0.1988	0.497747	0.482347	3.68109	0.260863	1	0.306613	3.57752	0.480169	0.906677	-0.175796	3.81333	0.67902	1	2.51945	3.92316	3.54384
1700008K24Rik	0	#NAME?	1	1	0	#NAME?	1	1	0.0106333	-3.34715	1	1	0	#NAME?	1	1	5.12548e-15	#NAME?	1	1	-3.382	-4.12537	0.549058	0.909511	0	#NAME?	1	1	3.34027	-4.08544	0.549058	0.962075	3.60851	-4.32688	0.323588	0.952558	0	0	0.0845235
1700008O03Rik	0.150814	-0.658692	1	1	-0.47563	0.119241	0.480021	1	0.339964	0.14937	0.674783	1	0.997642	-0.141058	0.253721	0.685687	-1.69857	-0.234083	0.0470477	0.311794	-0.334183	-0.18215	0.722999	1	1.06071	-0.0412894	0.188387	0.926046	0.683214	-0.300087	0.419811	0.846991	-0.379359	0.173276	0.626418	1	0.277095	0.703564	0.680872
1700008P02Rik	0	#NAME?	1	1	0	#NAME?	1	1	5.12548e-15	#NAME?	1	1	0	#NAME?	1	1	5.12548e-15	#NAME?	1	1	0	#NAME?	1	1	0	#NAME?	1	1	0	#NAME?	1	1	0	#NAME?	1	1	0	0	0
1700008P20Rik	-0.532986	0.340923	0.539138	1	1.36294	-0.27182	0.1255	0.540561	2.19867	-0.526306	0.0113651	0.177966	-1.20185	0.13153	0.191403	0.583889	-0.855447	-1.428	0.391558	0.969011	0.380508	-1.81169	0.839254	1	-1.65259	-0.0733549	0.0543579	0.560551	-2.53538	-0.310795	0.00372967	0.0417355	-0.885597	-1.46394	0.35832	0.978339	1.14867	0.418736	0.171052
1700009C05Rik	-3.16244	-4.05225	0.565844	1	-2.19979	-5.65371	1	1	-5.09701	-2.5877	0.0630954	0.43842	-3.0635	-3.95895	0.565844	1	-2.23227	-5.70169	1	1	-5.01869	-2.55083	0.0832974	0.285159	-1.4702	-3.82925	1	1	1.31024	-2.1652	0.560976	0.967676	2.85182	-2.53113	0.141777	0.708148	0.055739	0.0354512	0.275664
1700009J07Rik	0	#NAME?	1	1	2.46185	-5.66142	1	1	-2.11189	-5.73857	1	1	0	#NAME?	1	1	5.12548e-15	#NAME?	1	1	-2.05023	-5.66373	1	1	0	#NAME?	1	1	2.0153	-5.61939	1	1	2.2426	-5.89696	1	1	0	0	0.0287213
1700009N14Rik	3.17746	-4.04497	0.549384	1	-2.19979	-5.64908	1	1	1.46447	-3.01136	0.579803	1	2.42786	-4.95128	1	1	1.04711	-4.13083	1	1	-2.86462	-4.68065	0.549384	0.909733	2.07164	-5.5081	1	1	2.82482	-4.63863	0.549384	0.962075	0.673117	-4.31013	1	1	0.0616637	0.0195594	0.0385774
1700009P17Rik	0.0167997	1.23523	1	1	0.0830637	1.81182	0.748701	1	0.448564	3.01611	0.418674	0.956985	-1.55481	0.716057	0.0821631	0.35574	-1.60359	1.10478	0.0104135	0.108394	-0.51891	2.52594	0.371302	0.728555	0.471907	1.49834	0.459024	1	1.5256	2.21535	0.0145731	0.106245	1.05395	2.33226	0.0793699	0.563528	1.37487	2.18043	4.59057
1700010B08Rik	2.32871	-5.04988	1	1	-3.03355	-4.63864	0.532128	1	-2.93454	-4.74227	0.532128	1	0	#NAME?	1	1	-0.64915	-4.07401	1	1	3.31619	-1.53017	0.00754435	0.0524545	2.88894	-4.50196	0.532128	1	2.82482	-4.62632	0.532128	0.95573	-0.184174	-3.88426	1	1	0	0.0621861	0.0589335
1700010D01Rik	0	#NAME?	1	1	0	#NAME?	1	1	5.12548e-15	#NAME?	1	1	0	#NAME?	1	1	5.12548e-15	#NAME?	1	1	0	#NAME?	1	1	0	#NAME?	1	1	0	#NAME?	1	1	0	#NAME?	1	1	0	0	0
1700010I02Rik	0	#NAME?	1	1	0	#NAME?	1	1	5.12548e-15	#NAME?	1	1	0	#NAME?	1	1	5.12548e-15	#NAME?	1	1	0	#NAME?	1	1	0	#NAME?	1	1	0	#NAME?	1	1	0	#NAME?	1	1	0	0	0
1700010I14Rik	0.343743	1.55066	0.643822	1	1.99508	1.98202	0.00363578	0.0640387	1.12283	1.49798	0.0575474	0.418094	0.0727599	1.40666	0.956356	1	-0.409432	0.566166	0.517534	1	0.00805321	0.772344	1	1	-0.601022	1.08488	0.37557	1	-0.60812	1.08423	0.381412	0.801533	-0.00682002	0.778318	1	1	0.817788	0.593067	0.601978
1700010J16Rik	0	#NAME?	1	1	0	#NAME?	1	1	5.12548e-15	#NAME?	1	1	0	#NAME?	1	1	5.12548e-15	#NAME?	1	1	0	#NAME?	1	1	0	#NAME?	1	1	0	#NAME?	1	1	0	#NAME?	1	1	0	0	0
1700010K23Rik	0	#NAME?	1	1	0	#NAME?	1	1	5.12548e-15	#NAME?	1	1	0	#NAME?	1	1	5.12548e-15	#NAME?	1	1	0	#NAME?	1	1	0	#NAME?	1	1	0	#NAME?	1	1	0	#NAME?	1	1	0	0	0.106185
1700010M22Rik	0	#NAME?	1	1	0	#NAME?	1	1	5.12548e-15	#NAME?	1	1	0	#NAME?	1	1	5.12548e-15	#NAME?	1	1	0	#NAME?	1	1	0	#NAME?	1	1	0	#NAME?	1	1	0	#NAME?	1	1	0	0.075693	0.0373227
1700011A15Rik	0.402783	-2.24156	1	1	0.308071	-2.58682	0.769524	1	0.0106333	-3.3839	1	1	-3.58976	-3.36344	0.285514	0.732664	-0.702009	-3.06736	1	1	1.92267	-2.23881	0.137462	0.392898	-0.296787	-2.65141	1	1	-0.869909	-2.98721	0.726514	1	-0.580149	-3.08648	1	1	0.14001	0.12313	0.0793848
1700011B04Rik	0	#NAME?	1	1	0	#NAME?	1	1	5.12548e-15	#NAME?	1	1	0	#NAME?	1	1	5.12548e-15	#NAME?	1	1	3.5858	-4.5301	0.566824	0.918796	0	#NAME?	1	1	0	#NAME?	1	1	0	#NAME?	1	1	0	0	0
1700011E24Rik	-2.31519	-5.05036	1	1	-2.19979	-5.62855	1	1	1.8947	-3.69246	0.463186	0.99906	-2.22651	-4.94445	1	1	1.04711	-4.02418	0.677911	1	0.650984	-4.63926	1	1	-0.589037	-4.44763	1	1	-0.757943	-4.58953	1	1	-0.16579	-4.8957	1	1	0.050551	0.0347616	0
1700011F03Rik	0	#NAME?	1	1	-3.55856	-4.09691	0.565341	1	5.12548e-15	#NAME?	1	1	0	#NAME?	1	1	-3.59648	-4.1501	0.348011	0.921949	0	#NAME?	1	1	3.40747	-4.00187	0.565341	1	0	#NAME?	1	1	-3.79976	-4.30725	0.348011	0.966413	0	0.102836	0
1700011F14Rik	-5.9529	1.24946	8.07119e-10	2.26431e-07	-11.5326	3.91433	9.01181e-24	7.23586e-21	-11.342	3.61611	4.74111e-23	4.79985e-20	-2.99829	1.42284	1.26348e-05	0.000726426	-2.39366	4.14893	9.60311e-06	0.000373927	-3.0955	3.77448	6.98739e-08	3.70618e-06	2.66557	4.12012	1.69116e-06	0.000351595	2.38146	3.86936	1.8297e-05	0.000814315	-0.284386	4.75608	0.558503	1	2.3311	17.5428	14.7782
1700011H14Rik	0	#NAME?	1	1	-2.19979	-5.62508	1	1	-1.54773	-3.20841	0.771761	1	3.82201	-3.20059	0.219368	0.629682	0.188533	-4.68925	1	1	1.43023	-1.83852	0.317015	0.662511	2.07164	-5.48733	1	1	4.0191	-3.44833	0.219368	0.591612	1.88898	-3.36504	0.50324	1	0	0.0232299	0.0911755
1700011I03Rik	4.40039	-2.72356	0.125049	0.879975	2.46185	-5.66246	1	1	2.02646	-2.51139	0.130011	0.600955	0	#NAME?	1	1	5.12548e-15	#NAME?	1	1	0.721181	-3.61668	0.684671	1	0	#NAME?	1	1	2.82482	-4.65357	1	1	3.08151	-4.91244	0.54491	1	0	0	0.0497353
1700011J10Rik	-0.0352433	3.54668	0.94975	1	-0.77924	3.56819	0.116458	0.520286	0.0683807	3.50825	0.790617	1	-0.439061	3.39395	0.468159	0.953725	-1.01586	3.4556	0.024719	0.203314	-0.237177	3.3379	0.648494	0.995398	0.306856	3.73792	0.493786	1	-0.114624	3.50401	0.804437	1	-0.421567	3.68184	0.343038	0.964092	7.35508	10.3493	7.9063
1700011L22Rik	-1.36395	-3.04919	0.673371	1	0	#NAME?	1	1	2.59082	-5.68324	1	1	-3.58976	-3.36851	0.303355	0.75298	2.4208	-5.64391	1	1	4.13015	-3.9676	0.180016	0.468187	-4.0849	-3.7979	0.180016	0.912623	-4.21017	-3.90044	0.180016	0.530257	0	#NAME?	1	1	0.0842423	0	0
1700011M02Rik	0	#NAME?	1	1	2.46185	-5.67724	1	1	-2.11189	-5.77388	1	1	0	#NAME?	1	1	2.4208	-5.69683	1	1	2.07992	-3.5256	0.521568	0.892206	0	#NAME?	1	1	2.0153	-5.66152	1	1	2.2426	-5.92383	1	1	1.05272	0.491617	0.0808235
1700012A03Rik	0	#NAME?	1	1	-3.03355	-4.62007	0.552637	1	-0.34372	-4.10463	1	1	0	#NAME?	1	1	-3.06995	-4.67157	0.552637	1	-2.86462	-4.68266	0.552637	0.911271	2.88894	-4.49827	0.552637	1	2.82482	-4.64093	0.552637	0.962884	-0.184174	-3.8618	1	1	0	0.062889	0.057362
1700012A16Rik	-1.53895	-0.0499979	0.0584434	0.691196	-3.65039	1.53812	3.82841e-07	3.14998e-05	-6.13963	3.15012	5.53057e-15	1.86637e-12	-0.0845038	0.465782	0.921344	1	1.10404	3.0356	0.0489001	0.318818	-1.63079	3.52541	0.00410185	0.0337855	1.85419	1.77111	0.00334685	0.114101	3.57961	3.2501	1.98015e-08	2.95562e-06	1.72507	3.49232	0.00215638	0.0825842	0.390792	1.60882	5.22131
1700012B07Rik	-2.31519	-5.04965	1	1	-3.03355	-4.63818	0.527959	1	-2.11189	-5.7476	1	1	-2.22651	-4.94196	1	1	2.54186	-1.99246	0.0832227	0.444284	6.11559	0.437743	2.29232e-07	1.05906e-05	0.228268	-3.88884	1	1	-0.757943	-4.59305	1	1	-1.02308	-4.31035	1	1	0.044465	0.0585559	0.0238793
1700012B09Rik	-2.31519	-5.04977	1	1	-3.03355	-4.63976	0.541411	1	-3.83696	-3.77264	0.312117	0.852938	-2.22651	-4.94414	1	1	-3.06995	-4.68913	0.541411	1	-0.176216	-3.06203	1	1	0.228268	-3.89039	1	1	0.946004	-3.30787	0.680497	1	0.72799	-3.30887	0.750311	1	0.0678665	0.0893736	0.163495
1700012B15Rik	0.240502	3.03413	0.585415	1	-0.155973	3.23442	0.666003	1	-0.248003	3.41309	0.553283	1	0.760211	3.33143	0.081927	0.355577	-0.19133	3.25074	0.737276	1	-0.502903	3.31104	0.239573	0.559075	0.43547	3.13572	0.338575	1	0.625143	3.26377	0.143779	0.463884	0.189656	3.43019	0.610863	1	4.27766	5.87951	6.99321
1700012D01Rik	0.778553	0.477354	0.361826	1	0.216252	0.643047	0.867194	1	0.188611	1.06748	0.727508	1	0.0698832	0.0552724	1	1	0.655877	0.933826	0.361143	0.936073	0.087067	0.981781	0.930731	1	0.53257	0.345213	0.517141	1	0.8968	0.59086	0.239228	0.624487	0.364212	0.770714	0.620812	1	1.06348	1.57607	2.203
1700012D14Rik	0.547104	-0.290873	0.599444	1	0.514165	-0.164729	0.57051	1	-0.921268	0.732679	0.192958	0.706562	0.24597	-0.476714	0.878753	1	0.0129818	-0.361839	1	1	-0.971397	0.727406	0.186745	0.479158	0.197136	-0.486186	0.903909	1	1.69389	0.551532	0.0281303	0.164825	1.49879	0.546317	0.0379458	0.404935	0.766572	0.861366	2.52377
1700012I11Rik	0	#NAME?	1	1	0	#NAME?	1	1	5.12548e-15	#NAME?	1	1	0	#NAME?	1	1	5.12548e-15	#NAME?	1	1	0	#NAME?	1	1	0	#NAME?	1	1	0	#NAME?	1	1	0	#NAME?	1	1	0	0	0
1700012L04Rik	0	#NAME?	1	1	0	#NAME?	1	1	5.12548e-15	#NAME?	1	1	0	#NAME?	1	1	5.12548e-15	#NAME?	1	1	0	#NAME?	1	1	0	#NAME?	1	1	0	#NAME?	1	1	0	#NAME?	1	1	0.609145	0	0.235749
1700012P22Rik	0	#NAME?	1	1	0	#NAME?	1	1	5.12548e-15	#NAME?	1	1	0	#NAME?	1	1	5.12548e-15	#NAME?	1	1	0	#NAME?	1	1	0	#NAME?	1	1	0	#NAME?	1	1	0	#NAME?	1	1	0	0	0
1700013D24Rik	-2.31519	-5.04983	1	1	0	#NAME?	1	1	2.59082	-5.66615	1	1	-2.22651	-4.94523	1	1	5.12548e-15	#NAME?	1	1	2.70121	-5.59763	1	1	-2.66067	-5.42552	1	1	-2.77324	-5.5433	1	1	0	#NAME?	1	1	0.098769	0	0
1700013F07Rik	-1.36395	-3.05172	0.67804	1	0	#NAME?	1	1	1.90922	-2.10068	0.112505	0.562088	-3.58976	-3.37064	0.309069	0.759783	2.4208	-5.64022	1	1	0.748148	-3.03463	0.747769	1	-4.0849	-3.79015	0.186078	0.922862	-0.869909	-2.97218	0.747769	1	3.60851	-4.33752	0.309069	0.943951	0.251337	0	0.0976044
1700013G23Rik	-0.394055	0.565338	0.603757	1	-0.0205474	0.649182	0.901561	1	-1.26244	1.21922	0.0560504	0.414399	-0.739056	0.435765	0.357006	0.816992	-1.14548	0.17216	0.133571	0.584987	-1.15764	1.24456	0.068389	0.248733	-0.146609	0.675311	0.89673	1	0.921151	1.32115	0.135637	0.448876	1.06879	1.25065	0.076385	0.553721	2.80325	2.64121	5.68614
1700013G24Rik	0	#NAME?	1	1	-2.19979	-5.62695	1	1	-0.34372	-4.10739	1	1	0	#NAME?	1	1	-2.23227	-5.67412	1	1	-2.86462	-4.68011	0.54852	0.909254	2.07164	-5.4839	1	1	2.82482	-4.63802	0.54852	0.96206	0.673117	-4.29401	1	1	0	0	0.049036
1700013H16Rik	-5.97122	1.26626	9.34944e-10	2.50232e-07	-12.3802	4.77263	2.18605e-27	2.99425e-24	-10.4058	2.70278	2.44968e-18	1.24002e-15	-5.76057	1.3091	2.86372e-09	5.95373e-07	-6.80979	4.77768	3.93341e-22	2.77544e-19	-6.19496	2.72815	5.39461e-15	1.32225e-12	3.49479	4.89192	1.36658e-09	6.72761e-07	1.42692	3.14538	0.00926863	0.0778572	-2.06831	5.06693	0.000100168	0.0118396	2.42939	32.3736	6.90133
1700013N18Rik	-0.83372	-3.46556	1	1	2.35763	-2.99888	0.191915	0.667515	0.562051	-2.70188	0.772621	1	-3.0635	-3.94579	0.525748	1	1.04711	-4.07524	1	1	-0.176216	-3.06735	1	1	-1.4702	-3.84904	0.660917	1	0.0555775	-3.01897	1	1	1.58528	-3.58187	0.434862	1	0.099785	0.0171103	0.116152
1700014N06Rik	-2.31519	-5.05003	1	1	-6.3232	-1.21171	0.000476736	0.0137993	-3.50923	0.371236	0.000781559	0.0274903	-2.22651	-4.942	1	1	-3.94328	-1.18744	0.00679831	0.0789962	-4.24204	0.326387	5.04015e-05	0.00106702	3.49879	-1.08034	0.0111422	0.235647	5.00858	0.317742	2.0497e-05	0.000877574	1.49356	0.620291	0.0605931	0.499862	0.0384898	0.635856	1.97303
1700015E13Rik	-0.265909	-0.726589	0.912793	1	3.25709	-0.421421	0.0527847	0.344085	0.438971	-0.529073	0.845851	1	0.111396	-0.617895	1	1	1.04391	-1.72453	0.499779	1	-0.69159	-0.985268	0.637937	0.986739	-1.80717	-1.30719	0.256109	1	-0.0760461	-0.658428	1	1	1.74659	-1.31734	0.282935	0.922125	0.510535	0.17224	0.539039
1700015F17Rik	-3.16244	-4.0504	0.563285	1	-2.19979	-5.62457	1	1	5.12548e-15	#NAME?	1	1	-3.0635	-3.95633	0.563285	1	-2.23227	-5.67324	1	1	3.5858	-4.53577	0.563285	0.916121	-1.4702	-3.80658	1	1	-3.66367	-4.46037	0.344927	0.759176	-2.40839	-5.87035	1	1	0.129049	0.0441433	0
1700015G11Rik	0	#NAME?	1	1	3.32459	-4.6697	0.530381	1	0.478934	-4.698	1	1	0	#NAME?	1	1	5.12548e-15	#NAME?	1	1	2.78354	-2.94962	0.203694	0.504575	0	#NAME?	1	1	2.0153	-5.61439	1	1	2.2426	-5.89717	1	1	0	0	0.110022
1700016C15Rik	0.0161022	-1.72916	1	1	3.32459	-4.71268	0.574845	1	-2.11189	-5.74548	1	1	-0.990816	-2.13866	0.627079	1	5.61181	-1.95433	0.022947	0.192687	0.650984	-4.60283	1	1	-4.78745	-2.93161	0.126423	0.801787	-2.90032	-2.76966	0.245702	0.63491	2.2426	-5.89653	1	1	0.298376	0	0.037391
1700016D06Rik	0	#NAME?	1	1	-3.94265	-3.64307	0.301175	0.823716	-0.34372	-4.15079	1	1	0	#NAME?	1	1	-3.98139	-3.69512	0.177711	0.681939	-2.86462	-4.67109	0.534117	0.901552	3.78811	-3.53002	0.301175	1	2.82482	-4.62775	0.534117	0.956612	-1.10715	-3.28814	0.740976	1	0	0.0813365	0.0192705
1700016G22Rik	0	#NAME?	1	1	0	#NAME?	1	1	-3.83696	-3.7723	0.223412	0.749985	2.42786	-4.87522	1	1	2.4208	-5.69468	1	1	-3.76202	-3.7174	0.343726	0.695306	0	#NAME?	1	1	3.71924	-3.68078	0.343726	0.757708	3.99367	-3.8959	0.223412	0.838247	0	0	0
1700016H13Rik	2.32871	-5.04804	1	1	-3.94265	-3.64129	0.291534	0.814572	-1.83849	-1.49209	0.130211	0.601203	3.28717	-3.95215	0.527689	1	-1.56059	-3.34782	0.439046	1	0.301211	-0.771789	0.823837	1	3.78811	-3.52027	0.291534	1	5.72041	-1.68383	0.00371624	0.0416824	1.8215	-1.54053	0.0843208	0.579249	0	0.14756	0.409702
1700016K19Rik	1.31728	0.081626	0.209038	0.999885	0.641976	-0.0617089	0.480882	1	1.88725	-0.406484	0.0555641	0.412831	-1.95315	-1.37513	0.172248	0.550712	0.1595	-0.424196	1	1	4.69131	2.07467	3.98127e-06	0.000130569	0.262886	-0.560281	0.838209	1	-0.917615	-1.18831	0.41839	0.845531	-1.18565	-0.932864	0.233694	0.852329	0.454622	0.611934	0.264595
1700016L04Rik	-1.75082	-2.73003	0.450793	1	-2.19979	-5.62962	1	1	-5.66785	-1.96558	0.00710701	0.13163	-0.68736	-2.35266	0.739819	1	1.97083	-3.35076	0.450793	1	-2.88752	-1.80526	0.0966123	0.313279	-2.40689	-3.05895	0.306281	1	0.93789	-1.45095	0.519162	0.946233	3.42418	-1.96316	0.0173145	0.271928	0.138388	0.0316667	0.360088
1700016L21Rik	0	#NAME?	1	1	0	#NAME?	1	1	5.12548e-15	#NAME?	1	1	0	#NAME?	1	1	5.12548e-15	#NAME?	1	1	0	#NAME?	1	1	0	#NAME?	1	1	0	#NAME?	1	1	0	#NAME?	1	1	0	0	0
1700016M24Rik	2.32871	-5.04591	1	1	0	#NAME?	1	1	-1.24614	-3.38705	1	1	0	#NAME?	1	1	3.81394	-3.92512	0.236938	0.78268	-3.76202	-3.72467	0.356089	0.70948	0	#NAME?	1	1	3.71924	-3.68918	0.356089	0.770186	3.99367	-3.89591	0.236938	0.857641	0	0	0.0244291
1700016P04Rik	0	#NAME?	1	1	0	#NAME?	1	1	5.12548e-15	#NAME?	1	1	0	#NAME?	1	1	5.12548e-15	#NAME?	1	1	2.70121	-5.5969	1	1	0	#NAME?	1	1	0	#NAME?	1	1	0	#NAME?	1	1	0	0	0
1700017B05Rik	0.380073	7.45941	0.397003	1	0.738591	7.28072	0.0881936	0.450611	0.816789	7.08073	0.0879554	0.508746	0.505549	7.51713	0.283556	0.729833	0.729451	7.26	0.102919	0.506835	0.972187	7.2011	0.0340752	0.152732	-0.414496	7.06834	0.360292	1	-0.619364	6.9852	0.173044	0.519578	-0.204869	6.75355	0.652684	1	18.7164	15.5772	13.7088
1700017D01Rik	0	#NAME?	1	1	0	#NAME?	1	1	-2.11189	-5.73819	1	1	0	#NAME?	1	1	3.81394	-3.98766	0.189206	0.702693	3.03812	-2.68071	0.122108	0.363236	0	#NAME?	1	1	2.0153	-5.61868	1	1	2.2426	-5.89699	1	1	0	0	0.0206114
1700017G19Rik	0	#NAME?	1	1	0	#NAME?	1	1	-2.11189	-5.73975	1	1	0	#NAME?	1	1	5.12548e-15	#NAME?	1	1	-2.05023	-5.66569	1	1	0	#NAME?	1	1	2.0153	-5.62162	1	1	2.2426	-5.89688	1	1	0	0	0.0091382
1700017J07Rik	-2.31519	-5.04966	1	1	-3.55856	-4.06083	0.293991	0.816993	-2.11189	-5.7357	1	1	-2.22651	-4.94218	1	1	-3.59648	-4.11019	0.293991	0.865758	2.07992	-3.5813	0.442545	0.810739	0.746802	-3.49288	1	1	-0.757943	-4.5797	1	1	-1.55716	-3.88464	0.665527	1	0	0.236848	0.0758055
1700017N19Rik	0	#NAME?	1	1	0	#NAME?	1	1	5.12548e-15	#NAME?	1	1	0	#NAME?	1	1	5.12548e-15	#NAME?	1	1	0	#NAME?	1	1	0	#NAME?	1	1	0	#NAME?	1	1	0	#NAME?	1	1	0	0	0
1700018A04Rik	0	#NAME?	1	1	0	#NAME?	1	1	-2.93454	-4.75967	0.538369	1	0	#NAME?	1	1	5.12548e-15	#NAME?	1	1	-2.86462	-4.68929	0.538369	0.903788	0	#NAME?	1	1	2.82482	-4.64667	1	1	3.08151	-4.91045	0.538369	1	0	0	0.0743298
1700018A14Rik	0	#NAME?	1	1	-3.03355	-4.63886	0.5341	1	-2.35886	-2.47396	0.106299	0.551139	0	#NAME?	1	1	-3.06995	-4.68713	0.5341	1	-4.87162	-2.58042	0.0450776	0.186755	2.88894	-4.50379	0.5341	1	4.82699	-2.54512	0.0450776	0.226068	1.8467	-2.45011	0.169449	0.759708	0	0.084805	0.344859
1700018B08Rik	-4.38429	-2.72897	0.0873281	0.785466	-3.08413	-0.476632	0.000335788	0.0104951	-1.99994	-1.86951	0.170427	0.672569	0.706915	-1.35659	0.618676	1	-1.03252	-0.104264	0.182926	0.692254	1.33511	-0.552286	0.0852402	0.289119	1.9929	-0.290545	0.0258301	0.391979	0.426163	-1.46793	0.846645	1	-1.57456	-0.307308	0.0377835	0.404315	0.186033	0.837438	0.213412
1700018B24Rik	-6.7059	-0.35257	1.72708e-05	0.00186181	-10.1507	2.55342	2.26149e-15	5.98394e-13	-10.1682	2.45812	1.41145e-15	5.30092e-13	-1.61025	0.0481848	0.02477	0.169488	-2.25622	2.79221	0.000160138	0.00390861	-2.53201	2.68159	5.99239e-05	0.0012348	2.86177	2.73042	1.01772e-05	0.00155905	2.78632	2.65447	1.50669e-05	0.000705902	-0.0762474	3.47587	0.87074	1	0.257976	2.13239	1.96667
1700018C11Rik	0	#NAME?	1	1	-2.19979	-5.64385	1	1	0.478934	-4.69826	1	1	0	#NAME?	1	1	0.188533	-4.69574	1	1	4.23608	-1.51257	0.00512475	0.0396181	2.07164	-5.49347	1	1	2.0153	-5.6143	1	1	-0.16579	-4.89608	1	1	0	0.0442267	0.0436146
1700018F24Rik	0	#NAME?	1	1	0	#NAME?	1	1	5.12548e-15	#NAME?	1	1	0	#NAME?	1	1	5.12548e-15	#NAME?	1	1	0	#NAME?	1	1	0	#NAME?	1	1	0	#NAME?	1	1	0	#NAME?	1	1	0	0	0.0222979
1700018G05Rik	0	#NAME?	1	1	3.32459	-4.67527	0.535782	1	-0.864367	-3.73365	1	1	0	#NAME?	1	1	3.27938	-4.65498	0.535782	1	-0.680784	-3.67443	1	1	0	#NAME?	1	1	3.34027	-4.08251	0.535782	0.957996	3.60851	-4.33555	0.303673	0.940139	0.166518	0.105367	0.28276
1700018L02Rik	1.36372	0.594364	0.0672872	0.71838	1.24821	1.01417	0.0244838	0.220947	0.723491	1.15053	0.24305	0.774839	1.28575	0.574908	0.0569198	0.284586	-0.193289	0.122144	1	1	-0.0607749	0.708059	0.95372	1	0.409459	-0.00913082	0.626352	1	0.972176	0.377974	0.177779	0.527523	0.563086	0.485842	0.375548	0.995013	0.595724	0.958006	1.27117
1700018L24Rik	0.862275	-3.46629	1	1	2.05094	-3.39389	0.67825	1	2.28712	-3.36603	0.321632	0.861819	0.201358	-3.90779	1	1	-2.23227	-5.69201	1	1	0.650984	-4.63919	1	1	-0.589037	-4.46525	1	1	-0.757943	-4.58944	1	1	-0.16579	-4.90994	1	1	0.056907	0.0361942	0
1700019A02Rik	-4.67415	-0.00852575	6.02102e-05	0.0058174	-2.24738	-2.657	0.179814	0.648338	-4.38787	-3.2029	0.0903149	0.513489	-1.90701	0.313451	0.0342994	0.207337	2.08664	-0.59454	0.0155241	0.144823	1.49716	-1.56948	0.135244	0.388976	-2.87076	0.0214277	0.00098607	0.0512514	-3.28556	-0.0642517	0.000263639	0.00609012	-0.413577	-2.2027	0.818125	1	2.31055	0.304744	0.172409
1700019B03Rik	0.933009	-2.46243	0.728803	1	0.311722	-2.38433	1	1	0.531281	-3.73829	1	1	0.223666	-2.92955	1	1	0.476786	-2.22823	0.8021	1	1.26553	-3.28532	0.433809	0.802132	0.547171	-2.69233	1	1	-0.838842	-3.57645	0.660286	1	-1.41317	-3.08607	0.525406	1	0.0463201	0.0746553	0.0124697
1700019B21Rik	2.32871	-5.04825	1	1	-6.25695	-1.26676	0.000503851	0.014413	-4.38787	-3.18502	0.0935406	0.523454	0	#NAME?	1	1	-1.53608	-0.959459	0.0991948	0.495501	3.15742	-0.148081	0.00057223	0.00753234	6.09331	-1.20802	0.000692936	0.0402445	4.26722	-3.08003	0.0935406	0.359007	-1.96734	-1.09155	0.0466854	0.444065	0	1.16293	0.298592
1700019D03Rik	-6.90366	2.19164	4.13751e-11	1.45972e-08	-2.01652	-1.89759	0.375161	0.906951	-5.353	-2.21696	0.00777953	0.139666	-0.718396	2.83962	0.211342	0.616678	-0.404998	-1.51468	0.861054	1	-0.749849	-1.68571	0.529456	0.898602	-4.473	2.20578	1.22283e-08	5.2729e-06	-4.55586	2.19524	6.03301e-09	1.03417e-06	-0.0798875	-1.37608	1	1	8.12189	0.371601	0.361249
1700019E08Rik	0	#NAME?	1	1	0	#NAME?	1	1	5.12548e-15	#NAME?	1	1	0	#NAME?	1	1	3.81394	-4.13266	0.338035	0.910654	2.70121	-5.59053	1	1	0	#NAME?	1	1	0	#NAME?	1	1	0	#NAME?	1	1	0	0	0
1700019E19Rik	0.36026	4.86191	0.348395	1	0.350073	4.75418	0.228613	0.72495	0.839736	4.71612	0.0286202	0.301174	0.301528	4.86878	0.327812	0.780623	0.25156	4.61364	0.603499	1	1.11301	4.89538	0.00377044	0.0317522	-0.177355	4.59072	0.676287	1	-0.429073	4.46739	0.263863	0.66186	-0.251734	4.3808	0.48257	1	22.7108	21.5594	18.1919
1700019G17Rik	0.032935	2.43579	0.959947	1	0.0260346	2.89499	0.861218	1	-0.0813211	3.02876	0.729818	1	-0.22345	2.27857	0.66787	1	-0.479923	2.65829	0.302841	0.873309	-1.81498	2.4995	0.00516932	0.0398248	0.484279	2.71066	0.410411	1	0.670938	2.82467	0.261332	0.657992	0.186627	3.04189	0.774353	1	2.23965	3.65362	3.94728
1700019G24Rik	-2.31519	-5.05004	1	1	-2.19979	-5.64282	1	1	-1.24614	-3.41556	1	1	1.06066	-3.34011	1	1	-2.23227	-5.68711	1	1	1.07176	-2.42675	0.591964	0.943004	-0.589037	-4.46695	1	1	0.946004	-3.30861	0.661528	1	1.58528	-3.59047	0.435881	1	0.104235	0.066296	0.243289
1700019L03Rik	-0.316416	0.37617	0.686251	1	0.887465	0.431866	0.229165	0.725789	0.33821	0.596866	0.574822	1	0.248959	0.634636	0.850714	1	-0.0593089	-0.0703138	0.926274	1	-0.0931982	0.386205	0.939979	1	-0.557347	0.250558	0.432277	1	-0.097735	0.473302	0.941524	1	0.460838	0.225443	0.489081	1	0.415312	0.405907	0.492093
1700019M22Rik	0	#NAME?	1	1	0	#NAME?	1	1	5.12548e-15	#NAME?	1	1	0	#NAME?	1	1	5.12548e-15	#NAME?	1	1	0	#NAME?	1	1	0	#NAME?	1	1	0	#NAME?	1	1	0	#NAME?	1	1	0	0	0
1700019N12Rik	0.0166878	0.199098	1	1	-0.241583	0.708347	0.702242	1	-0.298399	0.641358	0.763057	1	0.321431	0.367351	0.665547	1	-1.66141	0.230378	0.00996823	0.105027	-0.851773	0.423652	0.210931	0.515972	0.629143	0.571225	0.373949	1	0.563003	0.524742	0.433588	0.860943	-0.0666516	0.786911	0.922841	1	1.01718	1.64	1.55766
1700019N19Rik	0	#NAME?	1	1	0	#NAME?	1	1	5.12548e-15	#NAME?	1	1	0	#NAME?	1	1	4.20311	-3.62824	0.194317	0.711763	6.28631	-1.55168	0.00294399	0.0266274	0	#NAME?	1	1	0	#NAME?	1	1	0	#NAME?	1	1	0	0	0
1700019O17Rik	0	#NAME?	1	1	-1.09671	-3.56374	1	1	5.12548e-15	#NAME?	1	1	0	#NAME?	1	1	-1.17568	-3.6652	0.697682	1	2.70121	-5.59306	1	1	3.40747	-3.96836	0.556188	1	0	#NAME?	1	1	-3.79976	-4.28942	0.334281	0.959061	0	0.0420507	0
1700020A23Rik	2.32871	-5.04803	1	1	0.443151	-1.06639	0.677661	1	0.133736	-1.49098	1	1	3.82201	-3.34189	0.291929	0.740313	0.761637	-0.873605	0.419691	0.999251	0.152533	-1.45895	1	1	5.17951	-2.11247	0.0165705	0.302386	5.10723	-2.26415	0.0250794	0.152873	-0.202557	-1.42529	0.890089	1	0	0.599855	0.489035
1700020C07Rik	0	#NAME?	1	1	3.32459	-4.59513	0.531605	1	0.0106333	-3.42391	1	1	4.51758	-2.61887	0.105332	0.412559	3.81394	-4.08135	0.297408	0.869361	-3.382	-4.10563	0.531605	0.899816	0	#NAME?	1	1	3.34027	-4.06356	0.531605	0.955642	3.60851	-4.32236	0.297408	0.9344	0	0	0.100698
1700020D05Rik	0.261086	0.0816989	0.86155	1	1.7031	0.482138	0.0952416	0.47035	0.152412	1.19485	0.795065	1	-0.160604	-0.162769	0.910792	1	0.921942	0.176789	0.244648	0.796023	-0.880662	0.730735	0.34711	0.699115	-0.335843	-0.262225	0.669488	1	1.13929	0.647962	0.23982	0.625532	1.47781	0.510483	0.0849626	0.581015	0.639486	0.535035	1.44074
1700020G17Rik	0	#NAME?	1	1	0	#NAME?	1	1	5.12548e-15	#NAME?	1	1	0	#NAME?	1	1	3.27938	-4.57231	0.559734	1	0	#NAME?	1	1	0	#NAME?	1	1	0	#NAME?	1	1	0	#NAME?	1	1	0	0	0
1700020I14Rik	-0.840183	5.2765	0.0539871	0.676037	0.169071	5.54566	0.920393	1	-0.731549	5.03684	0.0804306	0.487205	-0.621508	5.32928	0.106184	0.41443	0.150455	5.65269	0.693837	1	-0.816428	5.02557	0.06904	0.250405	-0.0707263	5.60092	0.872832	1	-0.249486	5.50507	0.527382	0.952684	-0.178766	5.46815	0.637718	1	28.9194	29.3153	24.479
1700020L24Rik	1.06649	4.07757	0.0329575	0.559748	1.56166	4.29875	0.000938545	0.023575	0.964032	3.74342	0.0504633	0.39451	0.372617	3.66636	0.417668	0.894775	-0.245316	3.13815	0.60499	1	0.125587	3.24426	0.837425	1	-0.174121	3.35604	0.708802	1	-0.272346	3.32182	0.610448	1	-0.0982279	3.22471	0.8985	1	7.80001	7.38979	6.76413
1700020M21Rik	0	#NAME?	1	1	2.46185	-5.66974	1	1	5.12548e-15	#NAME?	1	1	0	#NAME?	1	1	5.12548e-15	#NAME?	1	1	3.5858	-4.54544	0.557345	0.912386	0	#NAME?	1	1	0	#NAME?	1	1	0	#NAME?	1	1	0	0	0
1700020N01Rik	-3.16244	-4.04984	0.52599	1	-5.05949	-2.47574	0.0235473	0.216292	-4.73546	-0.296195	4.29958e-05	0.00255596	-3.0635	-3.94546	0.52599	1	-0.896551	-1.99536	0.505887	1	-0.0752189	0.540666	0.957265	1	1.35699	-2.05804	0.450144	1	3.53646	-0.194542	0.000953096	0.0157062	2.17918	-0.121792	0.0156237	0.258466	0.0381471	0.202903	1.09067
1700020N15Rik	0	#NAME?	1	1	0	#NAME?	1	1	5.12548e-15	#NAME?	1	1	0	#NAME?	1	1	5.12548e-15	#NAME?	1	1	0	#NAME?	1	1	0	#NAME?	1	1	0	#NAME?	1	1	0	#NAME?	1	1	0.949784	0.316265	0
1700020N18Rik	0	#NAME?	1	1	0	#NAME?	1	1	5.12548e-15	#NAME?	1	1	0	#NAME?	1	1	5.12548e-15	#NAME?	1	1	2.70121	-5.59693	1	1	0	#NAME?	1	1	0	#NAME?	1	1	0	#NAME?	1	1	0	0	0
1700020O03Rik	0.0298534	5.55741	0.932845	1	-0.554539	6.06144	0.0722918	0.403769	-0.113958	5.76586	0.618753	1	-0.0354718	5.50483	0.833855	1	-0.648588	6.0605	0.072501	0.409754	-0.365366	5.6817	0.303538	0.646004	0.80304	5.9979	0.0231812	0.369962	0.310453	5.70543	0.381438	0.801533	-0.492614	6.11504	0.15883	0.740485	6.55785	12.7302	9.17287
1700021C14Rik	-0.498126	2.65811	0.341432	1	-0.000813488	2.13636	0.886878	1	-0.535025	2.29467	0.344703	0.883966	-0.734655	2.58776	0.18626	0.575003	0.470918	2.33527	0.387781	0.965391	-0.175115	2.43079	0.749254	1	-0.790869	2.53339	0.11974	0.784365	-0.373885	2.70198	0.449698	0.875057	0.417287	2.3228	0.420148	1	11.0245	8.14872	10.5421
1700021F05Rik	-0.820374	5.50423	0.0390375	0.600785	-0.3561	5.42087	0.46664	0.999329	0.457775	4.94376	0.21627	0.739688	-0.786028	5.53748	0.0656024	0.310703	-0.0708713	5.50492	0.786305	1	0.592077	5.00363	0.134949	0.388308	-0.307075	5.71392	0.447495	1	-1.17786	5.38006	0.00316361	0.0371107	-0.870831	5.18364	0.026617	0.341287	45.7983	39.4495	21.4316
1700021F07Rik	0	#NAME?	1	1	0.262059	-4.65181	1	1	-2.11189	-5.73812	1	1	0	#NAME?	1	1	-2.23227	-5.67459	1	1	6.7532	1.10856	6.08652e-07	2.51731e-05	2.07164	-5.48169	1	1	2.0153	-5.61855	1	1	-0.16579	-4.88075	1	1	0	0.0510875	0.0465976
1700021K19Rik	0.389417	5.81315	0.220815	1	-0.0296041	6.35356	0.88548	1	0.204185	6.4959	0.52494	1	0.364313	5.77531	0.314325	0.766668	-0.13177	6.31724	0.702226	1	-0.00529972	6.38808	0.975116	1	0.771115	6.04455	0.015032	0.284337	0.786186	6.05604	0.0128741	0.0972972	0.0150593	6.38471	0.957592	1	5.02591	9.40552	9.50499
1700021N21Rik	0.0135259	-4.04844	1	1	1.66094	-3.7052	1	1	-2.11189	-5.73836	1	1	-2.22651	-4.94496	1	1	-2.23227	-5.69296	1	1	0.650984	-4.62433	1	1	-0.589037	-4.46491	1	1	-0.757943	-4.57091	1	1	-0.16579	-4.89557	1	1	0.0463781	0.0294975	0.0290893
1700022A21Rik	0	#NAME?	1	1	0	#NAME?	1	1	-2.11189	-5.73948	1	1	0	#NAME?	1	1	5.12548e-15	#NAME?	1	1	0.650984	-4.61814	1	1	0	#NAME?	1	1	2.0153	-5.6211	1	1	2.2426	-5.8969	1	1	0	0	0.0164085
1700022A22Rik	0	#NAME?	1	1	0	#NAME?	1	1	5.12548e-15	#NAME?	1	1	0	#NAME?	1	1	5.12548e-15	#NAME?	1	1	0	#NAME?	1	1	0	#NAME?	1	1	0	#NAME?	1	1	0	#NAME?	1	1	0	0	0
1700022E09Rik	0	#NAME?	1	1	0	#NAME?	1	1	5.12548e-15	#NAME?	1	1	0	#NAME?	1	1	5.12548e-15	#NAME?	1	1	0	#NAME?	1	1	0	#NAME?	1	1	0	#NAME?	1	1	0	#NAME?	1	1	0	0.113381	0
1700022H16Rik	0	#NAME?	1	1	-2.19979	-5.64476	1	1	3.46582	-4.71491	0.533531	1	0	#NAME?	1	1	-2.23227	-5.6898	1	1	0	#NAME?	1	1	2.07164	-5.49606	1	1	0	#NAME?	1	1	-2.40839	-5.89631	1	1	0	0	0
1700022I11Rik	2.32871	-5.04792	1	1	-0.0819234	-2.87486	1	1	-0.6458	-1.68417	0.603126	1	3.82201	-3.34113	0.295072	0.742783	-3.98139	-3.69323	0.17128	0.670975	-0.749849	-1.68501	0.565573	0.918046	3.78811	-3.52392	0.295072	1	5.22927	-2.14853	0.0179118	0.121738	1.3283	-1.91103	0.266268	0.901826	0	0.0244825	0.0655635
1700022P22Rik	0.545833	-2.72649	1	1	-4.24569	-3.32394	0.160458	0.611901	-3.62051	-1.31976	0.00286351	0.0720053	-3.0635	-3.94498	0.523148	1	-1.00555	-2.8758	0.520054	1	-2.54591	-1.18854	0.0285865	0.135072	0.547171	-2.68218	1	1	2.42248	-1.15339	0.0368817	0.198702	1.88236	-1.17815	0.0409427	0.418319	0.289596	0.474206	1.15458
1700023A16Rik	0.0135259	-4.05085	1	1	0.291032	-3.69234	1	1	1.54076	-1.64729	0.210554	0.730276	0.201358	-3.95447	1	1	1.13315	-3.03683	0.559568	1	2.22379	-1.20764	0.0887385	0.29651	0.228268	-3.90671	1	1	1.24586	-3.0554	0.464292	0.888555	1.03169	-3.09744	0.559568	1	0.0305796	0.0194493	0.112407
1700023C21Rik	0	#NAME?	1	1	0	#NAME?	1	1	5.12548e-15	#NAME?	1	1	0	#NAME?	1	1	5.12548e-15	#NAME?	1	1	0	#NAME?	1	1	0	#NAME?	1	1	0	#NAME?	1	1	0	#NAME?	1	1	0	0	0
1700023E05Rik	0	#NAME?	1	1	-0.571706	-3.9948	1	1	-3.45519	-4.16924	0.315941	0.856592	0	#NAME?	1	1	-3.06995	-4.70721	0.543961	1	1.14244	-2.75753	0.568522	0.920458	2.88894	-4.53167	0.543961	1	3.34027	-4.06334	0.543961	0.959093	0.342829	-3.57243	1	1	0	0.0273312	0.0404294
1700023F02Rik	0	#NAME?	1	1	0	#NAME?	1	1	-2.11189	-5.73783	1	1	0	#NAME?	1	1	5.12548e-15	#NAME?	1	1	1.53557	-4.00548	0.678344	1	0	#NAME?	1	1	2.0153	-5.61801	1	1	2.2426	-5.89702	1	1	0	0	0.142373
1700023F06Rik	0.0608334	0.971108	1	1	0.579893	0.727848	0.402503	0.936478	0.198499	-0.283841	0.925492	1	-1.40617	0.436748	0.0878227	0.369592	-2.86464	-0.384597	0.000923125	0.016446	-0.370249	-0.512237	0.739531	1	-0.558671	0.683182	0.456795	1	-1.28476	0.373822	0.0647839	0.285321	-0.727113	0.0677914	0.305277	0.941584	1.13049	0.812723	0.50949
1700023L04Rik	-1.72917	-0.881106	0.0910871	0.792068	0.966633	-1.92915	0.472651	1	2.74477	-2.08957	0.0206725	0.252468	-2.42763	-0.97332	0.0287985	0.18595	1.19232	-1.73617	0.319648	0.890004	3.07879	-1.82696	0.00651798	0.0470471	-2.1499	-1.10954	0.0403047	0.48451	-3.54516	-1.41973	0.00158146	0.0227171	-1.41317	-3.08134	0.504863	1	1.0042	0.189329	0.0772085
1700024B18Rik	0	#NAME?	1	1	0	#NAME?	1	1	5.12548e-15	#NAME?	1	1	0	#NAME?	1	1	5.12548e-15	#NAME?	1	1	0	#NAME?	1	1	0	#NAME?	1	1	0	#NAME?	1	1	0	#NAME?	1	1	0	0	0
1700024F13Rik	0.862275	-3.46371	1	1	0.302173	-3.10519	1	1	0.478934	-4.74187	1	1	0.201358	-3.91257	1	1	-1.17568	-3.70341	0.669286	1	2.47421	-3.24245	0.303939	0.646145	0.746802	-3.49478	1	1	-0.757943	-4.59153	1	1	-1.55716	-3.89405	0.669286	1	0.84017	0.417774	0.520579
1700024G13Rik	-2.31519	-5.05004	1	1	-2.19979	-5.64281	1	1	5.12548e-15	#NAME?	1	1	3.1108	-1.57065	0.0435386	0.240609	3.37954	-2.08707	0.0309209	0.237543	3.5858	-4.59954	0.526198	0.895848	-0.589037	-4.46695	1	1	-2.77324	-5.57106	1	1	-2.40839	-5.89661	1	1	0.166508	0.105902	0
1700024P03Rik	-0.515197	-2.72765	1	1	0	#NAME?	1	1	-4.60039	-2.99653	0.0611301	0.431356	-0.302595	-2.64015	1	1	3.81394	-4.05167	0.291509	0.863859	-0.937262	-2.52678	0.775424	1	-4.0849	-3.81561	0.167543	0.896352	0.268699	-2.3052	1	1	4.76168	-3.12818	0.0611301	0.501501	0.084241	0	0.165669
1700024P04Rik	0	#NAME?	1	1	0	#NAME?	1	1	2.59082	-5.65867	1	1	0	#NAME?	1	1	5.12548e-15	#NAME?	1	1	0	#NAME?	1	1	0	#NAME?	1	1	0	#NAME?	1	1	0	#NAME?	1	1	0	0	0
1700024P16Rik	0	#NAME?	1	1	0.291032	-3.68492	1	1	-1.13456	-2.58668	0.610994	1	3.28717	-3.87438	0.533785	1	1.13315	-3.07606	0.740537	1	0.00137436	-2.18581	1	1	2.88894	-4.51857	0.533785	1	4.47887	-2.89583	0.108502	0.393041	1.496	-2.74973	0.299263	0.93492	0	0.0141297	0.0398602
1700025B11Rik	0	#NAME?	1	1	0	#NAME?	1	1	5.12548e-15	#NAME?	1	1	0	#NAME?	1	1	5.12548e-15	#NAME?	1	1	0	#NAME?	1	1	0	#NAME?	1	1	0	#NAME?	1	1	0	#NAME?	1	1	0	0	0.159083
1700025C18Rik	0	#NAME?	1	1	0	#NAME?	1	1	5.12548e-15	#NAME?	1	1	0	#NAME?	1	1	5.12548e-15	#NAME?	1	1	0	#NAME?	1	1	0	#NAME?	1	1	0	#NAME?	1	1	0	#NAME?	1	1	0	0	0
1700025E21Rik	0.408139	0.410942	0.626607	1	-1.05393	0.646994	0.192994	0.669543	-4.95767	2.24994	9.98326e-12	2.23519e-09	-2.86095	-0.571441	0.00623536	0.0694358	-1.62408	0.417149	0.0136511	0.132114	-3.77102	2.31288	1.25899e-08	7.98787e-07	0.794796	0.682731	0.241339	0.988256	2.98587	2.38483	2.04606e-06	0.000140125	2.19162	2.46594	0.000163352	0.0166966	0.617934	0.988766	4.48191
1700025F22Rik	0	#NAME?	1	1	0	#NAME?	1	1	5.12548e-15	#NAME?	1	1	0	#NAME?	1	1	2.4208	-5.63577	1	1	2.70121	-5.60211	1	1	0	#NAME?	1	1	0	#NAME?	1	1	0	#NAME?	1	1	0	0	0
1700025F24Rik	-2.30705	-2.24413	0.197733	0.98493	1.46667	-2.34925	0.280721	0.803526	1.33726	-1.37018	0.166928	0.667579	-2.1007	-2.13112	0.29331	0.741335	0.217462	-3.04318	1	1	0.31071	-2.04548	0.828687	1	-1.63428	-2.2279	0.205152	0.945565	-0.691793	-1.85454	0.681847	1	0.961926	-2.5933	0.457049	1	0.094716	0.0599335	0.139521
1700025G04Rik	0.0889428	6.10849	0.766293	1	0.0310447	5.90936	0.783201	1	-0.139257	5.8014	0.666103	1	-0.178648	5.97453	0.551722	1	0.559717	6.17564	0.0610713	0.36831	0.532676	6.15963	0.0706722	0.254751	-0.199068	5.96757	0.519785	1	-0.189601	5.96593	0.512205	0.939381	0.00947016	5.86634	0.993532	1	3.73151	3.65395	3.63123
1700025K23Rik	0.480913	2.72853	0.470718	1	-0.167208	2.39152	0.730614	1	-0.806007	3.10075	0.319594	0.859727	-0.946134	2.11274	0.246724	0.674714	-0.681512	2.18571	0.278549	0.847181	-0.516848	3.1622	0.440638	0.808785	0.0199152	2.48628	0.971014	1	0.927722	3.00789	0.165075	0.506281	0.908032	3.01515	0.179717	0.776529	5.3878	5.92116	11.225
1700025K24Rik	0	#NAME?	1	1	0	#NAME?	1	1	-2.11189	-5.76026	1	1	0	#NAME?	1	1	5.12548e-15	#NAME?	1	1	-2.05023	-5.68698	1	1	0	#NAME?	1	1	2.0153	-5.64343	1	1	2.2426	-5.91574	1	1	0	0	0.0327182
1700025M24Rik	0	#NAME?	1	1	-2.19979	-5.64347	1	1	-3.16836	-1.74479	0.0183234	0.23795	0	#NAME?	1	1	-2.23227	-5.68802	1	1	-2.97876	-1.68517	0.0641601	0.238615	2.07164	-5.49236	1	1	5.63466	-1.76095	0.00556731	0.0546752	3.51571	-1.85287	0.0102509	0.209747	0	0.0556205	0.704381
1700025N23Rik	0	#NAME?	1	1	1.1248	-4.091	1	1	5.12548e-15	#NAME?	1	1	0	#NAME?	1	1	-2.23227	-5.67426	1	1	0	#NAME?	1	1	2.07164	-5.4832	1	1	0	#NAME?	1	1	-2.40839	-5.87785	1	1	0	0.0320288	0
1700026D08Rik	0.0333015	4.73101	0.939966	1	0.00905909	4.68831	0.754682	1	0.313306	4.56732	0.372792	0.912386	-2.78672	3.91118	7.11337e-09	1.31841e-06	-3.69042	3.7359	4.23287e-13	7.6405e-11	-3.64699	3.5011	2.37516e-12	3.45659e-10	-0.111729	4.66688	0.835432	1	-0.340411	4.54602	0.424501	0.851468	-0.228697	4.49673	0.552391	1	12.0868	12.2713	10.3293
1700026D11Rik	0	#NAME?	1	1	0	#NAME?	1	1	5.12548e-15	#NAME?	1	1	0	#NAME?	1	1	5.12548e-15	#NAME?	1	1	0	#NAME?	1	1	0	#NAME?	1	1	0	#NAME?	1	1	0	#NAME?	1	1	0	0	0.0317066
1700026F02Rik	0	#NAME?	1	1	0	#NAME?	1	1	5.12548e-15	#NAME?	1	1	0	#NAME?	1	1	2.4208	-5.69098	1	1	0	#NAME?	1	1	0	#NAME?	1	1	0	#NAME?	1	1	0	#NAME?	1	1	0	0	0
1700026J04Rik	0.201689	0.905627	0.841231	1	0.920973	0.663166	0.291213	0.814273	0.302203	0.755688	0.725245	1	-0.513186	0.608226	0.667206	1	0.189691	0.331714	0.845455	1	1.80212	1.75703	0.00738741	0.051703	-0.541927	0.526046	0.460179	1	-0.181885	0.70726	0.820846	1	0.360919	0.446727	0.59586	1	0.416971	0.311685	0.417554
1700026L06Rik	0.99241	1.73206	0.138749	0.900912	0.488249	1.65192	0.304529	0.828189	1.2281	1.98264	0.0492556	0.38971	-1.61398	0.592625	0.0552283	0.279685	-2.22405	0.583454	0.00145049	0.0236351	1.85112	2.43148	0.0032396	0.028498	0.123428	1.23141	0.858045	1	0.0982749	1.20606	0.897811	1	-0.0252259	1.27706	0.974179	1	1.94989	2.91913	2.91533
1700027A15Rik	0	#NAME?	1	1	0	#NAME?	1	1	-0.864367	-3.75075	0.699066	1	0	#NAME?	1	1	5.12548e-15	#NAME?	1	1	-3.382	-4.11516	0.336132	0.685721	0	#NAME?	1	1	3.34027	-4.07595	0.557421	0.964837	3.60851	-4.31103	0.336132	0.960561	0	0	0.435912
1700027A23Rik	-2.31519	-5.05002	1	1	-2.19979	-5.64257	1	1	1.46447	-3.06594	0.52546	1	-2.22651	-4.94195	1	1	2.93113	-2.50955	0.0875418	0.456736	4.6039	-0.261284	2.65005e-05	0.000635493	-0.589037	-4.46706	1	1	0.0515845	-4.00816	1	1	0.673117	-4.31109	1	1	0.0461803	0.0293716	0.0538935
1700027D21Rik	0	#NAME?	1	1	0	#NAME?	1	1	0.531281	-3.74342	1	1	0	#NAME?	1	1	2.4208	-5.63912	1	1	0.721181	-3.61656	0.679405	1	0	#NAME?	1	1	2.82482	-4.64894	1	1	3.08151	-4.9111	0.540506	1	0	0	0.0336948
1700027F09Rik	0	#NAME?	1	1	0	#NAME?	1	1	2.59082	-5.71758	1	1	0	#NAME?	1	1	5.12548e-15	#NAME?	1	1	0	#NAME?	1	1	0	#NAME?	1	1	0	#NAME?	1	1	0	#NAME?	1	1	0	0	0
1700027H10Rik	0	#NAME?	1	1	0	#NAME?	1	1	5.12548e-15	#NAME?	1	1	0	#NAME?	1	1	5.12548e-15	#NAME?	1	1	3.5858	-4.51891	0.56748	0.919155	0	#NAME?	1	1	0	#NAME?	1	1	0	#NAME?	1	1	0.220744	0.0315059	0.0267285
1700027I24Rik	0	#NAME?	1	1	0	#NAME?	1	1	5.12548e-15	#NAME?	1	1	0	#NAME?	1	1	5.12548e-15	#NAME?	1	1	2.70121	-5.59266	1	1	0	#NAME?	1	1	0	#NAME?	1	1	0	#NAME?	1	1	0	0	0
1700027J07Rik	0	#NAME?	1	1	-0.571706	-4.06934	1	1	-1.24614	-3.43342	0.665895	1	3.28717	-3.95312	0.529616	1	1.13315	-3.09687	0.734912	1	0.368128	-2.81446	1	1	2.88894	-4.49961	0.529616	1	3.71924	-3.65408	0.294424	0.702322	0.72799	-3.30963	0.734912	1	0	0.0502945	0.0920057
1700028B04Rik	0.0135259	-4.04715	1	1	-3.03355	-4.64285	0.562511	1	5.12548e-15	#NAME?	1	1	1.98481	-2.55937	0.507832	0.995443	-3.06995	-4.69476	0.562511	1	2.70121	-5.58176	1	1	0.228268	-3.89259	1	1	-2.77324	-5.52488	1	1	-3.26568	-4.87146	0.562511	1	0.093684	0.187465	0
1700028D13Rik	0	#NAME?	1	1	-3.03355	-4.6588	0.545439	1	-2.11189	-5.75854	1	1	0	#NAME?	1	1	-0.64915	-4.13162	1	1	0.650984	-4.64094	1	1	2.88894	-4.53352	0.545439	1	2.0153	-5.64114	1	1	-1.02308	-4.32415	1	1	0	0.116559	0.0494626
1700028E10Rik	-0.647066	0.783931	0.342239	1	-1.41886	1.80821	0.0168057	0.176812	-0.802526	1.46577	0.19121	0.704367	-0.550595	0.82507	0.401759	0.875112	-1.58194	1.75727	0.00857165	0.0938809	-1.39391	1.29666	0.0276158	0.131715	1.24217	1.85673	0.0368578	0.464915	0.722594	1.49892	0.23904	0.624205	-0.520207	2.08228	0.343485	0.964563	0.992224	2.74626	1.56953
1700028I16Rik	-2.55442	-0.194259	0.00638732	0.219435	-1.96524	-0.0217398	0.0582094	0.362796	-2.06919	-1.29112	0.0291627	0.304654	-2.32784	-0.123036	0.0101729	0.0960178	-1.74142	-0.0863977	0.0186893	0.166036	-0.188009	-0.754404	0.897675	1	-0.0541206	0.557784	1	1	-1.24803	0.021273	0.101302	0.376192	-1.1963	0.040964	0.110442	0.646214	0.841795	1.00863	0.445499
1700028J19Rik	-0.676023	-2.05028	0.764017	1	-1.19702	-0.229693	0.162682	0.616645	-2.53359	0.784112	0.00149601	0.0452984	1.20776	-1.01111	0.221789	0.633999	-1.73577	-0.411713	0.0318839	0.242204	-1.6558	0.925104	0.0232037	0.116897	1.90626	-0.370317	0.0415212	0.490403	3.17075	0.724836	0.000171942	0.00443865	1.26249	0.995648	0.0571401	0.489337	0.364899	1.36145	2.98602
1700028K03Rik	-0.273791	1.96249	0.617881	1	-1.92685	2.73591	0.00035375	0.0109245	-1.17978	2.75794	0.024303	0.278544	-0.893458	1.71306	0.119576	0.444141	-1.67844	2.78262	0.00158726	0.0254191	-1.66448	2.63228	0.00174073	0.0177232	1.28031	2.88977	0.0129555	0.259388	1.11319	2.7777	0.0297343	0.170743	-0.167345	3.29755	0.746038	1	1.6544	6.7717	5.60298
1700028M03Rik	0	#NAME?	1	1	0	#NAME?	1	1	5.12548e-15	#NAME?	1	1	0	#NAME?	1	1	5.12548e-15	#NAME?	1	1	0	#NAME?	1	1	0	#NAME?	1	1	0	#NAME?	1	1	0	#NAME?	1	1	0	0	0
1700028P14Rik	0.0156068	-2.46267	1	1	2.46185	-5.66228	1	1	0.943823	-2.8237	0.569853	1	-1.1619	-2.96555	0.684291	1	3.81394	-4.1242	0.316883	0.887374	4.47689	0.217321	0.000475567	0.00652259	-4.0849	-3.77826	0.194414	0.934351	-0.869909	-2.95444	0.754202	1	3.60851	-4.32577	0.316883	0.948391	0.147624	0	0.0878389
1700028P15Rik	0	#NAME?	1	1	0	#NAME?	1	1	5.12548e-15	#NAME?	1	1	0	#NAME?	1	1	3.27938	-4.6549	0.535905	1	0	#NAME?	1	1	0	#NAME?	1	1	0	#NAME?	1	1	0	#NAME?	1	1	0	0	0
1700029B22Rik	0	#NAME?	1	1	0	#NAME?	1	1	5.12548e-15	#NAME?	1	1	0	#NAME?	1	1	5.12548e-15	#NAME?	1	1	0	#NAME?	1	1	0	#NAME?	1	1	0	#NAME?	1	1	0	#NAME?	1	1	0	0	0
1700029F09Rik	-2.15727	5.50308	7.33853e-06	0.000913629	-4.08181	6.26548	7.01816e-15	1.75718e-12	-2.98215	4.64416	3.11961e-09	4.97535e-07	-1.40118	5.68414	0.0034824	0.0481563	-1.64664	6.56304	0.000255717	0.00580348	-0.135528	5.40597	0.796783	1	0.949157	6.77455	0.0353075	0.452967	-0.731851	5.88342	0.103744	0.381745	-1.68106	6.56089	0.000243193	0.0214498	35.0655	76.0537	22.9086
1700029F12Rik	-2.31519	-5.04981	1	1	0	#NAME?	1	1	1.8947	-3.58579	0.476412	1	-2.22651	-4.94488	1	1	5.12548e-15	#NAME?	1	1	1.53557	-3.99762	0.685847	1	-2.66067	-5.42755	1	1	-0.757943	-4.5678	1	1	2.2426	-5.89692	1	1	0	0	0.0306601
1700029G01Rik	0.569491	4.50128	0.155381	0.925571	0.448437	5.08868	0.185347	0.657334	0.72785	5.23502	0.0482166	0.386459	-1.14932	3.74848	0.00892759	0.0883672	-1.14758	4.34591	0.00369136	0.04937	-0.377861	4.62179	0.323746	0.670978	0.617208	4.53711	0.118347	0.780159	0.595037	4.53256	0.124382	0.426352	-0.0222	4.80528	0.985705	1	5.04821	8.73031	8.84336
1700029H14Rik	2.32871	-5.04774	1	1	1.77665	-2.73163	0.307416	0.83055	1.0382	-2.11664	0.532117	1	2.42786	-4.94689	1	1	-3.06995	-4.7007	0.533705	1	-4.06252	-3.40789	0.177059	0.464439	2.88894	-4.51846	0.533705	1	4.0191	-3.36872	0.177059	0.526621	1.03169	-3.11473	0.545755	1	0	0.0185607	0.0681134
1700029I01Rik	0	#NAME?	1	1	0	#NAME?	1	1	5.12548e-15	#NAME?	1	1	0	#NAME?	1	1	5.12548e-15	#NAME?	1	1	0	#NAME?	1	1	0	#NAME?	1	1	0	#NAME?	1	1	0	#NAME?	1	1	2.28571	2.03592	1.66834
1700029I15Rik	0.202773	-1.14136	1	1	0.102874	-0.9734	1	1	-0.649118	-0.247428	0.579684	1	-0.919998	-1.62692	0.571687	1	-0.393136	-1.14632	0.764983	1	-0.334183	-0.174499	0.712462	1	0.261	-1.09878	0.868718	1	1.18741	-0.434332	0.16362	0.50382	0.928384	-0.418933	0.233305	0.851652	1.00943	1.30991	2.74228
1700029J03Rik	0	#NAME?	1	1	0	#NAME?	1	1	5.12548e-15	#NAME?	1	1	0	#NAME?	1	1	3.81394	-4.0306	0.31522	0.885498	0	#NAME?	1	1	0	#NAME?	1	1	0	#NAME?	1	1	0	#NAME?	1	1	0	0	0
1700029J07Rik	0.0741178	3.19015	0.905807	1	-0.553283	3.56776	0.216814	0.706456	-0.99144	4.90482	0.102361	0.541824	-1.19958	2.68174	0.0480829	0.256615	-0.877952	3.5058	0.128206	0.571018	-1.93294	4.62831	0.000730511	0.00909622	0.726101	3.55932	0.202856	0.942717	2.13143	4.58871	0.000207289	0.00510765	1.40538	4.74467	0.0108761	0.216453	1.7517	3.18317	9.06451
1700029J11Rik	0.320862	-1.87884	1	1	-1.17141	-2.68222	0.524382	1	-1.22408	-1.95147	0.394571	0.933319	-0.68736	-2.37819	0.728218	1	-0.721636	-2.55476	0.771296	1	-0.627703	-1.77911	0.673277	1	-0.140688	-2.15587	1	1	0.501636	-1.72885	0.841725	1	0.647282	-1.83196	0.584442	1	0.292222	0.282199	0.465122
1700029M20Rik	-0.540321	-1.72723	0.797335	1	-6.61532	-0.920187	9.81415e-05	0.00391539	-3.66909	-0.408955	0.000623403	0.0233751	-2.1007	-2.15283	0.182719	0.568798	-0.426901	-0.233223	0.6002	1	-0.873953	0.0527902	0.312659	0.656606	1.40942	-0.511754	0.139379	0.835713	1.83822	-0.168173	0.0408259	0.21276	0.427103	0.199074	0.59541	1	0.0746775	0.220951	0.294615
1700029N11Rik	0	#NAME?	1	1	0	#NAME?	1	1	5.12548e-15	#NAME?	1	1	0	#NAME?	1	1	5.12548e-15	#NAME?	1	1	0	#NAME?	1	1	0	#NAME?	1	1	0	#NAME?	1	1	0	#NAME?	1	1	0	0	0
1700029P11Rik	-4.84984	-2.24429	0.0382134	0.594388	-5.95652	-1.58711	0.00260162	0.0502661	-3.74442	-1.19792	0.00247642	0.0647176	-1.45484	-1.80268	0.384013	0.852001	-1.48798	-1.28251	0.163985	0.655458	-3.55431	-1.14749	0.0099331	0.0637345	0.535545	-0.926009	0.675648	1	0.822583	-0.70819	0.416335	0.842769	0.286801	-0.538931	0.737215	1	0.756005	0.674285	1.42382
1700030A11Rik	0	#NAME?	1	1	3.32459	-4.32344	0.371133	0.902587	5.12548e-15	#NAME?	1	1	0	#NAME?	1	1	5.12548e-15	#NAME?	1	1	0	#NAME?	1	1	0	#NAME?	1	1	0	#NAME?	1	1	0	#NAME?	1	1	0	0	0
1700030C10Rik	0.811316	-0.00499643	0.399078	1	0.378131	0.274877	0.394932	0.928236	-0.0466273	-0.362781	0.929042	1	0.654714	-0.102539	0.484117	0.96995	-0.754122	-0.416937	0.335811	0.908173	-1.00899	-0.705225	0.303076	0.645547	0.377678	-0.235483	0.703365	1	0.117524	-0.388989	1	1	-0.261178	-0.190102	0.830649	1	1.88908	2.6768	1.90999
1700030F04Rik	0	#NAME?	1	1	0	#NAME?	1	1	5.12548e-15	#NAME?	1	1	0	#NAME?	1	1	5.12548e-15	#NAME?	1	1	0	#NAME?	1	1	0	#NAME?	1	1	0	#NAME?	1	1	0	#NAME?	1	1	0	0	0
1700030F18Rik	0	#NAME?	1	1	-3.03355	-4.65359	0.535	1	-4.38787	-3.21102	0.11028	0.558402	0	#NAME?	1	1	0.209427	-3.71498	1	1	-4.31109	-3.1527	0.11028	0.341107	2.88894	-4.52017	0.535	1	4.26722	-3.1148	0.179112	0.528942	1.28244	-2.9214	0.40669	1	0	0.0495091	0.23051
1700030J22Rik	0.0168553	2.28891	1	1	-0.575697	2.8152	0.271265	0.790388	-1.3142	3.07204	0.00991731	0.162508	-0.0221405	2.2365	0.878853	1	-0.154645	2.94495	0.621477	1	-2.64061	2.81988	2.31936e-06	8.17041e-05	0.784122	2.73636	0.134306	0.821345	1.30354	3.08741	0.0121814	0.0938599	0.519393	3.34403	0.303354	0.93972	0.932605	1.80619	2.53049
1700030K09Rik	0.18672	4.6536	0.590966	1	-0.301834	5.10087	0.359796	0.889274	0.463647	4.90359	0.170047	0.672248	0.801316	5.01718	0.0178831	0.138249	-0.493005	5.00755	0.118749	0.546995	0.496497	4.92665	0.136834	0.391854	0.680329	4.94628	0.0430435	0.499386	0.101913	4.60895	0.772806	1	-0.578475	4.97988	0.0791906	0.562696	5.56521	9.96912	6.83169
1700030L20Rik	0	#NAME?	1	1	0	#NAME?	1	1	5.12548e-15	#NAME?	1	1	0	#NAME?	1	1	5.12548e-15	#NAME?	1	1	0	#NAME?	1	1	0	#NAME?	1	1	0	#NAME?	1	1	0	#NAME?	1	1	0	0	0
1700030M09Rik	-3.16244	-4.05157	0.574731	1	0.262059	-4.66475	1	1	-3.45519	-4.25222	0.574731	1	-3.0635	-3.96061	0.574731	1	0.188533	-4.69212	1	1	-3.382	-4.19678	0.574731	0.926325	-1.4702	-3.79667	0.717749	1	-0.323401	-3.2804	1	1	1.20012	-3.93199	0.717749	1	0.0427854	0.0294215	0.046191
1700030N03Rik	0	#NAME?	1	1	0	#NAME?	1	1	5.12548e-15	#NAME?	1	1	0	#NAME?	1	1	5.12548e-15	#NAME?	1	1	0	#NAME?	1	1	0	#NAME?	1	1	0	#NAME?	1	1	0	#NAME?	1	1	0	0	0
1700030O20Rik	0	#NAME?	1	1	0	#NAME?	1	1	5.12548e-15	#NAME?	1	1	0	#NAME?	1	1	2.4208	-5.64817	1	1	5.94341	-1.97023	0.00336358	0.0292461	0	#NAME?	1	1	0	#NAME?	1	1	0	#NAME?	1	1	0	0	0
1700031A10Rik	3.70827	-3.46387	0.299694	1	0	#NAME?	1	1	-2.11189	-5.75084	1	1	0	#NAME?	1	1	2.4208	-5.64626	1	1	-2.05023	-5.67528	1	1	0	#NAME?	1	1	2.0153	-5.6309	1	1	2.2426	-5.91015	1	1	0	0	0.0387769
1700031F05Rik	0	#NAME?	1	1	-3.03355	-4.61873	0.559547	1	5.12548e-15	#NAME?	1	1	0	#NAME?	1	1	-3.06995	-4.67107	0.559547	1	0	#NAME?	1	1	2.88894	-4.50187	0.559547	1	0	#NAME?	1	1	-3.26568	-4.85129	0.559547	1	0.0281494	0.24728	0.0328507
1700031M16Rik	0	#NAME?	1	1	0	#NAME?	1	1	-2.11189	-5.73975	1	1	0	#NAME?	1	1	5.12548e-15	#NAME?	1	1	-2.05023	-5.66569	1	1	0	#NAME?	1	1	2.0153	-5.62162	1	1	2.2426	-5.89688	1	1	0	0	0.0328797
1700031P21Rik	0	#NAME?	1	1	-3.03355	-4.61874	0.559503	1	5.12548e-15	#NAME?	1	1	0	#NAME?	1	1	-3.06995	-4.67108	0.559503	1	0	#NAME?	1	1	2.88894	-4.50184	0.559503	1	0	#NAME?	1	1	-3.26568	-4.85132	0.559503	1	0	0	0
1700034E13Rik	0	#NAME?	1	1	0	#NAME?	1	1	5.12548e-15	#NAME?	1	1	0	#NAME?	1	1	5.12548e-15	#NAME?	1	1	2.70121	-5.59703	1	1	0	#NAME?	1	1	0	#NAME?	1	1	0	#NAME?	1	1	0	0	0
1700034F02Rik	-0.288847	-1.87822	1	1	-4.32971	0.682664	5.21183e-06	0.000313763	-3.43959	0.584153	0.000186409	0.00894957	-4.27798	-2.63248	0.094108	0.384574	-1.77072	0.921705	0.0107491	0.110639	-1.88553	0.792382	0.0197203	0.104289	3.23765	0.774573	0.000254698	0.0196219	3.10466	0.639581	0.000630921	0.0115586	-0.137199	1.49147	0.820689	1	0.100705	0.849384	0.834627
1700034G24Rik	0	#NAME?	1	1	0	#NAME?	1	1	5.12548e-15	#NAME?	1	1	0	#NAME?	1	1	5.12548e-15	#NAME?	1	1	0	#NAME?	1	1	0	#NAME?	1	1	0	#NAME?	1	1	0	#NAME?	1	1	0	0	0
1700034H14Rik	-0.0911708	4.73525	0.859404	1	0.392828	4.59584	0.395235	0.928476	-0.0284442	4.38345	0.957921	1	-0.9912	4.37945	0.0436312	0.240861	-0.269315	4.26748	0.590749	1	-0.265747	4.27704	0.586777	0.937698	-0.391053	4.59382	0.39823	1	-0.379042	4.59835	0.409963	0.83539	0.012028	4.39229	0.987918	1	22.0213	18.8586	17.8004
1700034H15Rik	-0.284181	0.199299	0.739683	1	-0.573166	0.775645	0.28767	0.810515	-1.97645	1.12372	0.00180406	0.0516699	0.105836	0.365265	1	1	0.420255	1.32602	0.369532	0.945971	0.319846	1.91915	0.559619	0.913603	0.727952	0.768855	0.254706	1	1.41547	1.25756	0.0220986	0.139904	0.687567	1.4473	0.223471	0.838247	0.176733	0.307656	0.506075
1700034I23Rik	0	#NAME?	1	1	-2.19979	-5.6475	1	1	5.12548e-15	#NAME?	1	1	0	#NAME?	1	1	0.188533	-4.70335	1	1	2.70121	-5.60243	1	1	2.07164	-5.50376	1	1	0	#NAME?	1	1	-2.40839	-5.89591	1	1	0	0.0692814	0.109383
1700034J05Rik	0	#NAME?	1	1	0	#NAME?	1	1	0.478934	-4.68414	1	1	0	#NAME?	1	1	2.4208	-5.6356	1	1	0.650984	-4.62011	1	1	0	#NAME?	1	1	2.0153	-5.61978	1	1	2.2426	-5.89695	1	1	0	0	0.011168
1700034K08Rik	0	#NAME?	1	1	-3.03355	-4.65858	0.545003	1	-4.13856	-3.49788	0.19508	0.709083	0	#NAME?	1	1	-3.06995	-4.70786	0.545003	1	-4.06252	-3.44125	0.19508	0.492404	2.88894	-4.53298	0.545003	1	4.0191	-3.40418	0.19508	0.553415	1.03169	-3.13112	0.570729	1	0	0.0499868	0.261416
1700034O15Rik	2.32871	-5.05015	1	1	0	#NAME?	1	1	-0.371139	-3.09443	1	1	0	#NAME?	1	1	5.12548e-15	#NAME?	1	1	-3.76202	-3.72145	0.325317	0.672851	0	#NAME?	1	1	3.71924	-3.68329	0.325317	0.736079	3.99367	-3.91065	0.203466	0.808984	0	0	0.146496
1700034P13Rik	0.320862	-1.87847	1	1	-0.469058	-1.10063	1	1	-2.98352	-1.01279	0.00795978	0.141794	0.795551	-1.59374	0.621257	1	0.0129002	-0.982466	1	1	-0.302559	-0.420771	0.753227	1	1.04035	-1.36082	0.332078	1	1.71829	-0.801053	0.0841474	0.335509	0.677003	-0.593429	0.428957	1	0.193548	0.547621	0.688457
1700036G14Rik	0	#NAME?	1	1	0	#NAME?	1	1	5.12548e-15	#NAME?	1	1	0	#NAME?	1	1	5.12548e-15	#NAME?	1	1	0	#NAME?	1	1	0	#NAME?	1	1	0	#NAME?	1	1	0	#NAME?	1	1	0	0	0
1700037C18Rik	0.450752	2.3354	0.428422	1	-0.18525	2.94851	0.79193	1	-0.30082	2.86036	0.508174	1	0.290616	2.2333	0.632399	1	-1.48123	2.49135	0.0107199	0.110595	-1.34729	2.51527	0.0132459	0.0783215	0.923198	2.64148	0.0887742	0.694593	0.925654	2.64442	0.0851183	0.338093	0.00229856	3.01962	1	1	2.33511	5.17082	5.0197
1700037H04Rik	-0.108493	6.14713	0.786656	1	-0.115115	5.99806	0.945813	1	0.34469	5.88515	0.392448	0.931324	0.940463	6.75523	0.0178517	0.138052	0.230626	6.08967	0.709091	1	1.47387	6.60342	0.000354804	0.00515063	-0.196725	6.10939	0.639359	1	-0.506497	5.97234	0.216051	0.586266	-0.30978	5.86641	0.441373	1	37.4986	37.9997	30.1795
1700039E15Rik	0	#NAME?	1	1	3.86073	-4.10583	0.535495	1	-4.38787	-3.18066	0.111006	0.559349	4.21131	-2.93305	0.179897	0.563856	5.1634	-2.671	0.0313922	0.240156	1.97521	-1.1382	0.120463	0.3604	0	#NAME?	1	1	4.26722	-3.08394	0.111006	0.398086	4.54812	-3.31097	0.0708467	0.533527	0	0	0.0801715
1700039E22Rik	-0.83372	-3.46443	1	1	0	#NAME?	1	1	5.12548e-15	#NAME?	1	1	-3.0635	-3.9523	0.544591	1	2.4208	-5.6897	1	1	0	#NAME?	1	1	-3.54183	-4.39454	0.544591	1	-3.66367	-4.50099	0.316886	0.726736	0	#NAME?	1	1	0.114817	0	0
1700040I03Rik	-0.518699	3.27547	0.256499	1	-0.945224	3.70868	0.0933428	0.465515	-0.173442	3.3192	0.746188	1	0.629328	3.86714	0.142474	0.489958	-0.294424	3.88789	0.485874	1	1.19378	4.10099	0.00609678	0.044911	0.517287	3.7987	0.236822	0.985029	-0.117187	3.45105	0.793076	1	-0.634605	3.74433	0.140886	0.706401	6.37218	11.0503	6.95672
1700040L02Rik	0.772225	0.907274	0.308196	1	0.775366	0.744465	0.461513	0.994202	0.755413	1.31526	0.237862	0.768348	-0.458274	0.268164	0.597476	1	0.156483	0.517231	0.859359	1	0.651245	1.22601	0.338398	0.688415	-0.0081744	0.454932	1	1	0.416629	0.705865	0.5675	0.972136	0.425315	0.684603	0.515799	1	0.724673	0.824874	1.00569
1700040N02Rik	0	#NAME?	1	1	0	#NAME?	1	1	-2.11189	-5.75955	1	1	0	#NAME?	1	1	5.12548e-15	#NAME?	1	1	0.650984	-4.63729	1	1	0	#NAME?	1	1	2.0153	-5.64249	1	1	2.2426	-5.91532	1	1	0	0	0.0181037
1700041C23Rik	0	#NAME?	1	1	0	#NAME?	1	1	5.12548e-15	#NAME?	1	1	0	#NAME?	1	1	5.12548e-15	#NAME?	1	1	0	#NAME?	1	1	0	#NAME?	1	1	0	#NAME?	1	1	0	#NAME?	1	1	0	0	0
1700041M19Rik	0	#NAME?	1	1	0	#NAME?	1	1	5.12548e-15	#NAME?	1	1	0	#NAME?	1	1	5.12548e-15	#NAME?	1	1	0	#NAME?	1	1	0	#NAME?	1	1	0	#NAME?	1	1	0	#NAME?	1	1	0	0	0
1700042B14Rik	0	#NAME?	1	1	0	#NAME?	1	1	-2.11189	-5.76027	1	1	0	#NAME?	1	1	5.12548e-15	#NAME?	1	1	-2.05023	-5.68699	1	1	0	#NAME?	1	1	2.0153	-5.64344	1	1	2.2426	-5.91574	1	1	0.0381741	0	0.0684934
1700042G07Rik	-4.63577	-2.4665	0.0668588	0.718092	-2.19979	-5.64444	1	1	5.12548e-15	#NAME?	1	1	-4.52857	-2.37848	0.0668588	0.313832	-2.23227	-5.68936	1	1	0	#NAME?	1	1	-2.97012	-2.54994	0.145193	0.848147	-5.17067	-2.83155	0.0286649	0.167116	-2.40839	-5.89636	1	1	1.03398	0.109231	0
1700042G15Rik	0	#NAME?	1	1	-2.19979	-5.6287	1	1	-3.83696	-3.76994	0.307575	0.849499	0	#NAME?	1	1	-2.23227	-5.67476	1	1	-3.76202	-3.70695	0.307575	0.650837	2.07164	-5.48093	1	1	3.71924	-3.66705	0.307575	0.716007	1.58528	-3.57285	0.46138	1	0	0.0125839	0.044313
1700042O10Rik	-0.83372	-3.4641	1	1	-4.89496	-2.65395	0.034356	0.270904	-0.34372	-4.15778	1	1	-3.0635	-3.94504	0.523357	1	-0.731876	-2.11709	0.631874	1	0.721181	-3.63047	0.65779	1	1.1931	-2.1958	0.584271	1	-0.838842	-3.57823	0.65779	1	-2.06704	-2.55728	0.189774	0.789375	0.0748781	0.195792	0.0435799
1700044C05Rik	0	#NAME?	1	1	0	#NAME?	1	1	5.12548e-15	#NAME?	1	1	0	#NAME?	1	1	5.12548e-15	#NAME?	1	1	2.70121	-5.59272	1	1	0	#NAME?	1	1	0	#NAME?	1	1	0	#NAME?	1	1	0	0.0324462	0
1700044K03Rik	0	#NAME?	1	1	0	#NAME?	1	1	5.12548e-15	#NAME?	1	1	0	#NAME?	1	1	5.12548e-15	#NAME?	1	1	0	#NAME?	1	1	0	#NAME?	1	1	0	#NAME?	1	1	0	#NAME?	1	1	0	0	0
1700045H11Rik	0	#NAME?	1	1	-4.24569	-3.2911	0.134469	0.560328	-4.13856	-3.47849	0.204864	0.721564	0	#NAME?	1	1	-4.28493	-3.34687	0.134469	0.58701	-4.06252	-3.4238	0.204864	0.506343	4.089	-3.20572	0.204864	0.945384	4.0191	-3.38742	0.204864	0.567753	-0.197305	-2.53586	1	1	0	0.057365	0.247032
1700045I19Rik	-0.676023	-2.04719	0.790107	1	0.529232	-1.80202	0.592858	1	-0.394775	-1.20407	0.709719	1	-1.85012	-2.3852	0.319305	0.771469	-4.53558	-3.13116	0.115569	0.539264	-1.54983	-1.49496	0.248546	0.572046	-0.449614	-1.98926	0.82011	1	0.719038	-1.26712	0.574508	0.97874	1.17709	-1.46074	0.291518	0.928718	0.165652	0.129319	0.310928
1700046C09Rik	0	#NAME?	1	1	0	#NAME?	1	1	5.12548e-15	#NAME?	1	1	0	#NAME?	1	1	5.12548e-15	#NAME?	1	1	0	#NAME?	1	1	0	#NAME?	1	1	0	#NAME?	1	1	0	#NAME?	1	1	0	0	0
1700047G03Rik	0	#NAME?	1	1	0	#NAME?	1	1	5.12548e-15	#NAME?	1	1	0	#NAME?	1	1	5.12548e-15	#NAME?	1	1	0	#NAME?	1	1	0	#NAME?	1	1	0	#NAME?	1	1	0	#NAME?	1	1	0	0	0
1700047I17Rik2	0	#NAME?	1	1	0	#NAME?	1	1	5.12548e-15	#NAME?	1	1	0	#NAME?	1	1	5.12548e-15	#NAME?	1	1	0	#NAME?	1	1	0	#NAME?	1	1	0	#NAME?	1	1	0	#NAME?	1	1	NA	NA	NA
1700047L14Rik	0	#NAME?	1	1	-3.55856	-4.05038	0.327548	0.850787	-4.94968	-2.70892	0.0651494	0.445914	0	#NAME?	1	1	-3.59648	-4.10359	0.327548	0.899404	-2.17041	-2.47418	0.191321	0.486026	3.40747	-3.94357	0.551698	1	4.82699	-2.63396	0.092479	0.356519	1.31263	-2.36112	0.429071	1	0	0.210325	0.404269
1700047M11Rik	-0.83372	-3.46403	1	1	0	#NAME?	1	1	0.0106333	-3.37907	1	1	-0.635636	-3.36866	1	1	4.50928	-3.38823	0.101257	0.502221	2.11075	-2.07046	0.113856	0.347917	-3.54183	-4.41986	0.528778	1	-0.323401	-3.27251	1	1	3.60851	-4.33158	0.293167	0.930406	0.135106	0	0.115005
1700048M11Rik	-0.240629	-0.587971	0.88005	1	1.21988	-0.16192	0.184347	0.6551	0.401816	0.823613	0.510416	1	-0.979391	-0.879257	0.336651	0.79269	0.231925	-0.663398	0.733517	1	-0.45073	0.397831	0.603616	0.954251	-0.312104	-0.654648	0.795762	1	1.04963	0.201108	0.186105	0.538919	1.36506	0.0601371	0.0657317	0.518587	1.04749	0.910257	2.39691
1700048O20Rik	0.179266	3.80371	0.749288	1	-0.574346	3.87706	0.149133	0.588771	-0.222584	3.53448	0.713363	1	-1.24738	3.25494	0.0479019	0.256237	-1.48696	3.67386	0.010853	0.111327	-0.658306	3.33937	0.226593	0.539271	0.498845	3.98634	0.358923	1	-0.100532	3.67046	0.884804	1	-0.599485	3.95088	0.285798	0.923892	4.40588	6.89999	4.78898
1700049E15Rik	0	#NAME?	1	1	0	#NAME?	1	1	5.12548e-15	#NAME?	1	1	0	#NAME?	1	1	2.4208	-5.68654	1	1	3.5858	-4.58454	0.299737	0.642827	0	#NAME?	1	1	0	#NAME?	1	1	0	#NAME?	1	1	0	0	0
1700049E22Rik	0	#NAME?	1	1	-2.19979	-5.64845	1	1	5.12548e-15	#NAME?	1	1	0	#NAME?	1	1	-2.23227	-5.6948	1	1	2.70121	-5.60224	1	1	2.07164	-5.50639	1	1	0	#NAME?	1	1	-2.40839	-5.89578	1	1	0	0.068037	0
1700049G17Rik	0.30033	3.62574	0.575096	1	0.121994	3.16343	0.978955	1	-0.788713	3.52201	0.145122	0.631052	-1.43549	2.92861	0.0115295	0.103654	0.170182	3.26981	0.717542	1	-0.875993	3.48905	0.102899	0.326742	-0.295832	3.32368	0.584516	1	0.381856	3.67641	0.468952	0.893129	0.677832	3.55381	0.194945	0.797485	1.97809	1.76599	2.821
1700049L16Rik	0.862275	-3.46125	1	1	0	#NAME?	1	1	-2.11189	-5.74044	1	1	-2.22651	-4.94674	1	1	2.4208	-5.62793	1	1	-2.05023	-5.66682	1	1	-2.66067	-5.42253	1	1	-0.757943	-4.56426	1	1	2.2426	-5.89683	1	1	0.432432	0.428748	0.276425
1700051A21Rik	2.32871	-5.04772	1	1	0	#NAME?	1	1	-2.11189	-5.73668	1	1	0	#NAME?	1	1	2.4208	-5.6868	1	1	2.07992	-3.57206	0.45259	0.821111	0	#NAME?	1	1	2.0153	-5.61584	1	1	2.2426	-5.89711	1	1	0	0	0.0176863
1700052I22Rik	0	#NAME?	1	1	0	#NAME?	1	1	-2.11189	-5.73975	1	1	0	#NAME?	1	1	5.12548e-15	#NAME?	1	1	-2.05023	-5.66568	1	1	0	#NAME?	1	1	2.0153	-5.62161	1	1	2.2426	-5.89688	1	1	0	0	0.116875
1700052K11Rik	0.382418	4.36333	0.365671	1	-0.198764	4.9226	0.611948	1	0.0350701	4.38997	0.974021	1	-0.922051	3.77153	0.0325763	0.200778	-1.77629	4.38368	1.96161e-05	0.000678693	-1.26279	3.91186	0.00313647	0.027822	0.861597	4.66013	0.0388075	0.475885	0.23541	4.28616	0.570726	0.975366	-0.626269	4.74345	0.129516	0.684784	4.44516	8.88248	5.82186
1700052N19Rik	-0.267329	5.92779	0.435435	1	-0.456894	5.67037	0.124092	0.537676	-0.129137	5.36563	0.695047	1	0.0474872	6.07952	0.88853	1	-0.529193	5.65794	0.105311	0.512055	-0.325067	5.28099	0.347385	0.699183	-0.152404	5.98211	0.66309	1	-0.625813	5.77343	0.0667414	0.290698	-0.473425	5.68775	0.160644	0.743584	16.8267	17.0952	12.3557
1700054A03Rik	0	#NAME?	1	1	0.262059	-4.6516	1	1	-2.11189	-5.73801	1	1	0	#NAME?	1	1	-2.23227	-5.67462	1	1	-2.05023	-5.6628	1	1	2.07164	-5.48153	1	1	2.0153	-5.61834	1	1	-0.16579	-4.88096	1	1	0	0.0387936	0.0353843
1700054K19Rik	0	#NAME?	1	1	0	#NAME?	1	1	5.12548e-15	#NAME?	1	1	0	#NAME?	1	1	5.12548e-15	#NAME?	1	1	0	#NAME?	1	1	0	#NAME?	1	1	0	#NAME?	1	1	0	#NAME?	1	1	0	0	0
1700054M17Rik	0	#NAME?	1	1	0	#NAME?	1	1	5.12548e-15	#NAME?	1	1	0	#NAME?	1	1	5.12548e-15	#NAME?	1	1	2.70121	-5.59258	1	1	0	#NAME?	1	1	0	#NAME?	1	1	0	#NAME?	1	1	0	0	0
1700054N08Rik	-0.302628	3.33739	0.524128	1	-0.146853	2.98093	0.73007	1	0.520345	3.19184	0.420238	0.958534	-0.600025	3.21508	0.210108	0.615238	0.868652	3.54452	0.0606286	0.36621	0.194918	3.08857	0.68849	1	-0.413301	3.27929	0.359667	1	-0.489696	3.24933	0.288866	0.694282	-0.0763703	3.02438	0.894923	1	2.27388	1.91023	1.88749
1700054O13Rik	0	#NAME?	1	1	0	#NAME?	1	1	-2.93454	-4.74994	0.55204	1	0	#NAME?	1	1	5.12548e-15	#NAME?	1	1	-0.163406	-4.05299	1	1	0	#NAME?	1	1	2.82482	-4.64051	0.55204	0.96278	3.08151	-4.89632	0.55204	1	0	0	0.116254
1700055C04Rik	2.32871	-5.04677	1	1	0	#NAME?	1	1	5.12548e-15	#NAME?	1	1	0	#NAME?	1	1	5.12548e-15	#NAME?	1	1	0	#NAME?	1	1	0	#NAME?	1	1	0	#NAME?	1	1	0	#NAME?	1	1	0	0	0
1700055N04Rik	-2.31519	-5.05034	1	1	0.130268	-1.65829	1	1	-0.6458	-1.68205	0.872824	1	0.201358	-3.95387	1	1	-2.51418	-2.54602	0.159506	0.646267	-2.57307	-2.10637	0.182291	0.471524	2.07426	-2.38095	0.223675	0.967541	2.45603	-2.06942	0.182291	0.53344	0.368409	-1.60869	0.893373	1	0.600031	0.969691	0.644794
1700056E22Rik	-0.0415621	0.563599	1	1	1.0044	0.361512	0.193621	0.670504	0.806402	0.433745	0.276995	0.822578	-0.57722	0.317463	0.503328	0.990505	-0.376072	-0.429494	0.633608	1	0.0242733	-0.0330463	1	1	-0.844253	0.204729	0.32003	1	-0.624058	0.281212	0.447662	0.873264	0.221412	-0.129791	0.831924	1	1.06851	0.629331	0.77276
1700057G04Rik	0	#NAME?	1	1	0	#NAME?	1	1	5.12548e-15	#NAME?	1	1	0	#NAME?	1	1	3.27938	-4.70555	0.55614	1	0	#NAME?	1	1	0	#NAME?	1	1	0	#NAME?	1	1	0	#NAME?	1	1	0	0	0
1700057H15Rik	0	#NAME?	1	1	0	#NAME?	1	1	5.12548e-15	#NAME?	1	1	0	#NAME?	1	1	5.12548e-15	#NAME?	1	1	0	#NAME?	1	1	0	#NAME?	1	1	0	#NAME?	1	1	0	#NAME?	1	1	0	0	0
1700057K13Rik	2.32871	-5.04803	1	1	1.66094	-3.62284	0.663574	1	0.551401	-3.13802	0.732398	1	4.51758	-2.5593	0.0612875	0.298865	-2.23227	-5.68769	1	1	0.203803	-3.3262	1	1	2.07164	-5.49169	1	1	3.34027	-4.06957	0.527803	0.953148	1.20012	-3.91417	0.663574	1	0	0.0297943	0.0546687
1700058G18Rik	-0.371263	-2.24045	1	1	4.25073	-3.73388	0.332439	0.855407	0.551401	-3.0616	1	1	-3.97453	-2.96624	0.211154	0.616384	2.4208	-5.62494	1	1	2.27711	-1.85333	0.126987	0.373251	-4.47853	-3.31396	0.140485	0.838338	-1.26533	-2.67284	0.590914	0.994107	3.60851	-4.31105	0.332439	0.95735	0.497852	9.95297e-08	0.159563
1700060C16Rik	0	#NAME?	1	1	0	#NAME?	1	1	5.12548e-15	#NAME?	1	1	0	#NAME?	1	1	5.12548e-15	#NAME?	1	1	4.13015	-3.88341	0.249574	0.573175	0	#NAME?	1	1	0	#NAME?	1	1	0	#NAME?	1	1	0	0	0
1700060C20Rik	0.0135259	-4.04821	1	1	3.32459	-4.69248	0.553167	1	-3.45519	-4.19169	0.553167	1	1.06066	-3.38558	1	1	2.4208	-5.69208	1	1	2.11075	-2.01014	0.182692	0.472161	-2.66067	-5.42138	1	1	0.567026	-3.62138	1	1	3.60851	-4.32788	0.329751	0.955746	0	0	0.150836
1700061F12Rik	0	#NAME?	1	1	0	#NAME?	1	1	-2.11189	-5.73975	1	1	0	#NAME?	1	1	5.12548e-15	#NAME?	1	1	-2.05023	-5.66569	1	1	0	#NAME?	1	1	2.0153	-5.62162	1	1	2.2426	-5.89688	1	1	0	0	0
1700061G19Rik	-1.79692	1.7164	0.00623961	0.2183	-0.843662	0.285042	0.210968	0.697471	-0.0492856	0.127521	0.93954	1	-1.50548	1.80297	0.0224974	0.159274	-0.380628	0.460244	0.610208	1	-0.189417	0.093654	0.869757	1	-1.70848	1.7052	0.00738166	0.184952	-2.16902	1.5903	0.000790577	0.0136548	-0.460561	0.424362	0.495494	1	1.16077	0.363815	0.215672
1700061I17Rik	0	#NAME?	1	1	0	#NAME?	1	1	5.12548e-15	#NAME?	1	1	0	#NAME?	1	1	5.12548e-15	#NAME?	1	1	0	#NAME?	1	1	0	#NAME?	1	1	0	#NAME?	1	1	0	#NAME?	1	1	0	0	0
1700061J05Rik	0.707732	-2.04949	0.784341	1	-3.55856	-4.04921	0.301191	0.823716	-0.381283	-2.5687	1	1	0.232244	-2.35516	1	1	-1.17568	-3.69257	0.671579	1	-1.60988	-2.89157	0.308453	0.652164	-0.677426	-2.85031	0.74099	1	0.0570495	-2.42625	1	1	0.74837	-2.72317	0.611813	1	0.12578	0.0886147	0.158101
1700063A18Rik	0	#NAME?	1	1	0	#NAME?	1	1	5.12548e-15	#NAME?	1	1	0	#NAME?	1	1	5.12548e-15	#NAME?	1	1	0	#NAME?	1	1	0	#NAME?	1	1	0	#NAME?	1	1	0	#NAME?	1	1	0	0	0
1700063D05Rik	-3.69266	-3.46571	0.301231	1	0.262059	-4.64918	1	1	0.551401	-3.13681	0.741025	1	-0.302595	-2.64494	1	1	-2.23227	-5.67503	1	1	0.748148	-3.03762	0.741025	1	-2.01326	-3.39969	0.452687	1	-0.869909	-2.97656	0.741025	1	1.20012	-3.90616	0.671612	1	0.129303	0.0442304	0.109784
1700063O14Rik	0	#NAME?	1	1	0	#NAME?	1	1	5.12548e-15	#NAME?	1	1	0	#NAME?	1	1	5.12548e-15	#NAME?	1	1	0	#NAME?	1	1	0	#NAME?	1	1	0	#NAME?	1	1	0	#NAME?	1	1	0	0	0
1700064J06Rik	0	#NAME?	1	1	0	#NAME?	1	1	5.12548e-15	#NAME?	1	1	0	#NAME?	1	1	5.12548e-15	#NAME?	1	1	2.70121	-5.59709	1	1	0	#NAME?	1	1	0	#NAME?	1	1	0	#NAME?	1	1	0	0	0
1700064M15Rik	0	#NAME?	1	1	1.1248	-4.10671	1	1	-2.11189	-5.75826	1	1	0	#NAME?	1	1	0.188533	-4.65328	1	1	1.53557	-4.01836	1	1	2.07164	-5.50478	1	1	2.0153	-5.64078	1	1	-0.16579	-4.91149	1	1	0	0.0468246	0.0397405
1700065D16Rik	1.18087	-0.523635	0.197478	0.984779	-0.600703	0.314211	0.336073	0.85994	-1.26667	0.320826	0.0709431	0.463499	0.595304	-0.922964	0.54127	1	-3.0855	-0.204123	0.000385126	0.00810087	-2.60747	0.0984692	0.000790025	0.00966163	1.82483	0.0315003	0.0218697	0.357862	2.00795	0.196823	0.0100175	0.0818735	0.18095	0.68639	0.797767	1	0.0908793	0.336124	0.393232
1700065I16Rik	0	#NAME?	1	1	0	#NAME?	1	1	5.12548e-15	#NAME?	1	1	0	#NAME?	1	1	2.4208	-5.69096	1	1	0	#NAME?	1	1	0	#NAME?	1	1	0	#NAME?	1	1	0	#NAME?	1	1	0	0	0
1700065I17Rik	2.32871	-5.05004	1	1	2.46185	-5.66145	1	1	5.12548e-15	#NAME?	1	1	0	#NAME?	1	1	2.4208	-5.68931	1	1	0	#NAME?	1	1	0	#NAME?	1	1	0	#NAME?	1	1	0	#NAME?	1	1	0	0	0
1700065J11Rik	0	#NAME?	1	1	0	#NAME?	1	1	-2.93454	-4.78117	0.544631	1	0	#NAME?	1	1	5.12548e-15	#NAME?	1	1	-2.86462	-4.71287	0.544631	0.906679	0	#NAME?	1	1	2.82482	-4.67118	1	1	3.08151	-4.92815	0.544631	1	0	0	0.155922
1700065J18Rik	0.0135259	-4.05069	1	1	1.66094	-3.34299	0.370557	0.902052	2.59082	-5.71538	1	1	-2.22651	-4.94735	1	1	-2.23227	-5.6998	1	1	2.70121	-5.58847	1	1	-0.589037	-4.46177	1	1	-2.77324	-5.52718	1	1	-2.40839	-5.89526	1	1	0	0.102766	0
1700065O20Rik	0	#NAME?	1	1	0	#NAME?	1	1	-2.93454	-4.75967	0.538358	1	0	#NAME?	1	1	5.12548e-15	#NAME?	1	1	-2.86462	-4.68928	0.538358	0.903788	0	#NAME?	1	1	2.82482	-4.64666	1	1	3.08151	-4.91045	0.538358	1	0	0	0.076115
1700066B17Rik	0.862275	-3.46183	1	1	-1.09038	-1.79018	0.286698	0.809871	3.46582	-4.68145	0.532881	1	-2.22651	-4.94275	1	1	-5.38149	-2.25031	0.0137472	0.132878	2.70121	-5.61412	1	1	2.51884	-1.97683	0.074387	0.647007	-2.77324	-5.56243	1	1	-5.59684	-2.38265	0.00697596	0.170984	0	0.525026	0
1700066B19Rik	1.28629	-1.24055	0.298655	1	-0.139973	-0.774941	0.590752	1	-0.913762	0.0827133	0.276021	0.820522	0.236786	-1.92484	1	1	-2.26452	-1.29086	0.0533357	0.336018	-2.25469	-0.212489	0.0127857	0.0766322	1.39591	-1.0713	0.176763	0.908699	2.43698	-0.219429	0.00879868	0.0752396	1.03967	0.0180034	0.205424	0.812436	0.0567775	0.188136	0.402946
1700066J24Rik	0.453986	0.995954	0.50109	1	-0.150244	1.39275	0.721013	1	0.471221	2.02413	0.380604	0.921147	-0.0954201	0.724787	1	1	-0.191172	1.42065	0.87131	1	0.498808	2.03735	0.358795	0.712237	0.741556	1.18923	0.230092	0.976158	1.01661	1.39693	0.0734922	0.308245	0.274885	1.64397	0.5824	1	1.55205	2.91817	3.30834
1700066M21Rik	-0.457129	3.63386	0.348625	1	-0.887668	3.06485	0.0527995	0.344085	-0.475676	2.92604	0.329456	0.869939	-0.989492	3.43174	0.0450632	0.245679	-0.267891	3.32451	0.57282	1	0.142708	3.22323	0.748988	1	-0.394712	3.65931	0.420461	1	-0.690244	3.52707	0.147438	0.471772	-0.295558	3.30636	0.520607	1	3.53095	3.04693	2.64089
1700066N21Rik	0	#NAME?	1	1	0	#NAME?	1	1	-2.93454	-4.79075	0.554006	1	0	#NAME?	1	1	5.12548e-15	#NAME?	1	1	-2.86462	-4.72469	0.554006	0.911271	0	#NAME?	1	1	2.82482	-4.68386	1	1	3.08151	-4.93382	0.554006	1	0	0	0.061544
1700066O22Rik	2.0852	-2.45986	0.324477	1	0.262059	-4.6684	1	1	2.59082	-5.67621	1	1	-2.22651	-4.94471	1	1	-2.23227	-5.69245	1	1	0	#NAME?	1	1	-0.589037	-4.46509	1	1	-2.77324	-5.55303	1	1	-2.40839	-5.89603	1	1	0.0430113	0.0273561	0
1700067G17Rik	0	#NAME?	1	1	0	#NAME?	1	1	5.12548e-15	#NAME?	1	1	0	#NAME?	1	1	5.12548e-15	#NAME?	1	1	3.5858	-4.51904	0.567403	0.919155	0	#NAME?	1	1	0	#NAME?	1	1	0	#NAME?	1	1	0	0	0
1700067K01Rik	-0.201594	-0.345049	0.902123	1	-0.664352	-0.227119	0.476997	1	-0.0945193	0.396233	1	1	0.754757	0.146756	0.485428	0.971315	0.511496	0.290112	0.630619	1	-0.332759	0.264426	0.702139	1	0.264158	-0.0776542	0.795399	1	0.6389	0.149215	0.480006	0.906483	0.375075	0.251003	0.674827	1	0.445062	0.592829	0.835721
1700067P10Rik	-3.16244	-4.05236	0.568835	1	0	#NAME?	1	1	5.12548e-15	#NAME?	1	1	-3.0635	-3.95986	0.568835	1	5.12548e-15	#NAME?	1	1	0	#NAME?	1	1	-3.54183	-4.35777	0.568835	1	-3.66367	-4.45073	0.353253	0.766906	0	#NAME?	1	1	0.110159	0	0
1700069L16Rik	0	#NAME?	1	1	2.46185	-5.5354	0.550432	1	1.35393	-4.05542	0.691124	1	0	#NAME?	1	1	2.4208	-5.69132	1	1	-2.05023	-5.6887	1	1	0	#NAME?	1	1	2.0153	-5.64528	1	1	2.2426	-5.91656	1	1	0	0	0.0701325
1700069P05Rik	0	#NAME?	1	1	0	#NAME?	1	1	5.12548e-15	#NAME?	1	1	0	#NAME?	1	1	5.12548e-15	#NAME?	1	1	0	#NAME?	1	1	0	#NAME?	1	1	0	#NAME?	1	1	0	#NAME?	1	1	0	0	0
1700071K01Rik	-2.31519	-5.05073	1	1	0	#NAME?	1	1	5.12548e-15	#NAME?	1	1	-2.22651	-4.94713	1	1	3.27938	-4.70458	0.554049	1	0	#NAME?	1	1	-2.66067	-5.42056	1	1	-2.77324	-5.53634	1	1	0	#NAME?	1	1	0.859526	1.09003	0.633724
1700071M16Rik	1.23796	-2.23964	0.512026	1	2.75071	-1.73938	0.00794504	0.109	-0.561737	-1.03324	0.782127	1	-0.635636	-3.36404	1	1	2.98143	-1.53589	0.0130086	0.127641	-3.14555	-1.51439	0.0241258	0.120248	-0.652891	-3.45647	0.653409	1	2.13769	-1.38764	0.072399	0.305655	2.8257	-1.61147	0.0096445	0.20371	0.0151444	0.0461485	0.147855
1700072B07Rik	0	#NAME?	1	1	0	#NAME?	1	1	5.12548e-15	#NAME?	1	1	0	#NAME?	1	1	5.12548e-15	#NAME?	1	1	0	#NAME?	1	1	0	#NAME?	1	1	0	#NAME?	1	1	0	#NAME?	1	1	0	0	0
1700072E05Rik	0	#NAME?	1	1	0	#NAME?	1	1	5.12548e-15	#NAME?	1	1	2.42786	-4.95233	1	1	5.12548e-15	#NAME?	1	1	0	#NAME?	1	1	0	#NAME?	1	1	0	#NAME?	1	1	0	#NAME?	1	1	0	0	0
1700072O05Rik	0	#NAME?	1	1	0	#NAME?	1	1	5.12548e-15	#NAME?	1	1	0	#NAME?	1	1	5.12548e-15	#NAME?	1	1	0	#NAME?	1	1	0	#NAME?	1	1	0	#NAME?	1	1	0	#NAME?	1	1	0	0	0
1700073E17Rik	0.933009	-2.46547	0.735696	1	-0.233971	-3.27736	1	1	-0.269675	-1.61193	1	1	0.758505	-2.64522	1	1	0.912801	-2.68654	0.778983	1	0.791275	-1.11028	0.49677	0.866984	-0.134357	-3.13737	1	1	1.44356	-1.97194	0.357871	0.772149	1.59453	-2.0989	0.214457	0.827033	0.0445844	0.0741537	0.107147
1700074H08Rik	0	#NAME?	1	1	0	#NAME?	1	1	5.12548e-15	#NAME?	1	1	0	#NAME?	1	1	5.12548e-15	#NAME?	1	1	0	#NAME?	1	1	0	#NAME?	1	1	0	#NAME?	1	1	0	#NAME?	1	1	0	0	0
1700074H08Rik	0	#NAME?	1	1	0	#NAME?	1	1	5.12548e-15	#NAME?	1	1	0	#NAME?	1	1	5.12548e-15	#NAME?	1	1	0	#NAME?	1	1	0	#NAME?	1	1	0	#NAME?	1	1	0	#NAME?	1	1	0	0	0
1700074P13Rik	0	#NAME?	1	1	0	#NAME?	1	1	-3.45519	-4.17718	0.33902	0.879866	0	#NAME?	1	1	5.12548e-15	#NAME?	1	1	-0.680784	-3.65525	1	1	0	#NAME?	1	1	3.34027	-4.07771	0.559347	0.966201	3.60851	-4.31101	0.33902	0.961816	0	0	0.0424445
1700080E11Rik	0	#NAME?	1	1	0	#NAME?	1	1	-2.11189	-5.73942	1	1	0	#NAME?	1	1	5.12548e-15	#NAME?	1	1	0.650984	-4.62171	1	1	0	#NAME?	1	1	2.0153	-5.62099	1	1	2.2426	-5.8969	1	1	0	0	0.0305685
1700080N15Rik	0	#NAME?	1	1	0	#NAME?	1	1	5.12548e-15	#NAME?	1	1	0	#NAME?	1	1	5.12548e-15	#NAME?	1	1	0	#NAME?	1	1	0	#NAME?	1	1	0	#NAME?	1	1	0	#NAME?	1	1	0	0	0
1700080O16Rik	-4.63577	-2.46563	0.0532293	0.671904	-5.20716	-2.31923	0.0124993	0.147067	-8.14679	0.503346	1.0061e-07	1.19526e-05	-0.706563	-1.77702	0.765361	1	-0.485727	-1.66572	0.850093	1	-0.690389	1.13344	0.322239	0.668984	0.00422655	-1.46249	1	1	2.84962	0.69164	0.000536827	0.0103306	2.85175	0.628242	0.000259898	0.0224138	0.156881	0.140537	1.229
1700081H04Rik	-2.31519	-5.05047	1	1	0	#NAME?	1	1	-2.11189	-5.75747	1	1	-2.22651	-4.94525	1	1	5.12548e-15	#NAME?	1	1	0.650984	-4.64125	1	1	-2.66067	-5.43014	1	1	-0.757943	-4.58803	1	1	2.2426	-5.91408	1	1	0.035281	0	0.0190446
1700081H22Rik	0	#NAME?	1	1	3.32459	-4.6888	0.549361	1	5.12548e-15	#NAME?	1	1	0	#NAME?	1	1	5.12548e-15	#NAME?	1	1	0	#NAME?	1	1	0	#NAME?	1	1	0	#NAME?	1	1	0	#NAME?	1	1	0	0	0
1700081L11Rik	0.148554	7.34256	0.685954	1	-0.013035	7.45534	0.773646	1	-0.29709	7.54853	0.370639	0.909606	0.286538	7.38724	0.527443	1	0.0909804	7.55379	0.801463	1	-0.455901	7.49393	0.21543	0.522965	0.243835	7.39182	0.512347	1	0.443178	7.50166	0.23433	0.616266	0.199344	7.60838	0.59239	1	15.2566	20.1608	23.6442
1700084C01Rik	-1.36395	-3.04987	0.656033	1	0.503099	-1.73536	0.837422	1	-0.314642	-1.06406	0.889603	1	-1.1619	-2.92884	0.656033	1	-0.239776	-2.12103	1	1	0.0424736	-0.90306	1	1	0.465102	-2.1749	1	1	1.51024	-1.38281	0.179161	0.528942	1.04846	-1.34916	0.242811	0.865302	0.0789895	0.119943	0.253126
1700084E18Rik	0.668804	0.56687	0.391499	1	0.00526889	0.321225	1	1	0.353234	0.474898	0.617202	1	0.00356704	0.19064	1	1	-0.366949	0.176254	0.651739	1	-1.00527	-0.0795055	0.19433	0.491045	0.147364	0.277291	0.93542	1	0.0968707	0.246868	0.937401	1	-0.0506911	0.318042	0.952037	1	2.54106	3.26256	3.04357
1700084F23Rik	3.17746	-4.04392	0.562478	1	0	#NAME?	1	1	5.12548e-15	#NAME?	1	1	0	#NAME?	1	1	5.12548e-15	#NAME?	1	1	2.70121	-5.58668	1	1	0	#NAME?	1	1	0	#NAME?	1	1	0	#NAME?	1	1	0	0	0
1700084J12Rik	0	#NAME?	1	1	-2.19979	-5.62658	1	1	1.8947	-3.57301	0.485887	1	0	#NAME?	1	1	1.04711	-4.06082	1	1	-2.05023	-5.66642	1	1	2.07164	-5.48457	1	1	2.0153	-5.62244	1	1	-0.16579	-4.87706	1	1	3.95504	2.98623	2.71847
1700085B03Rik	0	#NAME?	1	1	0	#NAME?	1	1	-5.66785	-1.95271	0.00711344	0.13163	0	#NAME?	1	1	5.12548e-15	#NAME?	1	1	-5.58874	-1.90943	0.00988369	0.0635131	0	#NAME?	1	1	5.54348	-1.87848	0.00988369	0.0810929	5.83257	-2.05335	0.00384756	0.120256	0	0	0.437478
1700085C21Rik	0	#NAME?	1	1	-2.19979	-5.64916	1	1	0.478934	-4.72913	1	1	0	#NAME?	1	1	-2.23227	-5.69574	1	1	-2.05023	-5.66603	1	1	2.07164	-5.50832	1	1	2.0153	-5.622	1	1	-0.16579	-4.89528	1	1	0	0	0.0232358
1700086L19Rik	0	#NAME?	1	1	1.1248	-4.0826	1	1	-1.31976	-2.45828	0.30483	0.848694	0	#NAME?	1	1	0.188533	-4.68445	1	1	1.35915	-1.20086	0.237395	0.555999	2.07164	-5.48011	1	1	4.66341	-2.70352	0.0709229	0.301716	2.53927	-2.73334	0.109451	0.645602	0	0.03634	0.255931
1700086O06Rik	0.157732	2.76668	0.750072	1	0.0845325	2.65419	0.801933	1	0.226087	2.21382	0.705294	1	0.564176	3.02282	0.197779	0.595381	0.0622936	2.65115	0.816939	1	0.786168	2.54347	0.110785	0.34199	-0.0816091	2.63738	0.856222	1	-0.582046	2.41474	0.259245	0.655288	-0.500611	2.37316	0.328893	0.955746	2.76782	2.6722	2.05579
1700088E04Rik	1.36774	0.379185	0.0991861	0.812894	0.906362	0.78014	0.171553	0.632621	0.524171	1.2321	0.517488	1	-0.0112335	-0.506989	1	1	-2.13745	-0.458906	0.010773	0.110751	-1.2515	0.528944	0.0939879	0.307898	0.674026	-0.0502909	0.457609	1	1.43961	0.488872	0.0613245	0.27508	0.765824	0.662236	0.294094	0.931293	1.8179	3.85911	5.52712
1700090G07Rik	0	#NAME?	1	1	0	#NAME?	1	1	5.12548e-15	#NAME?	1	1	2.42786	-4.94896	1	1	2.4208	-5.68874	1	1	6.18081	-1.67627	0.00368417	0.0313202	0	#NAME?	1	1	0	#NAME?	1	1	0	#NAME?	1	1	0	0	0
1700091E21Rik	0	#NAME?	1	1	0	#NAME?	1	1	5.12548e-15	#NAME?	1	1	0	#NAME?	1	1	5.12548e-15	#NAME?	1	1	0	#NAME?	1	1	0	#NAME?	1	1	0	#NAME?	1	1	0	#NAME?	1	1	0	0	0
1700092C02Rik	0	#NAME?	1	1	0	#NAME?	1	1	-2.11189	-5.76023	1	1	0	#NAME?	1	1	5.12548e-15	#NAME?	1	1	-2.05023	-5.68695	1	1	0	#NAME?	1	1	2.0153	-5.64339	1	1	2.2426	-5.91572	1	1	0	0	0.112614
1700092C10Rik	0	#NAME?	1	1	0	#NAME?	1	1	5.12548e-15	#NAME?	1	1	0	#NAME?	1	1	3.27938	-4.58101	0.554528	1	2.70121	-5.59475	1	1	0	#NAME?	1	1	0	#NAME?	1	1	0	#NAME?	1	1	0	0	0
1700092E19Rik	0	#NAME?	1	1	0	#NAME?	1	1	5.12548e-15	#NAME?	1	1	0	#NAME?	1	1	5.12548e-15	#NAME?	1	1	3.5858	-4.53013	0.566805	0.918796	0	#NAME?	1	1	0	#NAME?	1	1	0	#NAME?	1	1	0	0	0
1700092K14Rik	0.267705	-1.59057	1	1	1.72832	-0.984754	0.0804974	0.426772	-0.381283	-2.5874	1	1	-4.27798	-2.63321	0.0949948	0.386908	-1.46968	-2.53359	0.374719	0.951509	-1.60988	-2.90328	0.284045	0.622962	-0.23745	-1.88908	1	1	-0.648396	-2.11707	0.634723	1	-0.413577	-2.21565	0.823347	1	0.509865	0.653982	0.47114
1700092M07Rik	0.833412	-1.24082	0.52404	1	-1.2394	-0.384229	0.0863192	0.444186	0.511846	-0.520535	0.595776	1	0.239597	-1.59312	0.79237	1	-1.07198	-0.303177	0.245776	0.797402	-1.79331	-1.2873	0.0975453	0.31507	1.81408	-0.452364	0.0565449	0.572705	0.962373	-1.09176	0.334052	0.74707	-0.857032	-0.278219	0.241923	0.865302	0.367402	3.11514	1.36588
1700093K21Rik	0.707732	-2.04648	0.777878	1	1.26967	-2.14406	0.600181	1	0.360612	-1.97896	0.848115	1	-3.58976	-3.36591	0.294097	0.741693	-0.702009	-3.0912	0.734612	1	0.565288	-1.91117	0.685383	1	-0.296787	-2.64938	1	1	0.268699	-2.29848	1	1	0.573022	-2.4476	0.808084	1	0.0817136	0.091938	0.102081
1700094D03Rik	0.497469	3.43401	0.407081	1	0.355937	3.05015	0.463188	0.996261	0.377307	3.77119	0.404994	0.944755	0.076635	3.21827	0.864646	1	0.0045288	2.82632	0.978405	1	-0.377791	3.33713	0.546612	0.90838	-0.336588	2.99581	0.572416	1	0.340569	3.34759	0.57372	0.977969	0.677344	3.20327	0.249221	0.875338	1.72697	1.33181	2.28186
1700094J05Rik	0	#NAME?	1	1	0.291032	-3.68572	1	1	2.59082	-5.72142	1	1	2.42786	-4.94709	1	1	-3.06995	-4.70116	0.534425	1	0	#NAME?	1	1	2.88894	-4.51941	0.534425	1	0	#NAME?	1	1	-3.26568	-4.89512	0.534425	1	2.72093e-08	0.0323612	1.10013e-08
1700094M24Rik	0	#NAME?	1	1	0	#NAME?	1	1	5.12548e-15	#NAME?	1	1	0	#NAME?	1	1	5.12548e-15	#NAME?	1	1	0	#NAME?	1	1	0	#NAME?	1	1	0	#NAME?	1	1	0	#NAME?	1	1	0	0	0
1700095A21Rik	0	#NAME?	1	1	0	#NAME?	1	1	5.12548e-15	#NAME?	1	1	0	#NAME?	1	1	3.27938	-4.65439	0.536747	1	0	#NAME?	1	1	0	#NAME?	1	1	0	#NAME?	1	1	0	#NAME?	1	1	0.150406	0	0.0235844
1700095B10Rik	0	#NAME?	1	1	0	#NAME?	1	1	5.12548e-15	#NAME?	1	1	0	#NAME?	1	1	5.12548e-15	#NAME?	1	1	0	#NAME?	1	1	0	#NAME?	1	1	0	#NAME?	1	1	0	#NAME?	1	1	0	6.2884e-09	0.0112775
1700095B22Rik	0.0162311	-1.46438	1	1	0.998859	-2.54034	0.38301	0.914144	1.07205	-3.37074	0.437651	0.978465	-0.0109892	-1.42919	1	1	3.78271	-0.224914	0.000442404	0.0090841	5.09339	0.253517	3.31337e-06	0.000110589	-1.63428	-2.22999	0.201915	0.942646	-2.34584	-2.48829	0.091225	0.353675	-0.718248	-3.58105	1	1	0.220838	0.0507279	0.0413437
1700096J18Rik	-2.31519	-5.04972	1	1	0	#NAME?	1	1	2.59082	-5.68341	1	1	0.201358	-3.95215	1	1	2.4208	-5.64402	1	1	2.70121	-5.61399	1	1	-2.66067	-5.43736	1	1	-2.77324	-5.55921	1	1	0	#NAME?	1	1	0.130171	0	0
1700096K18Rik	0.924112	2.52176	0.0648011	0.710402	0.408209	2.40857	0.28736	0.81047	0.18442	2.35911	0.674865	1	0.160722	2.08471	0.723088	1	-0.66943	1.84754	0.185403	0.697626	-0.258183	2.14173	0.628864	0.978686	0.129537	2.06638	0.791064	1	0.27259	2.13638	0.613449	1	0.143081	2.19886	0.822025	1	1.80767	2.10615	2.18268
1700097N02Rik	-2.30705	-2.2437	0.216994	1	-3.49467	-1.4907	0.0151412	0.166696	-2.93454	-4.77167	0.535663	1	-2.1007	-2.16514	0.312212	0.764443	-3.57645	-1.53733	0.0118935	0.119577	-2.86462	-4.70112	0.535663	0.902536	0.751667	-0.979634	0.520802	1	-2.34584	-2.46343	0.109686	0.395461	-3.13281	-1.57588	0.0169776	0.27003	0.609805	1.59437	0.227844
1700100L14Rik	2.32871	-5.04714	1	1	0	#NAME?	1	1	-2.11189	-5.75881	1	1	0	#NAME?	1	1	5.12548e-15	#NAME?	1	1	0.650984	-4.63759	1	1	0	#NAME?	1	1	2.0153	-5.6415	1	1	2.2426	-5.91488	1	1	0	0	0.0366748
1700101E01Rik	0.847981	0.681391	0.263959	1	0.453145	0.510671	0.403364	0.937136	0.880665	0.583154	0.264707	0.805943	0.900957	0.703772	0.232396	0.650751	0.0425414	0.216093	1	1	-0.547874	-0.0600046	0.533788	0.901454	0.0192763	0.200582	1	1	-0.0176021	0.171759	1	1	-0.0369559	0.183665	1	1	0.850891	0.91412	1.09201
1700101I11Rik	0.833412	-1.24232	0.556356	1	-0.396957	-1.68299	0.845405	1	0.227079	-1.77256	1	1	-0.990816	-2.13346	0.530755	1	-2.82664	-2.27439	0.064241	0.380237	-0.347184	-1.97107	0.827819	1	0.258528	-1.595	1	1	-0.0886268	-1.79055	1	1	-0.349935	-1.65922	0.87124	1	0.27199	0.354811	0.289285
1700101O22Rik	0	#NAME?	1	1	0	#NAME?	1	1	5.12548e-15	#NAME?	1	1	0	#NAME?	1	1	5.12548e-15	#NAME?	1	1	0	#NAME?	1	1	0	#NAME?	1	1	0	#NAME?	1	1	0	#NAME?	1	1	0	0	0
1700102H20Rik	-1.62421	-0.963441	0.129318	0.88775	-1.09038	-1.74505	0.371589	0.902977	-1.69718	-0.446369	0.0190969	0.243571	-2.32282	-1.05129	0.0450191	0.245496	0.230318	-1.22285	0.878502	1	-2.26946	-0.492766	0.0163759	0.0917718	-0.953944	-0.828553	0.309668	1	0.483678	-0.0603785	0.530676	0.955125	1.44358	-0.403741	0.0693965	0.528584	1.30886	0.650294	1.77643
1700102P08Rik	2.14082	-0.000599217	0.017942	0.413997	-0.0588017	-0.720229	1	1	-0.400184	0.310876	0.654107	1	0.957169	-0.903847	0.336495	0.792569	0.663209	-0.334575	0.38932	0.967069	1.53237	1.39607	0.0272852	0.130997	0.751667	-0.997812	0.530036	1	1.90483	-0.103883	0.0308967	0.175172	1.15401	0.00549305	0.121494	0.668948	0.182107	0.356507	0.898035
1700104A03Rik	0	#NAME?	1	1	0	#NAME?	1	1	-2.93454	-4.77542	0.560716	1	2.42786	-4.87706	1	1	2.4208	-5.61922	1	1	1.26553	-3.25232	0.504544	0.874845	0	#NAME?	1	1	2.82482	-4.66971	1	1	3.08151	-4.91706	0.560716	1	0	0	0.0597353
1700105P06Rik	0.402783	-2.2407	1	1	2.80191	-1.28008	0.0119443	0.142773	-0.711366	-0.952469	0.516285	1	-0.302595	-2.63671	1	1	0.912801	-2.67773	0.768301	1	-1.47183	-1.15758	0.214281	0.521347	-0.677426	-2.877	0.725342	1	1.74059	-1.19203	0.143834	0.463884	2.44151	-1.42267	0.017083	0.270713	0.370596	0.303421	1.0623
1700106J16Rik	0.641519	5.36101	0.193912	0.977746	0.864714	4.59787	0.0722325	0.403697	0.193572	3.42424	0.704749	1	-2.59869	4.22631	8.38399e-07	7.33915e-05	-4.44436	3.17241	2.53944e-12	3.91596e-10	-4.01337	2.45453	2.50788e-10	2.46397e-08	-0.928266	4.61539	0.0644499	0.608982	-1.69834	4.38932	0.000903044	0.0150303	-0.770145	3.75659	0.127141	0.680422	17.0373	9.88694	5.96866
1700106N22Rik	0.139926	3.30803	0.774492	1	-1.13858	3.47733	0.00294359	0.0550976	-0.546031	2.9675	0.252061	0.78786	-0.812367	2.91323	0.127328	0.459508	-1.09872	3.51767	0.00862631	0.0943464	-0.0430626	3.18666	0.953787	1	0.733636	3.67099	0.0989016	0.722826	-0.0248993	3.22016	0.952763	1	-0.758716	3.65035	0.0795128	0.563609	3.64512	6.88865	4.22847
1700108F19Rik	-0.817944	1.01767	0.231808	1	0.459281	-0.230257	0.61537	1	0.739024	-0.433926	0.301292	0.847207	0.181754	1.49464	0.74869	1	0.948639	0.0741871	0.194394	0.711821	1.08488	-0.240566	0.13942	0.396578	-1.82089	0.663401	0.00863164	0.203635	-2.17573	0.55929	0.00188174	0.0254836	-0.354485	-0.650071	0.669282	1	1.96354	0.487279	0.501354
1700108J01Rik	0	#NAME?	1	1	2.46185	-5.66493	1	1	1.35393	-4.04019	0.689604	1	0	#NAME?	1	1	3.27938	-4.70228	0.549119	1	0.650984	-4.62069	1	1	0	#NAME?	1	1	2.0153	-5.62178	1	1	2.2426	-5.89687	1	1	0	0	0.076947
1700108M19Rik	-2.31519	-5.05022	1	1	0	#NAME?	1	1	-2.11189	-5.73649	1	1	-2.22651	-4.94335	1	1	5.12548e-15	#NAME?	1	1	2.07992	-3.57382	0.450659	0.819274	-2.66067	-5.43989	1	1	-0.757943	-4.57723	1	1	2.2426	-5.89712	1	1	0.071208	0	0.0446629
1700109F18Rik	-0.540321	-1.72835	0.804015	1	1.41541	-1.60945	0.251096	0.760802	0.725606	-0.270546	0.411178	0.951338	0.241509	-1.35494	1	1	1.19232	-1.66446	0.297171	0.86922	0.998999	-0.118308	0.264367	0.595343	-0.952751	-1.95671	0.640694	1	0.780101	-0.967751	0.410795	0.835988	1.74659	-1.28405	0.112697	0.649362	0.110726	0.148659	0.637973
1700109G14Rik	2.32871	-5.04997	1	1	2.61041	-2.91938	0.319041	0.841703	1.77266	-2.8116	0.41657	0.955295	3.82201	-3.33812	0.307715	0.757735	1.04711	-4.06765	1	1	1.65982	-2.96408	0.556595	0.912086	2.07164	-5.48096	1	1	2.82482	-4.63087	0.538477	0.957996	0.673117	-4.29734	1	1	0	0.0376213	0.06863
1700109G15Rik	0	#NAME?	1	1	0	#NAME?	1	1	5.12548e-15	#NAME?	1	1	3.28717	-3.91537	0.533575	1	5.12548e-15	#NAME?	1	1	2.70121	-5.61587	1	1	0	#NAME?	1	1	0	#NAME?	1	1	0	#NAME?	1	1	0	0	0
1700109H08Rik	-0.38875	-0.651295	0.822299	1	0.499994	-0.781749	0.925765	1	-0.171963	-0.168596	1	1	-0.979391	-0.870551	0.473281	0.959732	0.959926	-0.270546	0.350126	0.923721	-0.344473	-0.283762	0.795086	1	-0.403375	-0.684366	0.779343	1	0.329064	-0.281116	0.842055	1	0.735054	-0.46327	0.548856	1	0.618435	0.59809	0.979855
1700109I08Rik	0	#NAME?	1	1	0	#NAME?	1	1	5.12548e-15	#NAME?	1	1	0	#NAME?	1	1	5.12548e-15	#NAME?	1	1	0	#NAME?	1	1	0	#NAME?	1	1	0	#NAME?	1	1	0	#NAME?	1	1	0	0	0
1700110C19Rik	-1.08322	-1.04778	0.431325	1	1.87112	-0.764889	0.120638	0.5306	-0.968387	-0.983443	0.461146	0.997102	-1.55234	-1.16344	0.258099	0.691501	0.862753	-1.40895	0.410261	0.988201	-0.572827	-0.862644	0.7548	1	-1.34617	-1.19909	0.265321	1	-0.00676786	-0.620317	1	1	1.34904	-1.15222	0.236759	0.857376	0.692085	0.205905	0.495852
1700110I01Rik	0	#NAME?	1	1	0	#NAME?	1	1	5.12548e-15	#NAME?	1	1	0	#NAME?	1	1	5.12548e-15	#NAME?	1	1	0	#NAME?	1	1	0	#NAME?	1	1	0	#NAME?	1	1	0	#NAME?	1	1	0.0218414	0.0138205	0
1700110I01Rik	0	#NAME?	1	1	0	#NAME?	1	1	5.12548e-15	#NAME?	1	1	0	#NAME?	1	1	5.12548e-15	#NAME?	1	1	0	#NAME?	1	1	0	#NAME?	1	1	0	#NAME?	1	1	0	#NAME?	1	1	0	0	0
1700110I01Rik	0	#NAME?	1	1	0	#NAME?	1	1	5.12548e-15	#NAME?	1	1	0	#NAME?	1	1	5.12548e-15	#NAME?	1	1	0	#NAME?	1	1	0	#NAME?	1	1	0	#NAME?	1	1	0	#NAME?	1	1	0.0217296	0	0.0117296
1700110K17Rik	0	#NAME?	1	1	0	#NAME?	1	1	1.77266	-2.76577	0.182816	0.692623	0	#NAME?	1	1	5.12548e-15	#NAME?	1	1	-2.86462	-4.69866	0.54812	0.90908	0	#NAME?	1	1	2.82482	-4.65691	1	1	3.08151	-4.9134	0.54812	1	1.51462e-09	4.42862e-09	0.0374402
1700110M21Rik	0	#NAME?	1	1	0	#NAME?	1	1	1.35393	-4.02847	0.696712	1	0	#NAME?	1	1	2.4208	-5.69268	1	1	-2.05023	-5.66803	1	1	0	#NAME?	1	1	2.0153	-5.62427	1	1	2.2426	-5.89678	1	1	0	0	0.0123153
1700111N16Rik	0	#NAME?	1	1	0	#NAME?	1	1	-3.83696	-3.77648	0.318748	0.858869	0	#NAME?	1	1	5.12548e-15	#NAME?	1	1	-3.76202	-3.71623	0.318748	0.664444	0	#NAME?	1	1	3.71924	-3.67743	0.318748	0.729152	3.99367	-3.90972	0.196411	0.800418	0	0	0.103801
1700112E06Rik	-0.145219	0.677561	0.864904	1	0.567732	0.765337	0.324359	0.846335	0.731287	1.27222	0.260623	0.800286	-1.08068	0.344975	0.218704	0.628475	-1.41031	-0.0750161	0.0535795	0.336916	-0.509888	0.695171	0.451433	0.82013	-0.289879	0.591437	0.665283	1	0.158856	0.836459	0.858955	1	0.449454	0.696403	0.435881	1	1.29137	1.11541	1.66766
1700112H15Rik	2.32871	-5.04998	1	1	-3.55856	-4.07891	0.538513	1	-4.78558	-2.80641	0.0498301	0.391859	0	#NAME?	1	1	-0.317101	-3.40485	1	1	-2.00663	-2.55457	0.416672	0.782139	3.40747	-3.96104	0.538513	1	4.66341	-2.71929	0.0747272	0.311274	1.14791	-2.45944	0.38717	1	0	0.108017	0.269211
1700113A16Rik	-0.0398802	3.78562	0.936903	1	-0.0684141	3.67042	0.893333	1	0.344902	3.98834	0.332091	0.873223	-0.482689	3.61035	0.387537	0.856716	-0.00432739	3.6368	1	1	0.325182	3.90884	0.509013	0.878799	-0.162027	3.72394	0.731428	1	-0.0725717	3.77472	0.907678	1	0.0894802	3.69246	0.835344	1	9.29251	9.23982	9.85824
1700113H08Rik	0	#NAME?	1	1	0	#NAME?	1	1	-4.13856	-3.46823	0.166527	0.666779	3.28717	-3.91961	0.527025	1	3.81394	-4.08288	0.290538	0.862245	1.02583	-2.13979	0.509585	0.87933	0	#NAME?	1	1	4.0191	-3.36367	0.166527	0.508401	4.29737	-3.60839	0.0987533	0.620472	0	0	0.0462642
1700113I22Rik	0.213538	2.9957	0.693117	1	0.400189	3.35969	0.273825	0.793728	1.01394	3.43592	0.0361346	0.33867	0.308418	3.09437	0.456235	0.939212	-0.0476501	3.00692	0.857219	1	0.919811	3.33154	0.0720653	0.25816	0.170124	2.97438	0.766881	1	-0.0812575	2.84075	0.879857	1	-0.251465	2.93184	0.61947	1	3.24903	4.27556	3.43018
1700119H24Rik	0.0135259	-4.04729	1	1	-0.571706	-4.08589	1	1	5.12548e-15	#NAME?	1	1	1.5955	-2.80919	0.499764	0.987955	-3.06995	-4.69361	0.558131	1	2.70121	-5.58658	1	1	0.228268	-3.89215	1	1	-2.77324	-5.53048	1	1	-3.26568	-4.87311	0.558131	1	0.085381	0.112438	0
1700120C14Rik	0.0163243	-1.24185	1	1	-0.607742	-0.415499	0.47771	1	0.0555772	0.106999	0.84312	1	0.429832	-1.02524	0.704709	1	-1.06915	-0.560129	0.25919	0.817894	0.199259	0.10875	0.889939	1	1.08359	-0.547426	0.280618	1	1.23274	-0.408142	0.179	0.528942	0.147689	-0.0562362	0.896671	1	1.69122	4.87503	3.91331
1700120E14Rik	-3.16244	-4.05147	0.546143	1	5.66111	-2.04576	0.0127324	0.148618	2.74477	-1.89183	0.0374832	0.344027	-3.0635	-3.95279	0.546143	1	5.12548e-15	#NAME?	1	1	-0.163406	-4.08366	1	1	-3.54183	-4.39209	0.546143	1	-0.838842	-3.57468	0.686126	1	3.08151	-4.92908	0.546143	1	0.0376802	0	0.0203397
1700120G07Rik	0	#NAME?	1	1	0	#NAME?	1	1	0.478934	-4.74109	1	1	0	#NAME?	1	1	2.4208	-5.6857	1	1	1.53557	-4.03008	0.666532	1	0	#NAME?	1	1	2.0153	-5.62838	1	1	2.2426	-5.90903	1	1	0	0	0.0258061
1700120K04Rik	1.45693	-0.799163	0.164853	0.941934	0.132396	-0.807706	1	1	0.501712	-0.62638	0.583847	1	1.34233	-0.939307	0.220836	0.632336	0.140176	-0.74782	1	1	0.797368	-0.48773	0.389285	0.748822	0.92013	-1.13225	0.495744	1	0.804791	-1.18375	0.410591	0.835751	-0.117906	-0.846259	1	1	0.383161	0.942335	0.746604
1700121L16Rik	0	#NAME?	1	1	0	#NAME?	1	1	5.12548e-15	#NAME?	1	1	0	#NAME?	1	1	5.12548e-15	#NAME?	1	1	0	#NAME?	1	1	0	#NAME?	1	1	0	#NAME?	1	1	0	#NAME?	1	1	0	0	0
1700121N20Rik	-3.69266	-3.46508	0.289995	1	0	#NAME?	1	1	5.12548e-15	#NAME?	1	1	1.58207	-1.48137	0.344704	0.802715	6.94171	-0.828381	4.67965e-05	0.0014133	3.5858	-4.59676	0.289995	0.630728	-4.0849	-3.81762	0.165958	0.895145	-4.21017	-3.92737	0.165958	0.507623	0	#NAME?	1	1	0.0793435	0	0
1700122O11Rik	0	#NAME?	1	1	0	#NAME?	1	1	5.12548e-15	#NAME?	1	1	0	#NAME?	1	1	5.12548e-15	#NAME?	1	1	2.70121	-5.59263	1	1	0	#NAME?	1	1	0	#NAME?	1	1	0	#NAME?	1	1	0	0	0
1700123I01Rik	-5.03622	-2.05078	0.0168957	0.402266	-11.2299	3.62196	2.75287e-20	1.33543e-17	-10.4949	2.77707	2.23949e-17	1.04293e-14	-4.92789	-1.95598	0.028297	0.184519	-8.85051	3.6136	8.79184e-21	4.45039e-18	-5.10949	2.82221	9.19655e-12	1.22367e-09	5.61829	3.65088	1.83924e-14	2.25403e-11	4.79231	2.83769	6.4298e-11	1.87919e-08	-0.828916	4.23956	0.12176	0.669457	0.278158	15.9227	9.36132
1700123K08Rik	0	#NAME?	1	1	0	#NAME?	1	1	5.12548e-15	#NAME?	1	1	0	#NAME?	1	1	3.27938	-4.65408	0.537264	1	2.70121	-5.60938	1	1	0	#NAME?	1	1	0	#NAME?	1	1	0	#NAME?	1	1	0	0	0
1700123L14Rik	0	#NAME?	1	1	2.46185	-5.682	1	1	-1.48386	-2.26167	0.500532	1	0	#NAME?	1	1	3.27938	-4.7155	0.578275	1	-4.87162	-2.62199	0.100562	0.322088	0	#NAME?	1	1	4.82699	-2.59555	0.100562	0.374473	5.11238	-2.73966	0.0628588	0.508714	0	0.0149325	0.134303
1700123M08Rik	-0.492734	0.623156	0.521949	1	0.645551	1.02842	0.193373	0.670144	0.4515	0.967325	0.47892	1	-0.194031	0.74492	0.807845	1	0.525349	0.825963	0.461561	1	0.327042	0.893755	0.621141	0.971863	-0.315361	0.695266	0.669426	1	-0.118027	0.780952	0.912754	1	0.197768	0.636354	0.810746	1	1.13546	1.0028	1.06729
1700123O12Rik	0	#NAME?	1	1	0	#NAME?	1	1	5.12548e-15	#NAME?	1	1	0	#NAME?	1	1	5.12548e-15	#NAME?	1	1	0	#NAME?	1	1	0	#NAME?	1	1	0	#NAME?	1	1	0	#NAME?	1	1	0	0	0
1700123O20Rik	0.0249092	6.02895	0.944213	1	-0.149546	5.70241	0.659671	1	0.451168	5.4885	0.184083	0.694703	0.00553914	6.04484	0.868793	1	-0.384319	5.58265	0.221954	0.758078	0.462714	5.49362	0.175352	0.461924	-0.253071	5.90012	0.481505	1	-0.772947	5.67784	0.0245761	0.150553	-0.519894	5.53408	0.119979	0.665998	22.838	21.7775	15.3364
1700123O21Rik	3.17746	-4.04684	0.527388	1	1.77665	-2.65594	0.384078	0.915474	1.07205	-3.39593	0.4384	0.979574	0	#NAME?	1	1	-3.06995	-4.68527	0.527388	1	0.721181	-3.63792	0.66304	1	2.88894	-4.49751	0.527388	1	2.82482	-4.64652	1	1	-0.184174	-3.90422	1	1	0	0.0438524	0.074436
1700125D06Rik	0	#NAME?	1	1	1.1248	-4.08141	1	1	0.169629	-2.9108	1	1	3.82201	-3.3008	0.30113	0.750504	-2.23227	-5.67504	1	1	1.32633	-2.23771	0.371897	0.729353	2.07164	-5.47968	1	1	3.71924	-3.6608	0.30113	0.709053	1.58528	-3.5731	0.452549	1	0	0.063011	0.221883
1700125G02Rik	0	#NAME?	1	1	-2.19979	-5.64851	1	1	5.12548e-15	#NAME?	1	1	0	#NAME?	1	1	0.188533	-4.65207	1	1	0	#NAME?	1	1	2.07164	-5.50655	1	1	0	#NAME?	1	1	-2.40839	-5.89577	1	1	0	0.0654585	0
1700125G22Rik	3.17746	-4.04847	0.528775	1	-0.384963	-2.62023	1	1	0.562051	-2.6747	0.776998	1	0	#NAME?	1	1	-1.86413	-3.08364	0.295177	0.866796	-0.176216	-3.07131	1	1	4.089	-3.20474	0.169276	0.900524	3.71924	-3.66337	0.293162	0.70085	-0.501005	-2.71475	1	1	0	0.165004	0.0844471
1700125H03Rik	0.129786	-0.404327	1	1	2.11272	0.188713	0.0347234	0.272509	0.294594	0.1789	0.657288	1	-3.06911	-1.27805	0.0308137	0.194496	-1.51888	-1.50779	0.239443	0.786933	-3.08003	-0.741628	0.00728775	0.0512211	-0.500811	-0.734434	0.709705	1	0.469567	-0.203259	0.66247	1	0.973801	-0.410958	0.288544	0.926725	0.947484	0.604464	1.69725
1700125H20Rik	-2.31519	-5.05007	1	1	-2.75459	-0.772835	0.00396879	0.0683531	-4.90021	0.705295	1.92416e-06	0.000174805	1.06066	-3.33966	1	1	-1.89457	-0.654072	0.0417778	0.290213	-2.62643	0.87672	0.00341441	0.0295446	3.79051	-0.797136	0.00493691	0.145405	5.46622	0.724755	4.11645e-06	0.000241439	1.65887	1.0289	0.043072	0.429509	0.0421762	0.705467	2.28819
1700126H18Rik	0	#NAME?	1	1	0	#NAME?	1	1	5.12548e-15	#NAME?	1	1	0	#NAME?	1	1	2.4208	-5.62751	1	1	0	#NAME?	1	1	0	#NAME?	1	1	0	#NAME?	1	1	0	#NAME?	1	1	0	0	0
1700128A07Rik	0	#NAME?	1	1	-2.19979	-5.62558	1	1	5.12548e-15	#NAME?	1	1	2.42786	-4.95339	1	1	0.188533	-4.68864	1	1	4.13015	-3.91141	0.214293	0.521347	2.07164	-5.48639	1	1	0	#NAME?	1	1	-2.40839	-5.87316	1	1	0	0.0360478	0
1700128F08Rik	0	#NAME?	1	1	0	#NAME?	1	1	5.12548e-15	#NAME?	1	1	0	#NAME?	1	1	5.12548e-15	#NAME?	1	1	0	#NAME?	1	1	0	#NAME?	1	1	0	#NAME?	1	1	0	#NAME?	1	1	0	0.114175	0.0612797
1700129C05Rik	0	#NAME?	1	1	0	#NAME?	1	1	1.35393	-4.01772	0.703253	1	0	#NAME?	1	1	5.12548e-15	#NAME?	1	1	-2.05023	-5.67013	1	1	0	#NAME?	1	1	2.0153	-5.62665	1	1	2.2426	-5.8967	1	1	0	0	0.0236389
1810006J02Rik	1.17351	-1.7242	0.428518	1	-0.0847593	-1.81753	1	1	2.24222	-2.48546	0.0510169	0.39677	1.58207	-1.44372	0.235625	0.656127	-0.173262	-1.86491	1	1	0.721181	-3.64087	0.653212	0.999805	0.650028	-2.03905	0.793723	1	-1.38535	-3.24689	0.422019	0.849202	-2.06704	-2.56489	0.178249	0.77382	0.0879096	0.115081	0.0236962
1810006K21Rik	-0.433613	5.55893	0.316213	1	-0.605676	5.84972	0.252332	0.762266	-0.0651219	5.23261	0.817014	1	0.85011	6.31667	0.0264253	0.176814	-0.676211	5.74956	0.0826774	0.442969	0.781493	5.71755	0.072776	0.259627	0.272132	5.92657	0.463817	1	-0.487506	5.53892	0.267091	0.666296	-0.759672	5.73151	0.0652633	0.517417	275.48	292.746	192.382
1810007C17Rik	0	#NAME?	1	1	0	#NAME?	1	1	5.12548e-15	#NAME?	1	1	0	#NAME?	1	1	5.12548e-15	#NAME?	1	1	0	#NAME?	1	1	0	#NAME?	1	1	0	#NAME?	1	1	0	#NAME?	1	1	0	0	0
1810007D17Rik	0	#NAME?	1	1	0	#NAME?	1	1	5.12548e-15	#NAME?	1	1	3.28717	-3.84507	0.550061	1	2.4208	-5.69122	1	1	4.52444	-3.48999	0.132906	0.384316	0	#NAME?	1	1	0	#NAME?	1	1	0	#NAME?	1	1	0	0	0
1810007I06Rik	-3.69266	-3.46825	0.348317	1	-2.19979	-5.62422	1	1	-2.11189	-5.77103	1	1	-3.58976	-3.38194	0.348317	0.806977	-2.23227	-5.67311	1	1	-2.05023	-5.70033	1	1	-2.01326	-3.35503	0.513334	1	-2.19488	-3.46571	0.513334	0.940622	-0.16579	-4.89421	1	1	0.752533	0	0.157065
1810008A18Rik	0.372427	5.87936	0.265971	1	-0.316526	6.09672	0.405303	0.937842	0.557843	5.66131	0.11274	0.562649	0.536762	6.00586	0.0766399	0.342261	-0.566142	5.96338	0.0747743	0.417136	0.520998	5.65226	0.123161	0.36542	0.538741	5.98226	0.100162	0.726191	-0.310964	5.53548	0.357726	0.771965	-0.849743	5.86293	0.0101769	0.208842	12.2739	19.9496	11.2604
1810008I18Rik	-2.31519	-5.04964	1	1	-4.70923	-2.83468	0.0602393	0.367866	-4.13856	-3.45006	0.166384	0.666779	-2.22651	-4.94179	1	1	-4.74906	-2.88841	0.037789	0.272327	-4.06252	-3.38522	0.166384	0.446434	1.88933	-2.52088	0.194941	0.935313	1.24586	-3.05355	0.731179	1	-0.664331	-2.2934	0.678945	1	0.0670335	0.268272	0.197487
1810009A15Rik	-0.0871655	4.38931	0.857629	1	0.122026	3.69689	0.648279	1	-0.00819534	3.16796	0.910869	1	-0.403053	4.25797	0.407595	0.882181	0.020356	3.60986	0.9407	1	0.360087	3.38146	0.423181	0.789692	-0.844806	4.06487	0.0603382	0.592809	-1.23684	3.92836	0.00594874	0.0571762	-0.392052	3.40586	0.369827	0.990617	93.1907	60.4651	37.1294
1810009J06Rik	0	#NAME?	1	1	0	#NAME?	1	1	5.12548e-15	#NAME?	1	1	0	#NAME?	1	1	5.12548e-15	#NAME?	1	1	0	#NAME?	1	1	0	#NAME?	1	1	0	#NAME?	1	1	0	#NAME?	1	1	0	0	0.06254
1810010D01Rik	0.311065	-0.189844	0.819649	1	1.10653	-0.283412	0.225368	0.720145	2.03201	0.654882	0.0119065	0.183119	0.133407	-0.316966	1	1	-0.207882	-0.983926	1	1	0.639697	-0.390991	0.573752	0.925516	-0.51714	-0.635875	0.55593	1	-0.386419	-0.536625	0.751992	1	0.131935	-0.797056	0.844962	1	0.490184	0.374655	0.46649
1810010H24Rik	0.761173	0.624659	0.316181	1	0.32568	1.12236	0.551682	1	-0.851044	2.22237	0.266504	0.808751	0.0898357	0.228859	1	1	-0.178509	0.83348	0.836745	1	-1.27707	2.03355	0.0394584	0.169612	0.714346	0.624597	0.312485	1	2.31765	1.82238	0.000483311	0.00956569	1.60379	1.93162	0.00832511	0.188387	0.692581	1.15269	3.55692
1810011H11Rik	-0.371263	-2.2445	1	1	-2.00622	-1.04686	0.0955535	0.47092	-0.0803767	-0.393355	1	1	1.64578	-0.877739	0.164751	0.536612	-0.968958	-0.832341	0.344716	0.918055	-0.762777	-0.704339	0.492153	0.86204	1.61479	-0.949482	0.173512	0.90581	1.60432	-0.915655	0.180309	0.530639	-0.014348	-0.40401	1	1	0.102979	0.369443	0.349791
1810011O10Rik	0.3227	5.10085	0.407104	1	0.513408	4.38548	0.272534	0.791383	0.14783	4.3259	0.720849	1	-0.152091	4.88608	0.827617	1	0.270101	4.29311	0.498525	1	0.350089	4.43557	0.375599	0.733772	-0.775468	4.58994	0.0468567	0.521514	-0.684974	4.62701	0.0805637	0.326284	0.0905364	4.20701	0.799927	1	14.505	9.36388	10.1568
1810012K16Rik	-1.85876	-1.72944	0.214702	1	1.18849	-1.40688	0.510203	1	0.326318	-1.24877	0.687613	1	-2.50003	-1.77671	0.141972	0.488921	-0.935115	-2.38256	0.604148	1	-1.14414	-1.82915	0.419326	0.785457	-0.895797	-1.51343	0.468483	1	-0.346387	-1.26806	0.763941	1	0.555255	-1.68805	0.63776	1	0.577174	0.183077	0.534706
1810012P15Rik	0.0387705	4.31506	0.930169	1	0.267445	4.44565	0.47609	1	-0.375966	4.57349	0.43949	0.980642	-0.435842	4.08446	0.254344	0.686567	-0.309937	4.14492	0.415773	0.995811	-0.720224	4.40764	0.0711707	0.256137	-0.000944805	4.29641	1	1	0.421148	4.52528	0.287648	0.692533	0.422128	4.52338	0.287386	0.925583	2.22263	2.42589	3.34268
1810013A23Rik	0	#NAME?	1	1	0	#NAME?	1	1	2.59082	-5.71801	1	1	3.28717	-3.96261	0.549062	1	5.12548e-15	#NAME?	1	1	0	#NAME?	1	1	0	#NAME?	1	1	0	#NAME?	1	1	0	#NAME?	1	1	0	0	0
1810013D10Rik	-0.184084	5.16964	0.654964	1	-0.286261	5.03362	0.568802	1	0.328835	4.82403	0.42827	0.968087	0.33275	5.44916	0.376742	0.843504	-0.266008	5.01085	0.485702	1	0.966611	5.212	0.0181565	0.0985551	-0.132607	5.2026	0.78294	1	-0.607713	4.98489	0.139406	0.456294	-0.475133	4.92005	0.226469	0.842922	26.7646	28.5671	20.213
1810013L24Rik	-0.270733	6.36313	0.368636	1	-0.358363	6.3372	0.143958	0.578949	-0.339488	6.38003	0.25257	0.788773	-0.820281	6.13285	0.00555954	0.0653148	-0.0655313	6.4984	0.787693	1	-0.699828	6.23754	0.0214101	0.110511	0.038968	6.51558	0.880091	1	0.0539652	6.51673	0.874421	1	0.014997	6.53926	0.995865	1	12.3653	14.1188	14.3298
1810014B01Rik	0.201536	1.7183	0.789348	1	0.326248	1.85275	0.305221	0.828517	0.181011	1.53245	0.664071	1	-1.02063	1.2059	0.137727	0.481382	-0.692811	1.24782	0.28002	0.848882	-0.0288265	1.38622	0.968826	1	-0.0473031	1.57563	0.907971	1	-0.219072	1.50564	0.762598	1	-0.17187	1.47143	0.82961	1	3.29618	3.20625	3.20266
1810014F10Rik	0.249012	4.14436	0.58772	1	0.169726	3.9364	0.639884	1	0.791354	3.51509	0.0633148	0.439167	-0.0189976	4.03176	0.938962	1	-0.91681	3.41626	0.0323286	0.244804	0.959393	3.58529	0.0377212	0.164174	-0.207723	3.92137	0.688283	1	-0.976909	3.5939	0.0346826	0.190154	-0.76931	3.48154	0.0846373	0.579641	19.707	17.8796	11.1466
1810018F18Rik	-2.31519	-5.05057	1	1	0	#NAME?	1	1	5.12548e-15	#NAME?	1	1	-2.22651	-4.94595	1	1	2.4208	-5.69054	1	1	0	#NAME?	1	1	-2.66067	-5.42655	1	1	-2.77324	-5.54444	1	1	0	#NAME?	1	1	0.0261817	0	0
1810019D21Rik	0.20326	2.07182	0.736666	1	0.326142	1.58965	0.574593	1	0.468776	2.06173	0.276475	0.821629	-0.520273	1.73129	0.3898	0.859633	-0.417554	1.24465	0.544479	1	-0.439294	1.55717	0.456304	0.82465	-0.543612	1.70293	0.347492	1	-0.220033	1.85635	0.702355	1	0.323951	1.59518	0.549438	1	1.69782	1.23978	1.53851
1810019J16Rik	0.272556	3.2022	0.644955	1	-0.30295	4.27212	0.750969	1	-0.125096	4.33717	0.869299	1	-0.887716	2.67244	0.11625	0.437512	-1.47907	3.80207	0.0098675	0.104154	-1.74227	3.76437	0.00259259	0.0242055	1.28941	3.85889	0.02489	0.385119	1.3131	3.87673	0.0217574	0.13842	0.023596	4.37201	0.969744	1	2.76742	7.53597	8.00267
1810020D17Rik	0.317266	5.00103	0.419496	1	-0.387454	5.10967	0.496072	1	0.325863	5.00386	0.400692	0.939164	-0.168461	4.79179	0.838951	1	-1.11983	4.77633	0.00359582	0.0483702	0.259137	4.96486	0.511643	0.881275	0.389495	5.05104	0.300606	1	-0.00817284	4.83337	1	1	-0.397703	5.04845	0.297735	0.934837	24.5008	35.4121	29.2386
1810020O05Rik	-0.540321	-1.72747	0.804645	1	-6.11454	-1.42895	0.00133573	0.0304033	-2.53708	-1.44452	0.0203488	0.251765	-4.52857	-2.37448	0.0603043	0.29568	-2.3414	-1.2451	0.0662191	0.386929	1.1912	-0.0748591	0.1827	0.472161	0.90939	-0.889589	0.413128	1	0.707327	-1.01667	0.587634	0.991238	-0.204467	-0.647505	0.928459	1	0.232477	0.406556	0.405221
1810021B22Rik	0.620303	0.536968	0.415065	1	0.41094	1.04581	0.448464	0.981899	0.542741	1.13699	0.360961	0.900001	0.321431	0.377621	0.67096	1	-0.788407	0.501457	0.292233	0.864115	-0.267568	0.721845	0.720594	1	0.629143	0.558353	0.383882	1	0.640546	0.585744	0.346019	0.760223	0.010976	0.826811	1	1	1.22959	1.98332	2.07879
1810022K09Rik	0.0470334	1.52374	0.961444	1	0.636066	0.637179	0.321553	0.843842	-0.42896	0.521652	0.670501	1	-0.773551	1.17963	0.261832	0.697758	-0.0535192	0.258363	1	1	0.455857	0.913585	0.475955	0.8447	-1.23497	0.974894	0.0701401	0.629612	-0.817905	1.11691	0.223279	0.598258	0.418327	0.495875	0.548514	1	110.343	57.5682	42.4547
1810024B03Rik	0.652537	0.312295	0.452851	1	0.325109	0.680369	0.500879	1	-0.399489	0.0404276	0.762989	1	0.247685	0.104051	0.732668	1	-0.255509	0.297565	0.688016	1	0.762921	0.579379	0.297773	0.640343	0.510283	0.229027	0.578448	1	0.22791	0.0699104	0.805904	1	-0.283242	0.303667	0.731328	1	0.43018	0.584071	0.533632
1810026B05Rik	0.278587	4.74109	0.502005	1	0.559428	4.36438	0.19058	0.66463	0.306766	4.50478	0.341775	0.881555	-0.295996	4.4952	0.638654	1	0.403553	4.31321	0.27218	0.838425	0.191421	4.40454	0.616224	0.966979	-0.509929	4.35119	0.207422	0.949256	-0.286895	4.45095	0.477709	0.903465	0.223082	4.18871	0.580863	1	3.50965	2.86346	2.95275
1810026J23Rik	0.124506	5.47759	0.701753	1	-0.717258	5.74992	0.0153196	0.167638	-0.0296354	5.37287	0.783169	1	0.17427	5.51439	0.549415	1	-0.788412	5.74037	0.0126675	0.125033	-0.158724	5.33771	0.61506	0.965984	0.665171	5.7903	0.0367956	0.464382	0.00113502	5.41474	0.999246	1	-0.664072	5.78753	0.0359955	0.394922	15.4249	27.0308	16.8241
1810027O10Rik	-0.165925	6.29916	0.697673	1	-0.147172	5.69675	0.991491	1	0.694682	5.31888	0.0572494	0.41789	-0.869782	6.03956	0.0645059	0.308002	-0.381864	5.49338	0.286215	0.856413	1.52434	5.826	0.000337975	0.00496201	-0.70465	6.07793	0.108182	0.749488	-1.50424	5.80709	0.000421704	0.00859088	-0.799617	5.34073	0.0476306	0.449053	184.077	142.356	80.8479
1810029B16Rik	-0.631899	2.61571	0.212953	1	0.0871997	2.03006	0.900173	1	-0.160923	1.75404	0.70702	1	0.296762	3.06255	0.514331	1	0.506174	2.28635	0.264131	0.825404	0.547005	2.13544	0.257021	0.584903	-0.89052	2.49727	0.0645587	0.60912	-1.04634	2.44024	0.0313152	0.176898	-0.155734	1.92134	0.789024	1	13.0221	7.36127	5.83077
1810030J14Rik	0	#NAME?	1	1	0	#NAME?	1	1	-2.11189	-5.76024	1	1	0	#NAME?	1	1	5.12548e-15	#NAME?	1	1	-2.05023	-5.68695	1	1	0	#NAME?	1	1	2.0153	-5.6434	1	1	2.2426	-5.91573	1	1	0	0	0.0292863
1810030N24Rik	-0.283591	3.88991	0.574357	1	-0.934305	3.62109	0.0673502	0.38977	-0.825594	3.80452	0.157412	0.652894	-1.78267	3.40453	0.000798124	0.017401	-0.747517	3.67344	0.123817	0.560912	-0.499855	3.89182	0.326297	0.673744	-0.0366531	4.01376	0.972813	1	0.0943778	4.06899	0.866176	1	0.131048	4.05839	0.828483	1	11.9026	13.3447	14.5866
1810030O07Rik	-0.265039	6.03808	0.430524	1	-0.300309	5.89594	0.336928	0.860709	-0.213773	5.67015	0.537913	1	-0.618927	5.88867	0.0657699	0.311021	-0.435497	5.84706	0.195484	0.713233	-0.216286	5.6668	0.523022	0.893446	-0.124451	6.10592	0.724373	1	-0.398068	5.97826	0.235296	0.618034	-0.273624	5.91393	0.403576	1	17.8037	17.7318	15.0068
1810031K17Rik	0.517434	6.42017	0.13597	0.897155	0.217963	6.47245	0.437533	0.971299	0.232985	6.53102	0.47149	1	-0.239978	6.04566	0.577423	1	-0.349374	6.15279	0.25878	0.817634	0.13512	6.46012	0.742902	1	0.196206	6.24042	0.574531	1	0.248314	6.27796	0.44549	0.871718	0.0521063	6.36857	0.841345	1	14.1369	18.3378	19.221
1810032O08Rik	0.0408107	3.8643	0.936613	1	0.562962	3.78685	0.130239	0.550015	0.76901	3.80497	0.0612011	0.431446	0.733729	4.29071	0.079283	0.34898	0.287599	3.58134	0.484512	1	0.637237	3.68625	0.14978	0.416434	-0.413928	3.64033	0.346237	1	-0.509271	3.60316	0.257158	0.652705	-0.0953273	3.37268	0.857997	1	9.63574	8.79814	6.19092
1810033B17Rik	-0.27783	-0.193056	0.839542	1	-0.0857488	-1.20668	1	1	1.61235	0.969583	0.0358278	0.337622	-1.38642	-0.553418	0.278716	0.723594	0.547244	-0.915518	0.666238	1	1.25352	0.494517	0.172147	0.456439	-1.12744	-0.557984	0.300925	1	-0.182784	-0.162723	0.880614	1	0.949382	-0.640023	0.369608	0.990617	0.561393	0.280205	0.503686
1810034E14Rik	0.375419	2.04885	0.516725	1	1.04495	1.87995	0.0833195	0.435096	1.07656	2.48167	0.0297502	0.307063	-0.261727	1.70094	0.584462	1	-0.00728811	1.36995	0.966233	1	0.534548	2.14119	0.288889	0.629554	-0.487931	1.60886	0.378038	1	0.0112989	1.85226	1	1	0.499702	1.63118	0.347189	0.966132	1.16325	0.953572	1.28587
1810035I16Rik	0	#NAME?	1	1	0	#NAME?	1	1	5.12548e-15	#NAME?	1	1	0	#NAME?	1	1	5.12548e-15	#NAME?	1	1	3.5858	-4.52485	0.564085	0.916845	0	#NAME?	1	1	0	#NAME?	1	1	0	#NAME?	1	1	0	0.170403	0.312666
1810035L17Rik	-0.663528	5.44368	0.192032	0.97598	-0.599036	4.67746	0.348399	0.874659	0.092761	4.15996	0.746683	1	-1.36725	5.23809	0.0136717	0.11644	-0.443413	4.67285	0.333965	0.906971	1.23005	4.81376	0.0165376	0.0923894	-0.842032	5.37465	0.0977448	0.720477	-1.66748	5.12817	0.00133813	0.0200886	-0.825498	4.54316	0.10807	0.643748	172.831	114.248	69.8799
1810037I17Rik	-0.564832	1.44061	0.399131	1	-0.0510504	1.23158	1	1	0.694927	1.15622	0.33858	0.879713	0.110831	1.73651	0.964248	1	0.119586	1.25262	1	1	1.0891	1.41926	0.102594	0.326129	-0.463225	1.47244	0.488484	1	-0.909262	1.29556	0.180918	0.531409	-0.446292	1.03452	0.52276	1	33.3614	30.1826	18.9382
1810041L15Rik	0.856497	3.49853	0.068682	0.724303	1.06235	3.85981	0.0258288	0.227812	0.734932	4.25601	0.0972304	0.530565	-0.978811	2.61593	0.0608742	0.297496	-1.47578	2.74426	0.00490422	0.0619613	-2.43469	3.10794	1.11105e-06	4.34802e-05	0.272418	3.145	0.597244	1	0.826237	3.49158	0.0737136	0.308569	0.553878	3.5799	0.208368	0.817807	0.75437	1.00563	1.52458
1810043G02Rik	0.438129	4.79235	0.225364	1	-0.00725043	4.95241	0.940748	1	0.214537	4.97987	0.552239	1	0.273288	4.72703	0.368606	0.83338	-0.950739	4.5637	0.00703603	0.0809856	-0.281648	4.74136	0.438602	0.806638	0.409069	4.77877	0.250854	0.998313	0.317312	4.72559	0.379193	0.798616	-0.0917781	4.9194	0.790322	1	8.09247	12.0119	11.4023
1810043H04Rik	0.0168949	4.3557	0.975877	1	-0.43055	4.81819	0.477915	1	0.17782	4.10262	0.684034	1	1.34754	5.23641	0.000729482	0.0163327	-0.604468	4.67649	0.125538	0.565483	0.760477	4.445	0.0678923	0.247689	0.600072	4.6895	0.145048	0.848147	-0.32235	4.18765	0.4308	0.858371	-0.922526	4.56252	0.0241178	0.323818	36.9736	66.1658	33.2358
1810044D09Rik	0.247405	2.17783	0.72862	1	-0.374928	2.19885	0.584767	1	-0.33271	2.34239	0.584737	1	-0.183781	1.94456	0.747666	1	-1.75781	1.71412	0.00348344	0.047213	-1.43878	1.971	0.0226546	0.115027	0.287442	2.21774	0.627537	1	0.450601	2.29756	0.476568	0.902112	0.163155	2.43005	0.828684	1	7.48109	10.6379	11.5967
1810046J19Rik	-0.176035	4.92019	0.675024	1	-0.738441	5.07054	0.177807	0.644396	0.115088	4.87954	0.677002	1	-0.249469	4.91644	0.661433	1	-0.512716	5.07509	0.184598	0.696078	0.887582	5.30124	0.0305251	0.141561	0.30325	5.17321	0.444121	1	-0.208667	4.90196	0.604866	1	-0.511954	5.08039	0.196263	0.800347	31.9138	44.7443	31.5644
1810046K07Rik	0	#NAME?	1	1	0	#NAME?	1	1	-3.83696	-3.77247	0.294844	0.8428	0	#NAME?	1	1	2.4208	-5.64937	1	1	0.368128	-2.8252	1	1	0	#NAME?	1	1	3.71924	-3.6654	0.294844	0.702779	3.99367	-3.91583	0.171042	0.76213	0	0	0.0524079
1810048J11Rik	-0.125205	5.36095	0.747201	1	-0.000780674	4.97915	0.859933	1	-0.0628313	4.89622	0.877646	1	-0.306264	5.2678	0.396743	0.868605	-0.0152218	5.00691	0.985028	1	-0.11465	4.87189	0.776337	1	-0.414599	5.22959	0.282525	1	-0.493103	5.1921	0.194945	0.553304	-0.0784969	4.96934	0.82242	1	5.35193	4.43572	4.22827
1810049H13Rik	0.571316	3.45588	0.271963	1	-0.00553091	3.31325	0.960539	1	0.556867	3.1608	0.205402	0.722913	-0.439382	2.97747	0.53001	1	-0.86975	2.91598	0.076561	0.42355	0.15098	2.8844	0.76314	1	0.12826	3.22359	0.765756	1	-0.331642	2.97861	0.523414	0.949346	-0.460022	3.07171	0.332551	0.95735	7.79445	9.51888	6.71242
1810053B23Rik	1.39308	-3.04914	0.665176	1	-2.19979	-5.64357	1	1	1.07205	-3.38553	0.734135	1	1.06066	-3.3714	1	1	2.74422	-2.7001	0.137389	0.595485	-2.86462	-4.68006	0.529053	0.898342	-0.589037	-4.46625	1	1	0.0515845	-4.0184	1	1	0.673117	-4.32104	1	1	0.121933	0.0216892	0.0398227
1810055G02Rik	0.492852	5.38439	0.159464	0.93314	-0.018824	5.39814	0.770785	1	0.088146	5.46629	0.894346	1	0.834545	5.58268	0.0199381	0.14715	0.151391	5.41778	0.695565	1	0.426237	5.66631	0.225569	0.537796	0.234504	5.23808	0.511158	1	0.322981	5.29065	0.352752	0.766716	0.088475	5.39591	0.787034	1	11.1413	14.24	15.4807
1810058I24Rik	0.264341	6.47947	0.46418	1	0.136529	6.30329	0.543605	1	0.128757	6.42412	0.616294	1	0.698395	6.77685	0.0311265	0.195657	0.234791	6.28148	0.626606	1	0.502462	6.60254	0.159891	0.434479	-0.165515	6.26935	0.672158	1	-0.0147693	6.33813	0.978784	1	0.150752	6.26449	0.691863	1	54.8697	54.2707	61.4329
1810062G17Rik	1.63939	-0.403073	0.0838568	0.777373	0.447908	-0.0693631	0.481624	1	0.0293987	0.374739	0.900508	1	0.957169	-0.954423	0.418653	0.895821	1.35034	0.50834	0.0534298	0.336247	1.09548	0.942687	0.101509	0.324141	1.11771	-0.735871	0.259019	1	1.76839	-0.225186	0.0461066	0.229328	0.649835	0.0268753	0.367431	0.988861	0.322608	0.633196	0.999551
1810062O18Rik	0.202773	-1.14138	1	1	-0.0588017	-0.787193	0.899565	1	0.632901	0.505043	0.33554	0.877475	-0.224424	-1.39641	1	1	0.145873	-0.65659	0.914828	1	-0.507593	-0.0988733	0.627592	0.977811	0.535545	-0.933613	0.665756	1	1.36077	-0.350992	0.151989	0.48046	0.826107	-0.245706	0.332062	0.95735	0.945974	0.693298	1.51762
1810063B05Rik	-0.598167	4.57566	0.167162	0.942367	-0.731956	4.44212	0.154135	0.598126	0.158439	3.92562	0.716027	1	0.20232	4.98479	0.526233	1	-0.853245	4.35252	0.048856	0.318818	0.674348	4.22359	0.108531	0.338126	-0.147583	4.77968	0.767993	1	-0.988368	4.42088	0.0204465	0.132765	-0.840863	4.34215	0.0412456	0.41939	26.4627	27.4514	15.2576
1810063B07Rik	0.0459174	4.17003	0.919065	1	-0.728887	4.41065	0.154374	0.598404	0.042815	4.07852	0.875141	1	0.216714	4.30405	0.489978	0.97656	-0.820536	4.31434	0.0422357	0.292609	0.446381	4.28167	0.292538	0.634137	0.519925	4.44215	0.209107	0.951638	-0.10261	4.09548	0.815917	1	-0.622617	4.39683	0.132001	0.688163	4.43049	7.15569	4.66625
1810064F22Rik	-0.50966	0.994354	0.440463	1	-0.498246	1.1188	0.349806	0.876672	0.344778	1.3149	0.503287	1	-3.35312	0.40538	9.26428e-05	0.00352481	-1.73148	0.769666	0.0088422	0.0964359	-1.48041	0.605809	0.0257618	0.126101	0.131134	1.30361	0.851445	1	-0.116106	1.16403	0.887373	1	-0.247492	1.24251	0.665731	1	0.793041	0.945002	0.812334
1810065E05Rik	0.289683	2.16092	0.739551	1	1.96158	0.120285	0.0422853	0.305588	-1.24614	-3.44236	0.664887	1	-1.41247	1.43359	0.0577248	0.28696	-5.61717	-1.98924	0.00561106	0.0682618	-3.76202	-3.70464	0.29324	0.635052	-3.06806	1.13082	0.000640873	0.0381655	-4.89561	0.984193	1.19618e-06	9.1924e-05	-1.83959	-1.75338	0.134526	0.69459	2.75912	0.424818	0.105252
1810074P20Rik	-0.183988	5.73986	0.629969	1	-0.318062	5.82343	0.231597	0.729241	-0.498565	5.89577	0.177908	0.686754	-0.573253	5.55806	0.108516	0.419942	-0.302582	5.8928	0.447007	1	-0.514339	5.89658	0.179448	0.467282	0.199443	5.93138	0.593097	1	0.301845	5.98417	0.426756	0.853842	0.102401	6.07618	0.795584	1	6.96355	9.24745	10.1607
2010001E11Rik	-1.75082	-2.7296	0.450089	1	-3.03355	-4.65254	0.532906	1	-2.93454	-4.76868	0.532906	1	-3.97453	-2.95679	0.175795	0.556813	-3.06995	-4.70018	0.532906	1	-2.86462	-4.69741	0.532906	0.900357	-1.58959	-2.83145	0.305449	1	-1.78077	-2.93605	0.305449	0.713808	-0.184174	-3.91605	1	1	0.361244	0.276774	0.400353
2010001M06Rik	-1.04165	1.62179	0.128123	0.885005	0.430257	1.20531	0.462462	0.995418	1.30464	1.09218	0.0494473	0.390158	-0.428747	1.92425	0.729972	1	-1.31151	0.436165	0.0673369	0.3913	-0.017039	0.284158	1	1	-1.10866	1.58136	0.105595	0.743823	-1.75435	1.38215	0.0123128	0.0945589	-0.646097	0.649815	0.352276	0.971314	7.78577	3.47772	2.41582
2010001M09Rik	-0.288847	-1.87922	1	1	-3.21954	-1.77505	0.0368724	0.281315	-0.770026	-0.560508	0.738047	1	0.706915	-1.35952	0.842371	1	0.808598	-0.600095	0.596117	1	0.425774	-0.0941028	0.645038	0.992485	0.731423	-1.2716	0.539226	1	1.40827	-0.808901	0.251938	0.644233	0.677003	-0.617053	0.58444	1	0.0926245	0.335967	0.645224
2010002M12Rik	-3.16244	-4.04997	0.534207	1	1.1248	-4.08151	1	1	-2.11189	-5.75152	1	1	-0.635636	-3.37094	1	1	1.58167	-3.62844	0.671678	1	2.47421	-3.23843	0.308648	0.652284	-1.4702	-3.8382	1	1	-1.64837	-3.96885	0.671678	1	-0.16579	-4.89597	1	1	0.0620334	0.0136385	0.0601221
2010002N04Rik	-0.108265	4.6861	0.783507	1	0.00258984	4.28537	0.896595	1	0.0666633	4.20909	0.907476	1	-0.201688	4.69237	0.822028	1	-0.499311	4.02481	0.191639	0.706401	-0.111176	4.13109	0.781572	1	-0.477461	4.51674	0.225067	0.968892	-0.559738	4.48438	0.158818	0.494196	-0.0822639	4.22278	0.857347	1	8.0989	6.57937	6.27506
2010003K11Rik	0.862275	-3.46531	1	1	-1.38464	-2.48523	0.351329	0.87851	-0.381283	-2.58529	0.759193	1	2.75839	-1.91403	0.0709255	0.325932	1.84793	-0.768832	0.0242499	0.200946	2.96594	-0.356568	0.000422984	0.00595116	1.88933	-2.50586	0.169825	0.900856	1.49398	-2.83125	0.71673	1	-0.413577	-2.18789	0.82933	1	0	0.157377	0.118271
2010003K15Rik	0	#NAME?	1	1	-3.03355	-4.66389	0.555667	1	0.580758	-1.38547	0.558794	1	0	#NAME?	1	1	1.13315	-3.11437	0.767023	1	-0.347184	-1.99606	0.860069	1	2.88894	-4.54605	0.555667	1	4.82699	-2.6316	0.0700697	0.299756	1.8467	-2.50401	0.289913	0.927818	0	0.0878905	0.347752
2010003O02Rik	0.121001	2.91032	0.823342	1	0.0604901	2.61952	0.783072	1	0.94618	2.57163	0.0551354	0.411593	0.473025	3.14039	0.30036	0.749291	-0.385202	2.35101	0.418924	0.9988	1.49021	2.90777	0.00471525	0.037328	-0.317014	2.70054	0.573593	1	-0.856295	2.46861	0.10587	0.387244	-0.539447	2.29516	0.294246	0.931293	41.8319	41.6664	28.6456
2010005H15Rik	0.0135259	-4.04844	1	1	0	#NAME?	1	1	-0.864367	-3.73381	1	1	-2.22651	-4.94493	1	1	2.4208	-5.63772	1	1	3.54965	-0.711053	0.00506839	0.0393254	-2.66067	-5.4318	1	1	0.567026	-3.63203	1	1	3.60851	-4.33888	0.31291	0.946369	1.2014	1.31432	3.10385
2010009K17Rik	0.848858	-0.239373	0.394106	1	-1.06299	-0.0353172	0.144979	0.58067	0.294594	0.154281	0.687997	1	0.379999	-0.55845	0.875995	1	-0.0195725	0.412358	1	1	1.08662	0.618042	0.140581	0.398859	1.14019	-0.00873592	0.183146	0.916461	0.728545	-0.296929	0.437449	0.864332	-0.413598	0.205068	0.605371	1	0.710951	1.80262	1.25045
2010010A06Rik	-0.288847	-1.88021	1	1	-0.906254	-1.48506	0.731683	1	0.0484164	-0.685942	0.916699	1	-0.455977	-1.9705	0.773359	1	-0.0268823	-1.21431	1	1	-0.618778	-0.993674	0.584407	0.935462	0.514265	-1.409	0.707035	1	0.962373	-1.09112	0.375033	0.793878	0.448378	-0.951372	0.666836	1	0.728662	1.17321	2.40666
2010011I20Rik	-0.819715	5.70705	0.107113	0.832775	-0.79235	5.13504	0.116122	0.519484	-0.671098	5.55098	0.242605	0.774269	-0.860185	5.68378	0.0819926	0.355663	0.353772	5.57579	0.719678	1	-0.775987	5.4726	0.115756	0.351615	-0.60101	5.79911	0.254304	1	-0.258077	5.94419	0.631659	1	0.342958	5.65912	0.507267	1	10.3612	7.70922	9.89651
2010012O05Rik	0.113922	4.75268	0.771084	1	-0.0353157	4.53722	0.977195	1	0.397272	4.59691	0.264038	0.805455	-0.533807	4.46861	0.196902	0.593739	-0.267024	4.4014	0.46907	1	0.354398	4.5574	0.351811	0.704196	-0.164403	4.61391	0.671574	1	-0.327023	4.53966	0.396869	0.820541	-0.162627	4.45424	0.677678	1	7.0536	7.11537	6.5366
2010015L04Rik	0.107489	1.52075	0.916199	1	0.452955	1.50487	0.321483	0.843842	0.614226	1.57765	0.18996	0.702545	-0.411222	1.29947	0.605812	1	0.795594	1.69319	0.127943	0.570547	0.475184	1.43634	0.380481	0.738969	-0.232769	1.33881	0.708651	1	-0.27238	1.321	0.655793	1	-0.0395525	1.19988	0.969427	1	0.64839	0.564589	0.51029
2010016I18Rik	-2.31519	-5.05038	1	1	0.867549	-2.42786	0.791623	1	-0.0539146	-1.63305	0.874386	1	0.201358	-3.90761	1	1	-3.98139	-3.72494	0.186746	0.700189	-2.45093	-2.18935	0.242538	0.564073	1.12744	-3.21225	0.678548	1	2.33399	-2.15361	0.242538	0.629879	1.20563	-2.03648	0.371185	0.99186	0.0240379	0.080103	0.132555
2010106C02Rik	0	#NAME?	1	1	0	#NAME?	1	1	2.59082	-5.64767	1	1	0	#NAME?	1	1	5.12548e-15	#NAME?	1	1	3.5858	-4.52982	0.561275	0.914663	0	#NAME?	1	1	0	#NAME?	1	1	0	#NAME?	1	1	0	0	0
2010106E10Rik	0	#NAME?	1	1	0	#NAME?	1	1	5.12548e-15	#NAME?	1	1	0	#NAME?	1	1	5.12548e-15	#NAME?	1	1	0	#NAME?	1	1	0	#NAME?	1	1	0	#NAME?	1	1	0	#NAME?	1	1	0	0	0
2010106G01Rik	-0.130051	6.39712	0.765738	1	-0.314101	6.0723	0.305874	0.82945	-0.314871	6.17223	0.491435	1	-0.711365	6.14132	0.0912302	0.378063	0.0102376	6.29113	0.937644	1	-0.276935	6.18518	0.534451	0.901692	-0.17946	6.36969	0.664707	1	-0.142828	6.38747	0.729728	1	0.0366351	6.29307	0.930673	1	8.39505	7.59043	8.56364
2010107E04Rik	-0.418126	6.94325	0.398336	1	-0.992535	6.35926	0.0905757	0.457	-0.280695	6.01745	0.674155	1	-1.25237	6.65841	0.0162259	0.130148	-0.781099	6.35974	0.0908686	0.467668	0.857868	6.61365	0.0797586	0.277135	-0.444403	6.94175	0.394729	1	-1.0168	6.71381	0.0397944	0.209357	-0.572406	6.44842	0.222841	0.837451	579.07	439.766	302.018
2010107G12Rik	1.6977	-0.142528	0.0633791	0.707575	-0.0286534	0.140672	0.877558	1	-0.591396	0.348362	0.449854	0.988194	1.40968	-0.435341	0.165617	0.538396	0.0425414	0.212922	1	1	0.0812862	0.629612	0.955464	1	1.43584	-0.280752	0.0955226	0.716291	1.81281	0.0327824	0.0300916	0.172073	0.375415	0.416485	0.59697	1	0.116897	0.362637	0.457705
2010107G23Rik	-0.429503	2.64942	0.40311	1	-0.453708	2.21864	0.574537	1	0.900022	2.0156	0.0635424	0.439699	-0.566311	2.5952	0.270925	0.712743	-0.427323	2.13411	0.328824	0.900997	0.790315	1.90382	0.12641	0.372025	-0.499013	2.61688	0.338167	1	-1.36766	2.28835	0.00730218	0.0661343	-0.869007	1.97883	0.0813409	0.569564	2.50149	1.93674	1.05078
2010107H07Rik	0.406175	3.70756	0.379892	1	-0.0155073	3.34359	0.98925	1	0.377497	2.79229	0.407715	0.94747	0.598757	3.85258	0.155516	0.516722	-0.133558	3.25773	0.721263	1	1.15325	3.2672	0.0127703	0.0766186	-0.155215	3.4136	0.750621	1	-0.900545	3.09408	0.0538478	0.253626	-0.745499	3.00935	0.103418	0.632107	29.3032	29.809	17.4055
2010109A12Rik	-0.853483	-0.7276	0.443246	1	-2.13582	-0.928813	0.0169295	0.17757	-2.16674	-0.52516	0.0377403	0.344552	-5.60999	-1.27516	0.00477075	0.0589008	-1.26405	-0.733484	0.213158	0.744742	-2.66375	-0.583701	0.0194651	0.103504	0.0892651	-0.291642	1	1	0.483678	-0.0851667	0.621497	1	0.395085	-0.0533336	0.699183	1	1.04099	1.45224	1.49097
2010109I03Rik	0	#NAME?	1	1	-1.09671	-3.65009	0.666985	1	1.35393	-4.07744	0.666985	1	4.21131	-2.93368	0.171951	0.550211	0.217462	-3.08907	1	1	1.53557	-4.01545	0.666985	1	3.40747	-3.92177	0.530473	1	2.0153	-5.61443	1	1	-1.55716	-3.87399	0.666985	1	0	0.0522074	0.0121325
2010109K11Rik	-0.224532	4.70131	0.56522	1	-0.311076	4.6753	0.322264	0.84456	-0.598438	4.69137	0.0805012	0.487241	-0.0534591	4.77911	0.877611	1	-0.245458	4.73735	0.540817	1	-0.87553	4.61309	0.0220988	0.113092	0.038535	4.83047	0.916035	1	0.163011	4.90067	0.65492	1	0.124483	4.91892	0.727505	1	4.22408	4.6818	5.26514
2010110P09Rik	0.340559	3.06336	0.474018	1	0.156517	3.39411	0.803156	1	0.225858	3.3378	0.766636	1	1.21411	3.58413	0.01247	0.109324	1.98592	4.63279	1.70388e-05	0.000601133	1.86043	4.46708	5.12476e-05	0.00108089	0.443237	3.13151	0.344727	1	0.388715	3.09403	0.420324	0.84738	-0.054584	3.29959	0.886358	1	3.84244	5.04818	4.91207
2010111I01Rik	-0.117139	3.90239	0.805861	1	-0.154372	3.99766	0.69628	1	-0.235668	3.96541	0.635839	1	0.438911	4.18297	0.330886	0.784271	-0.450313	3.88986	0.341022	0.913733	-0.13827	3.99956	0.761742	1	0.111594	4.02011	0.79039	1	0.109452	4.01255	0.817529	1	-0.00214907	4.06961	0.977848	1	2.63739	3.2248	3.16584
2010204K13Rik	-0.0567971	5.04879	0.901765	1	0.78737	4.65417	0.0840892	0.437558	0.717467	3.85694	0.0876149	0.508119	-1.00566	4.67369	0.0340038	0.206354	-1.31737	3.68641	0.00297457	0.041775	0.158983	3.50104	0.736925	1	-0.877944	4.70511	0.0561766	0.570214	-1.65539	4.46441	0.00034322	0.00749184	-0.777514	3.87008	0.0826315	0.573494	49.3536	30.2161	17.1523
2010300C02Rik	-0.707824	1.48889	0.224269	1	-0.563784	2.63289	0.442181	0.975687	-0.0152428	2.34635	0.965654	1	1.2844	2.48305	0.0375752	0.219779	1.18498	3.5129	0.0222262	0.188127	1.63193	3.35922	0.00138526	0.0149471	0.999535	2.41773	0.0558406	0.568742	0.540778	2.1036	0.338492	0.751361	-0.459109	2.59644	0.336319	0.960561	0.479558	1.07103	0.756377
2010305A19Rik	-0.439932	5.52622	0.21797	1	-0.249727	5.2189	0.597546	1	0.243361	4.65189	0.539393	1	-0.0127911	5.73587	0.975838	1	0.0994697	5.3324	0.90832	1	0.537032	4.8303	0.132054	0.382352	-0.431614	5.53378	0.241198	0.988256	-1.18427	5.24661	0.000954309	0.015715	-0.752698	4.9743	0.0310216	0.367372	10.6305	8.66575	5.2358
2010308F09Rik	0.545833	-2.7246	1	1	-1.48081	-3.32466	0.668142	1	0.106812	-2.1105	1	1	0.223666	-2.89351	1	1	-1.56059	-3.33617	0.446904	1	-0.392917	-2.33952	1	1	0.246282	-2.88175	1	1	0.815206	-2.46967	0.780643	1	0.573022	-2.43288	0.653185	1	0.120859	0.326197	0.498941
2010310C07Rik	0	#NAME?	1	1	0	#NAME?	1	1	0.478934	-4.69907	1	1	0	#NAME?	1	1	5.12548e-15	#NAME?	1	1	-2.05023	-5.68679	1	1	0	#NAME?	1	1	2.0153	-5.64322	1	1	2.2426	-5.91564	1	1	0	0	0.0273723
2010315B03Rik	0	#NAME?	1	1	0	#NAME?	1	1	5.12548e-15	#NAME?	1	1	0	#NAME?	1	1	5.12548e-15	#NAME?	1	1	0	#NAME?	1	1	0	#NAME?	1	1	0	#NAME?	1	1	0	#NAME?	1	1	0	0	0
2010317E24Rik	-0.725422	4.28683	0.0772252	0.760128	-0.713189	3.68058	0.160604	0.612055	-0.250972	2.72184	0.638906	1	0.893101	5.11889	0.0263058	0.176184	0.607503	4.29127	0.111919	0.529789	1.58611	3.80549	0.000137929	0.00240756	-0.652535	4.30415	0.099139	0.723519	-1.78626	3.95288	1.8963e-05	0.000835715	-1.1339	3.48212	0.00659371	0.166163	4.29906	3.10179	1.36111
2010320M18Rik	-0.0124296	4.74003	0.981437	1	0.230002	4.8279	0.432076	0.966752	0.801489	4.52058	0.0523001	0.400331	-0.338035	4.6279	0.569581	1	-0.649786	4.35989	0.109352	0.52243	0.566017	4.362	0.184359	0.474902	-0.104151	4.70184	0.838416	1	-0.6937	4.43735	0.104407	0.383579	-0.589601	4.38707	0.155042	0.734205	26.315	27.3048	18.3837
2010321M09Rik	-0.00440208	5.93832	0.992669	1	-0.0426331	5.82825	0.918736	1	0.0352244	5.57839	0.974782	1	0.144702	6.03058	0.570568	1	-0.272616	5.70669	0.344749	0.918055	0.1488	5.6487	0.629176	0.978861	-0.102732	5.89282	0.757522	1	-0.368424	5.76615	0.233391	0.614913	-0.2657	5.71468	0.376546	0.996146	16.1694	16.8738	13.8967
2200002D01Rik	0.121325	1.73312	0.890582	1	1.361	1.8092	0.0228078	0.21227	1.33952	1.56698	0.0143754	0.205483	-0.118191	1.62091	0.915417	1	-0.322143	0.877613	0.628907	1	0.662646	1.07068	0.255031	0.581582	-0.650258	1.36728	0.29525	1	-0.935497	1.23692	0.101398	0.376324	-0.285279	0.88226	0.613322	1	6.43489	5.25568	3.14132
2200002J24Rik	-0.152376	1.84577	0.805914	1	-0.227896	1.98818	0.521787	1	0.736213	2.18002	0.179657	0.689002	0.273192	2.09915	0.569731	1	0.0052314	2.15397	1	1	1.35933	2.5647	0.0189252	0.101374	0.220242	2.04471	0.709408	1	-0.175066	1.83396	0.807806	1	-0.395557	1.96498	0.491226	1	4.48501	6.15808	4.73582
2200002K05Rik	0.39463	2.93532	0.408358	1	0.996478	2.79941	0.0219281	0.207391	0.195453	2.49672	0.69976	1	0.352057	2.91751	0.437868	0.917816	0.736115	2.60815	0.10583	0.51317	0.576942	2.71401	0.213468	0.520292	-0.547046	2.46539	0.267092	1	-0.319682	2.56423	0.497162	0.923585	0.227552	2.29561	0.63942	1	1.90243	1.55572	1.76954
2210009G21Rik	-1.12202	2.21657	0.105464	0.827325	-0.467391	1.88427	0.326653	0.849314	-1.92916	2.34253	0.00342928	0.0815263	-1.71304	2.05819	0.0169115	0.133395	0.176288	2.27219	0.7724	1	-1.78299	2.40135	0.0107947	0.0677326	-0.493699	2.43609	0.458605	1	0.35418	2.85543	0.611501	1	0.848241	2.65375	0.20254	0.807602	3.51858	3.39407	6.19927
2210010C04Rik	0	#NAME?	1	1	0	#NAME?	1	1	5.12548e-15	#NAME?	1	1	0	#NAME?	1	1	4.9765	-2.78562	0.034843	0.258135	5.08835	-2.89049	0.0507178	0.202636	0	#NAME?	1	1	0	#NAME?	1	1	0	#NAME?	1	1	0	0.0115528	0
2210010C17Rik	0.0608334	0.972043	1	1	-1.25032	1.01461	0.147404	0.585717	-0.0884906	0.11649	0.782824	1	1.24448	1.69742	0.0964786	0.390154	-0.291673	1.26582	0.560021	1	0.639297	0.553957	0.437528	0.805617	0.493759	1.23197	0.489718	1	-0.725251	0.604356	0.373754	0.791912	-1.22057	0.963165	0.100901	0.625546	0.578846	0.88166	0.412827
2210012G02Rik	0.450203	5.16492	0.165419	0.941934	-0.11933	5.3944	0.668745	1	0.112927	5.44133	0.767986	1	-0.228615	4.8234	0.533732	1	-0.478172	5.23333	0.11757	0.544257	-0.251562	5.2739	0.430112	0.797559	0.5362	5.21998	0.0945538	0.713382	0.469059	5.18073	0.14397	0.464056	-0.0671592	5.42737	0.83393	1	2.74747	4.38978	4.31189
2210013O21Rik	0.248915	5.52147	0.537262	1	0.180986	5.11391	0.633073	1	0.191152	5.27391	0.62844	1	-0.578941	5.16935	0.234251	0.653851	-0.252094	4.87444	0.462813	1	0.0705531	5.21014	0.858646	1	-0.396998	5.21364	0.351163	1	-0.220178	5.28567	0.58997	0.993478	0.176841	5.09667	0.692638	1	34.0875	28.7511	33.3985
2210015D19Rik	-0.255487	3.52795	0.632005	1	0.0616425	3.06115	0.908411	1	-0.687871	3.42359	0.319358	0.859483	0.216351	3.76236	0.683617	1	-0.282227	2.95341	0.587676	1	-0.180463	3.5804	0.755451	1	-0.581341	3.3917	0.284117	1	0.0217488	3.65546	0.992279	1	0.603258	3.40442	0.274182	0.912291	5.49815	4.29439	5.97398
2210016F16Rik	0.0965303	5.91093	0.792211	1	-0.165385	6.19077	0.875267	1	0.550072	5.88707	0.130593	0.601705	0.241023	6.02817	0.3766	0.843349	-0.942175	5.81608	0.00685048	0.0793994	-0.126361	5.53263	0.721966	1	0.343454	6.05296	0.316149	1	-0.266669	5.73359	0.452652	0.878049	-0.610149	5.94009	0.0785211	0.560504	12.4584	17.4474	11.549
2210016L21Rik	0.267317	5.66974	0.442839	1	0.301357	5.61111	0.296178	0.819095	0.782993	5.67171	0.0261172	0.287808	-0.254922	5.45116	0.64424	1	-0.142571	5.34654	0.652374	1	0.782004	5.67796	0.02412	0.120248	-0.11184	5.47697	0.754853	1	-0.29598	5.39139	0.401088	0.825539	-0.184146	5.33412	0.599073	1	21.4239	21.8747	20.1059
2210018M11Rik	0.0920182	5.88746	0.829995	1	-0.173996	6.07953	0.585393	1	-0.885457	6.22596	0.0323937	0.3207	0.260523	5.93419	0.677149	1	0.090915	6.25985	0.759605	1	-0.537032	6.37883	0.226248	0.538648	0.359589	6.02734	0.416194	1	0.786625	6.28108	0.0737876	0.30863	0.42704	6.41989	0.325915	0.954103	7.50527	10.9169	14.7938
2210019I11Rik	0	#NAME?	1	1	0	#NAME?	1	1	-0.864367	-3.7011	1	1	0	#NAME?	1	1	5.12548e-15	#NAME?	1	1	-3.382	-4.11265	0.331441	0.679665	0	#NAME?	1	1	3.34027	-4.07307	0.554294	0.963548	3.60851	-4.31106	0.331441	0.956687	0	0	0.0494636
2210020M01Rik	0.234767	-0.348024	0.887738	1	-0.597711	0.783664	0.35023	0.877082	-0.787272	1.36095	0.202188	0.717911	0.12334	-0.414198	1	1	-0.122952	1.01793	0.96307	1	-2.66937	0.961666	0.000202296	0.00330183	1.55028	0.539956	0.0353396	0.453129	2.13189	1.04709	0.00226816	0.0293902	0.58075	1.40717	0.281869	0.920726	0.399416	1.57047	2.38702
2210021J22Rik	0.471858	4.62803	0.258929	1	0.168692	4.5457	0.599123	1	0.43129	4.60273	0.231103	0.760322	-0.0599178	4.38269	0.965004	1	-0.788395	4.08528	0.0514979	0.330205	-0.0693636	4.30581	0.883349	1	0.0560791	4.40432	0.883835	1	-0.0325736	4.35451	0.94092	1	-0.0886634	4.38659	0.81181	1	13.7138	15.7835	15.291
2210039B01Rik	0	#NAME?	1	1	2.46185	-5.65825	1	1	-3.83696	-3.79415	0.30657	0.849499	2.42786	-4.94801	1	1	5.12548e-15	#NAME?	1	1	-3.76202	-3.73145	0.30657	0.649781	0	#NAME?	1	1	3.71924	-3.69185	0.30657	0.714593	3.99367	-3.93143	0.183424	0.781954	0	0	0.10853
2210403K04Rik	0.303374	2.87409	0.59462	1	0.224781	2.70664	0.582111	1	0.103505	3.15955	0.729789	1	0.3652	2.87846	0.577796	1	1.1079	3.21848	0.0425106	0.293841	1.04724	3.67907	0.0555013	0.215337	-0.169564	2.62998	0.784869	1	0.346854	2.90124	0.532045	0.95573	0.516587	2.82905	0.358995	0.979149	2.27792	2.18142	3.16811
2210404J11Rik	0.243135	3.71337	0.581614	1	0.150073	3.70759	0.893209	1	-0.109407	4.05723	0.929976	1	0.683765	3.96537	0.117086	0.43973	0.0991827	3.72474	0.822755	1	-0.138655	4.01545	0.76639	1	0.0951257	3.63159	0.849891	1	0.492842	3.85809	0.252467	0.645088	0.397761	3.89078	0.345657	0.965178	4.73489	6.02763	7.87202
2210404O07Rik	0.337118	1.57901	0.584719	1	0.315118	2.41768	0.386402	0.917972	0.909588	2.44062	0.0541354	0.407654	0.596455	1.75049	0.260323	0.695379	-0.28164	2.04875	0.51445	1	0.0635548	1.93139	0.924438	1	0.782665	1.87644	0.127167	0.802464	0.493999	1.69301	0.333771	0.746864	-0.289025	2.05953	0.561699	1	3.068	6.32909	4.49817
2210404O09Rik	0.273686	-0.588135	0.879096	1	0.250048	-0.424521	1	1	-1.31362	-0.908619	0.182546	0.692517	-0.470234	-0.965877	0.689014	1	0.812132	-0.022687	0.294366	0.866427	-0.702198	-0.727186	0.455692	0.82412	0.262886	-0.585644	0.899017	1	0.257835	-0.567311	0.814435	1	-0.00545514	-0.463836	1	1	2.07118	1.55568	1.37242
2210407C18Rik	-4.05682	2.71199	1.33784e-07	2.45287e-05	1.0887	1.88482	0.232612	0.730266	5.03464	-0.666337	4.89534e-06	0.000388535	-9.56811	2.6463	5.99897e-13	2.63559e-10	-5.66138	0.479032	1.30381e-07	8.36985e-06	0.650984	-4.64388	1	1	-2.22444	2.89757	0.000983324	0.0512514	-8.21749	2.59605	7.28344e-15	6.52288e-12	-6.0591	0.418234	3.32884e-08	2.91014e-05	8.44984	2.09296	0.0259968
2210408F21Rik	-2.31519	-5.04998	1	1	0.262059	-4.6451	1	1	-2.93454	-4.75823	0.523528	1	-2.22651	-4.94164	1	1	1.04711	-4.07663	1	1	2.44005	-2.38165	0.0572751	0.22022	-0.589037	-4.45614	1	1	0.0515845	-4.02835	1	1	0.673117	-4.31963	1	1	0.082575	0.05006	0.081885
2210408I21Rik	-0.356014	3.74103	0.505087	1	0.288638	3.35055	0.831918	1	-0.601565	3.37106	0.241699	0.773606	-1.04016	3.47537	0.0481406	0.256805	0.0451644	3.2995	0.964158	1	-0.0165166	3.64599	0.992612	1	-0.637093	3.62495	0.238234	0.986007	-0.247147	3.77794	0.612865	1	0.390066	3.47488	0.494698	1	2.26253	1.58909	1.91275
2210409D07Rik	0	#NAME?	1	1	0	#NAME?	1	1	5.12548e-15	#NAME?	1	1	0	#NAME?	1	1	5.12548e-15	#NAME?	1	1	0	#NAME?	1	1	0	#NAME?	1	1	0	#NAME?	1	1	0	#NAME?	1	1	0	0	0
2210409E12Rik	-2.31519	-5.05016	1	1	-0.469058	-1.20562	0.545807	1	-0.473123	0.152814	0.719588	1	-2.22651	-4.94295	1	1	-2.4426	-1.69889	0.0531596	0.335726	-2.85477	-0.423139	0.00821977	0.0558552	2.8582	-1.6465	0.069175	0.62626	4.16582	-0.495258	0.00183625	0.0250432	1.29333	-0.174429	0.189307	0.788837	0.186337	2.01168	5.40674
2210411K11Rik	0.364162	3.05302	0.472877	1	0.250701	2.91139	0.354065	0.881568	0.974455	2.74007	0.0483516	0.387029	0.901034	3.38914	0.0672224	0.314769	-0.873963	2.30605	0.0902602	0.466055	1.29088	2.93163	0.0112431	0.0697191	-0.199926	2.76715	0.721005	1	-0.697481	2.54192	0.172199	0.518312	-0.497704	2.44112	0.315394	0.947605	4.15559	4.40752	3.20576
2210414B05Rik	0	#NAME?	1	1	0	#NAME?	1	1	5.12548e-15	#NAME?	1	1	0	#NAME?	1	1	5.12548e-15	#NAME?	1	1	0	#NAME?	1	1	0	#NAME?	1	1	0	#NAME?	1	1	0	#NAME?	1	1	0	0	0
2210415F13Rik	0	#NAME?	1	1	0	#NAME?	1	1	1.0382	-1.94104	0.439228	0.980642	0	#NAME?	1	1	3.27938	-4.70724	0.559811	1	1.43023	-1.83288	0.439228	0.807216	0	#NAME?	1	1	4.0191	-3.43219	0.219046	0.591019	4.29737	-3.63479	0.148089	0.720938	0	0	0.108013
2210416O15Rik	-0.831616	-0.960788	0.517037	1	1.35192	0.365834	0.0824648	0.432087	1.88976	0.720663	0.0207679	0.252655	-0.856762	-0.928745	0.611955	1	-0.30707	-0.71136	0.842877	1	1.64958	0.424113	0.0608949	0.229655	0.0549682	-0.592853	1	1	-0.00676786	-0.604907	1	1	-0.0619886	-0.599877	1	1	0.294554	0.259896	0.27783
2210417A02Rik	-0.117788	-0.657173	1	1	-0.653468	-1.48555	0.639352	1	-0.242481	-1.93585	1	1	-2.08718	-1.23528	0.256819	0.689339	-1.30103	-1.69109	0.313939	0.8835	-0.741475	-2.11778	0.677343	1	-0.594458	-0.874699	0.737254	1	-1.19982	-1.15224	0.305875	0.71423	-0.607505	-1.46952	0.615843	1	0.94223	0.630092	0.488189
2210417K05Rik	0.888653	0.158912	0.328616	1	0.767192	0.205761	0.204503	0.688086	-0.00898531	0.128582	1	1	0.351947	-0.181125	0.803666	1	-0.220954	-0.446228	0.846977	1	-0.40929	-0.0321817	0.634605	0.98361	0.0260125	-0.340812	1	1	0.483678	-0.0567219	0.557084	0.964672	0.458561	-0.0638282	0.591002	1	1.10363	1.33796	1.84714
2210420H20Rik	0	#NAME?	1	1	0	#NAME?	1	1	-2.11189	-5.76019	1	1	0	#NAME?	1	1	5.12548e-15	#NAME?	1	1	-2.05023	-5.6869	1	1	0	#NAME?	1	1	2.0153	-5.64334	1	1	2.2426	-5.9157	1	1	0.0771365	0	0
2300002M23Rik	0	#NAME?	1	1	1.1248	-3.89352	0.687016	1	3.46582	-4.66186	0.5469	1	0	#NAME?	1	1	-2.23227	-5.69471	1	1	2.70121	-5.60246	1	1	2.07164	-5.50622	1	1	0	#NAME?	1	1	-2.40839	-5.89578	1	1	0	0.0198213	0.0168225
2300003K06Rik	0	#NAME?	1	1	-3.94265	-3.65356	0.296033	0.819095	-5.23067	-2.37166	0.0183329	0.23795	0	#NAME?	1	1	-3.98139	-3.70463	0.172291	0.671656	-5.15214	-2.32117	0.0272922	0.131004	3.78811	-3.53678	0.296033	1	5.10723	-2.28675	0.0272922	0.161828	1.20563	-2.02391	0.335105	0.96005	0	0.0289212	0.212267
2300005B03Rik	2.32871	-5.04619	1	1	0	#NAME?	1	1	3.46582	-4.56824	0.347879	0.888197	0	#NAME?	1	1	5.12548e-15	#NAME?	1	1	3.5858	-4.53261	0.565252	0.917845	0	#NAME?	1	1	0	#NAME?	1	1	0	#NAME?	1	1	0	0	0
2300009A05Rik	0.514924	3.33256	0.303011	1	-0.265805	2.47081	0.511264	1	0.223653	2.94648	0.642442	1	0.399722	3.28985	0.372583	0.838545	-0.564321	2.38286	0.295422	0.866961	-0.00986443	2.81303	0.972334	1	-0.439552	2.84761	0.402767	1	-0.240604	2.93868	0.652763	1	0.199068	2.72929	0.694997	1	11.0648	9.03518	10.1494
2310001A20Rik	0.276425	5.39514	0.416629	1	0.0507278	5.1736	0.805028	1	-0.231817	5.0456	0.426943	0.966119	0.214584	5.39466	0.414565	0.891333	0.197779	5.22255	0.600587	1	0.162222	5.25223	0.642626	0.990766	-0.120556	5.19147	0.725945	1	-0.0819125	5.2113	0.820807	1	0.0386487	5.15192	0.906249	1	9.89536	10.3565	10.4061
2310001H17Rik	1.54348	-1.04615	0.198656	0.986059	-0.0847593	-1.81478	1	1	0.213558	-1.13833	0.895528	1	1.01037	-1.43327	0.507665	0.995347	0.228419	-1.6411	0.858279	1	0.272216	-1.14463	0.888252	1	0.256403	-1.90268	1	1	0.73619	-1.53864	0.590523	0.993881	0.48146	-1.4951	0.672562	1	0.278226	0.441572	0.50246
2310001H18Rik	0	#NAME?	1	1	0	#NAME?	1	1	2.59082	-5.65867	1	1	0	#NAME?	1	1	5.12548e-15	#NAME?	1	1	0	#NAME?	1	1	0	#NAME?	1	1	0	#NAME?	1	1	0	#NAME?	1	1	0	0	0.144499
2310001K24Rik	0	#NAME?	1	1	-2.19979	-5.64848	1	1	5.12548e-15	#NAME?	1	1	0	#NAME?	1	1	-2.23227	-5.69483	1	1	2.70121	-5.60213	1	1	2.07164	-5.50647	1	1	0	#NAME?	1	1	-2.40839	-5.89577	1	1	0.127635	0.412683	0.173961
2310002D06Rik	0	#NAME?	1	1	-3.55856	-4.04909	0.291752	0.814758	0.562051	-2.69207	0.775657	1	0	#NAME?	1	1	-3.59648	-4.09852	0.291752	0.863859	-3.76202	-3.69287	0.291752	0.633245	3.40747	-3.91887	0.527835	1	3.71924	-3.65134	0.291752	0.698987	0.193916	-3.07844	1	1	0	0.214454	0.258183
2310002J15Rik	-2.31519	-5.05081	1	1	-0.921108	-2.89621	0.76895	1	1.30554	1.93757	0.150959	0.64132	0.201358	-3.96144	1	1	-0.47099	-2.69726	0.811577	1	0.399795	1.12848	0.749417	1	1.42833	-2.95802	0.498433	1	4.77057	0.0294253	0.00372887	0.0417355	3.34252	0.0631979	0.010075	0.208274	0.056317	0.18491	1.88135
2310002L09Rik	-4.07953	-3.05139	0.258386	1	0.302173	-2.90201	0.795239	1	0.0106333	-3.35438	1	1	-3.97453	-2.9779	0.258386	0.691873	-1.17568	-3.68391	0.72691	1	1.70635	-2.34735	0.365591	0.721361	-1.07105	-2.59921	0.641668	1	-1.26533	-2.68632	0.641668	1	-0.191245	-3.35875	1	1	0.139899	0.0632275	0.0698365
2310002L13Rik	0	#NAME?	1	1	0	#NAME?	1	1	2.28841	0.628898	0.0677089	0.453437	2.42786	-4.95888	1	1	2.4208	-5.60357	1	1	-1.3612	-1.71306	0.486409	0.855762	0	#NAME?	1	1	5.44616	-2.07569	0.0489777	0.238737	5.73484	-2.19358	0.0281884	0.349689	0	0	0.248683
2310003C23Rik	0.0672195	5.69926	0.839895	1	-0.47148	5.53818	0.0909789	0.457844	-0.515145	5.37101	0.105814	0.549973	0.0503225	5.70734	0.799338	1	-0.246608	5.65082	0.383653	0.961507	-0.364534	5.43736	0.257883	0.586293	0.111567	5.72633	0.715157	1	-0.0607835	5.63623	0.860881	1	-0.172359	5.69827	0.583726	1	24.7294	29.3181	25.7235
2310003F16Rik	-0.015563	6.85067	0.972036	1	0.316397	6.79319	0.210417	0.696949	0.96014	6.42741	0.0208209	0.253167	-0.43785	6.69994	0.401554	0.874749	-0.136113	6.44629	0.689284	1	1.00659	6.4712	0.0133062	0.0785586	-0.335	6.69999	0.401163	1	-0.981301	6.45252	0.0160955	0.113674	-0.646315	6.24203	0.113704	0.651287	173.917	153.68	101.078
2310003H01Rik	0.654156	5.81454	0.0788554	0.764489	0.354429	5.96134	0.362899	0.893624	0.472401	5.84979	0.222596	0.749227	0.971527	6.02562	0.00805222	0.082127	0.203861	5.87209	0.646307	1	0.75758	6.02622	0.0435378	0.182269	0.328347	5.6293	0.367577	1	0.150345	5.53344	0.671678	1	-0.178015	5.69972	0.632685	1	7.79127	10.9863	9.83906
2310003L22Rik	-0.473829	4.40055	0.288108	1	-1.15872	4.21904	0.0109903	0.135617	-0.180815	3.6814	0.765575	1	-0.412867	4.44947	0.42004	0.897223	-0.57206	4.39031	0.146344	0.616097	0.81167	4.21193	0.0629881	0.235422	0.0322906	4.64615	0.906884	1	-0.860336	4.24061	0.0499192	0.241078	-0.892721	4.28192	0.0355307	0.391359	4.79157	5.52934	2.89248
2310004I24Rik	-0.462247	4.49496	0.305141	1	-0.352334	4.01677	0.400779	0.934587	-0.092522	4.05791	0.897415	1	-0.724835	4.41147	0.138524	0.48301	-0.287492	4.0534	0.513953	1	-0.0381241	4.0754	0.961928	1	-0.522792	4.47025	0.251184	0.998926	-0.614217	4.4265	0.166334	0.508242	-0.0914111	4.14149	0.818272	1	10.0601	7.84391	7.70721
2310004N24Rik	0.214991	4.77057	0.623046	1	-0.348052	4.67478	0.547585	1	0.216625	4.36919	0.605924	1	0.216734	4.81551	0.490394	0.976822	-0.35779	4.61893	0.367117	0.942378	0.877822	4.75182	0.0429944	0.180448	0.128978	4.7319	0.748753	1	-0.406946	4.46845	0.350478	0.764789	-0.535973	4.55214	0.203477	0.808984	20.2941	23.9474	16.8976
2310005A03Rik	0	#NAME?	1	1	0	#NAME?	1	1	2.59082	-5.72209	1	1	0	#NAME?	1	1	5.12548e-15	#NAME?	1	1	2.70121	-5.61783	1	1	0	#NAME?	1	1	0	#NAME?	1	1	0	#NAME?	1	1	0	0	0.0147614
2310005E17Rik	3.17746	-4.04264	0.579266	1	3.86073	-3.62738	0.179472	0.64782	5.12548e-15	#NAME?	1	1	0	#NAME?	1	1	2.4208	-5.69939	1	1	2.70121	-5.5632	1	1	0	#NAME?	1	1	0	#NAME?	1	1	0	#NAME?	1	1	0	0	0
2310005G13Rik	2.32871	-5.04981	1	1	-0.921108	-2.85616	0.731651	1	-0.386567	-2.16863	1	1	0	#NAME?	1	1	0.224349	-2.3694	1	1	2.28742	-0.509289	0.0111051	0.0691214	4.089	-3.20226	0.16691	0.896352	4.66341	-2.7252	0.0606433	0.272966	0.452986	-2.21676	0.827606	1	0	0.037937	0.0501178
2310007B03Rik	0.0166472	-0.0482436	1	1	-0.191862	0.24355	1	1	-0.150664	0.319246	0.945867	1	-0.418262	-0.216794	0.889355	1	-1.46594	-0.270249	0.0681784	0.394321	0.413751	0.593557	0.542651	0.905714	0.30853	0.120086	0.725192	1	0.448436	0.201284	0.570489	0.975104	0.139834	0.318542	0.857211	1	0.250024	0.329302	0.373813
2310007L24Rik	3.17746	-4.05021	0.52854	1	0.262059	-4.64703	1	1	1.8947	-3.7014	0.66452	1	4.21131	-2.87052	0.100917	0.401545	1.58167	-3.6662	0.66452	1	2.07992	-3.59164	0.440867	0.809061	2.07164	-5.47809	1	1	2.0153	-5.62706	1	1	-0.16579	-4.89628	1	1	0	0.0381985	0.0299853
2310008H04Rik	-0.104398	6.87208	0.765941	1	-0.268364	6.37206	0.268969	0.786208	-0.495164	5.55417	0.1244	0.589951	-0.719354	6.60902	0.0394892	0.226983	-0.521836	6.29255	0.0993414	0.495661	-0.0435757	5.77514	0.907065	1	-0.381383	6.7476	0.280526	1	-1.12119	6.46363	0.00125894	0.0191849	-0.73982	6.22089	0.0298531	0.360527	20.8139	17.987	10.5928
2310008H09Rik	0.155936	8.02472	0.602365	1	0.309036	7.82977	0.327819	0.850787	0.00815003	7.92118	0.993638	1	-0.641335	7.6527	0.0297267	0.189848	-0.224389	7.56539	0.446587	1	-1.05146	7.48969	0.000553753	0.00733455	-0.266336	7.81561	0.371875	1	-0.0235659	7.93199	0.936328	1	0.242773	7.80282	0.415771	1	27.3574	24.7617	29.9345
2310008N11Rik	-0.540321	-1.72775	0.810831	1	-0.635267	-2.45654	0.780646	1	-0.131965	-2.71557	1	1	-1.2414	-1.94634	0.39614	0.8678	-1.2562	-2.71108	0.39614	0.974344	0.0676265	-2.64783	1	1	-0.703916	-1.84319	0.833283	1	-1.15157	-2.06463	0.362255	0.777342	-0.449634	-2.43196	1	1	0.450558	0.357835	0.210323
2310009A05Rik	-0.0245898	4.0704	0.973487	1	-0.177508	3.4303	0.980456	1	0.0913221	3.10821	0.771642	1	-0.436304	3.91824	0.475982	0.962966	-0.475322	3.20838	0.277125	0.844994	0.443418	3.28089	0.339036	0.689171	-0.65244	3.79203	0.179313	0.910358	-1.034	3.64095	0.0276757	0.163312	-0.381587	3.25335	0.387468	1	31.4682	21.7188	17.2472
2310009B15Rik	0.532214	1.69313	0.376616	1	-0.319401	1.62124	0.53906	1	0.594369	1.33327	0.262214	0.802107	0.765729	1.8704	0.139537	0.485307	-0.616395	1.49762	0.246296	0.798118	0.995046	1.55828	0.0709183	0.255493	0.361187	1.61204	0.51174	1	-0.397408	1.19772	0.492599	0.919675	-0.759272	1.43505	0.14767	0.720411	17.6313	16.73	10.9809
2310010J17Rik	-0.273413	2.51275	0.678254	1	-0.648758	2.9251	0.347585	0.873841	-0.216834	3.07468	0.841476	1	-0.493161	2.45587	0.516461	1	-1.10214	2.70948	0.0468711	0.311182	-0.875081	2.77617	0.142559	0.402898	0.520361	2.93713	0.361721	1	0.503759	2.91589	0.396158	0.819449	-0.0166748	3.15431	0.953787	1	14.5912	27.0876	25.7184
2310010M20Rik	2.32871	-5.05004	1	1	-2.19979	-5.64731	1	1	-2.11189	-5.75698	1	1	0	#NAME?	1	1	-2.23227	-5.69326	1	1	2.07992	-3.56481	0.470556	0.838931	2.07164	-5.50322	1	1	2.0153	-5.63907	1	1	-0.16579	-4.91091	1	1	0.0615315	0.0405155	0.066089
2310011J03Rik	0.427605	5.40927	0.270323	1	0.329666	5.62336	0.238511	0.739949	0.747013	5.33359	0.0730741	0.469133	0.727129	5.62824	0.0416209	0.234773	-0.119874	5.30475	0.680482	1	0.635575	5.29311	0.104855	0.331264	0.201357	5.28549	0.604879	1	-0.238511	5.068	0.549911	0.962075	-0.439897	5.18104	0.260479	0.892916	13.3452	16.8919	12.6656
2310014F07Rik	0.0135259	-4.05115	1	1	1.21717	-2.73752	0.344353	0.869979	0.0106333	-3.3761	1	1	1.06066	-3.38317	1	1	-0.64915	-4.09929	1	1	-3.382	-4.10811	0.323085	0.670153	0.228268	-3.8729	1	1	0.567026	-3.60438	1	1	0.342829	-3.54397	1	1	0.0449719	0.068735	0.085165
2310014L17Rik	-0.0854229	0.756833	0.94016	1	0.365317	0.569825	0.527924	1	0.0586173	0.584027	0.777262	1	0.51877	1.04138	0.533679	1	-0.639584	0.111871	0.540567	1	0.401922	0.691204	0.532456	0.900078	-0.457811	0.571862	0.544726	1	-0.303887	0.633271	0.670852	1	0.154447	0.412995	0.910959	1	0.32254	0.261952	0.269886
2310015A10Rik	0.432605	4.83481	0.304976	1	0.854482	5.18954	0.0477333	0.326999	0.560023	5.66695	0.137479	0.615533	-0.664631	4.28533	0.0903153	0.376071	-0.59034	4.49524	0.245779	0.797402	-0.840427	4.97458	0.0471526	0.192656	0.128761	4.66152	0.779206	1	0.723716	5.01364	0.0823547	0.330911	0.594985	5.05607	0.142567	0.710146	2.87105	3.39026	5.20859
2310015B20Rik	0.0159128	-2.04905	1	1	0.230431	-0.634426	0.743931	1	0.328717	-0.618526	0.622571	1	-3.97453	-2.95343	0.166989	0.540649	-1.40192	-1.26566	0.237547	0.784092	-0.542096	-1.06127	0.675486	1	1.22906	-1.20966	0.245249	0.992807	1.19576	-1.24622	0.342807	0.756427	-0.0366883	-0.815076	1	1	0.543793	1.16868	1.22884
2310015D24Rik	0	#NAME?	1	1	0	#NAME?	1	1	4.00659	-3.97238	0.201281	0.717044	0	#NAME?	1	1	2.4208	-5.69088	1	1	0	#NAME?	1	1	0	#NAME?	1	1	0	#NAME?	1	1	0	#NAME?	1	1	0.012004	0	0
2310016D03Rik	0	#NAME?	1	1	0	#NAME?	1	1	5.12548e-15	#NAME?	1	1	0	#NAME?	1	1	5.12548e-15	#NAME?	1	1	0	#NAME?	1	1	0	#NAME?	1	1	0	#NAME?	1	1	0	#NAME?	1	1	0	0	0
2310016M24Rik	-0.0206931	6.11931	0.95946	1	-0.200114	5.99735	0.683927	1	0.436778	5.68664	0.249143	0.783642	0.675093	6.54806	0.0527576	0.272084	-0.753391	5.73496	0.0417078	0.289987	0.596202	5.78078	0.116291	0.352262	-0.0728896	6.10168	0.885216	1	-0.673715	5.82697	0.0769211	0.317153	-0.600845	5.79465	0.103536	0.632107	87.5484	91.7296	58.958
2310020H05Rik	0	#NAME?	1	1	0	#NAME?	1	1	5.12548e-15	#NAME?	1	1	0	#NAME?	1	1	5.12548e-15	#NAME?	1	1	0	#NAME?	1	1	0	#NAME?	1	1	0	#NAME?	1	1	0	#NAME?	1	1	0	0	0
2310021P13Rik	0.581923	7.72522	0.102888	0.820911	0.555844	8.1549	0.15447	0.598473	0.414526	8.36412	0.24781	0.782039	0.781215	7.81896	0.0397508	0.227924	0.0392936	7.91585	0.83906	1	-0.162049	8.06425	0.643435	0.991571	0.478614	7.66178	0.183338	0.916461	0.735655	7.82197	0.0386289	0.205219	0.25704	8.01782	0.456291	1	15.091	24.3053	29.0895
2310022A10Rik	0.00489051	5.66467	0.996074	1	0.17904	5.62806	0.453862	0.987342	0.254084	5.39378	0.535741	1	0.399157	5.85933	0.291237	0.739329	-0.0284112	5.47688	0.927432	1	0.110222	5.3306	0.784487	1	-0.165955	5.5799	0.627888	1	-0.390472	5.48292	0.275457	0.677921	-0.224524	5.39116	0.54489	1	10.6291	11.2355	9.58333
2310022B05Rik	0.591841	7.50633	0.0631484	0.706929	0.777903	7.36782	0.00677271	0.0972272	0.504834	7.2602	0.137924	0.616423	0.417048	7.44224	0.128406	0.461908	0.387293	7.08189	0.2213	0.757051	0.793489	7.45169	0.0132617	0.0783551	-0.308176	7.03624	0.334081	1	-0.182165	7.09665	0.581275	0.986029	0.126016	6.94292	0.678107	1	25.1281	22.485	25.0072
2310028H24Rik	0.0168652	2.59289	1	1	0.103016	3.37272	0.849318	1	0.105588	3.56531	0.795242	1	-0.4601	2.36393	0.314224	0.766668	-0.465014	3.14747	0.389591	0.967228	0.272324	3.64832	0.542889	0.905723	0.741389	3.01594	0.111486	0.761279	0.923011	3.13414	0.0462274	0.229744	0.181559	3.42134	0.69389	1	1.67775	3.42139	3.66172
2310030A07Rik	0	#NAME?	1	1	0	#NAME?	1	1	5.12548e-15	#NAME?	1	1	0	#NAME?	1	1	3.27938	-4.7034	0.551521	1	2.70121	-5.59779	1	1	0	#NAME?	1	1	0	#NAME?	1	1	0	#NAME?	1	1	0	0	0
2310030G06Rik	-0.676566	3.37109	0.143735	0.907537	0.0376768	2.77469	0.984038	1	0.063826	3.214	0.796357	1	-1.06496	3.2288	0.0189641	0.142768	-0.181791	2.65824	0.631682	1	-0.868961	2.80201	0.0639134	0.23804	-0.912505	3.27667	0.0474079	0.52365	-0.512364	3.42878	0.254569	0.648892	0.400337	2.97512	0.396146	1	6.34897	3.78366	5.08549
2310030N02Rik	-0.65068	3.85195	0.14865	0.916808	-0.105093	3.32462	0.988835	1	0.680873	2.91002	0.105489	0.54914	0.123226	4.20056	0.80409	1	-0.0759697	3.28568	0.883819	1	0.980121	3.06362	0.0311411	0.143446	-0.812641	3.78221	0.0659379	0.615129	-1.63781	3.52436	0.000314847	0.00703571	-0.825318	2.96798	0.070501	0.532429	10.1404	6.51347	3.62775
2310033E01Rik	-1.75082	-2.73156	0.486361	1	-6.03769	-1.52871	0.00780697	0.107889	-7.02879	-0.649637	0.000648751	0.0239437	0.795551	-1.68453	1	1	-1.56918	-1.19284	0.228678	0.770412	-2.42425	-0.423844	0.0684136	0.248753	1.39591	-1.11926	0.300187	1	2.29724	-0.395726	0.0825119	0.331257	0.899719	-0.0962955	0.427449	1	0.247043	0.732571	1.24783
2310033P09Rik	0.299941	5.55248	0.38197	1	0.445271	5.48951	0.166083	0.623006	0.642484	5.42005	0.0673299	0.452722	0.449177	5.66647	0.140194	0.486487	-0.213494	5.12632	0.491882	1	0.0947486	5.12593	0.788079	1	-0.159309	5.31807	0.645796	1	-0.314793	5.24363	0.351308	0.765292	-0.155489	5.16087	0.638797	1	21.3847	22.112	19.8644
2310034C09Rik	0	#NAME?	1	1	0	#NAME?	1	1	0.396439	3.22411	0.53192	1	0	#NAME?	1	1	5.12548e-15	#NAME?	1	1	-0.744072	2.50491	0.537644	0.903788	0	#NAME?	1	1	9.46535	1.84108	7.52251e-06	0.000399912	9.75978	1.82538	3.18696e-06	0.00106012	0	0	10.0708
2310034G01Rik	0.74326	1.71901	0.221653	1	1.17693	1.79581	0.0220165	0.207805	0.490709	1.88796	0.412151	0.95202	-0.061198	1.312	1	1	-0.59386	0.756011	0.31822	0.888581	-0.547541	1.41516	0.350809	0.702997	-0.255985	1.16189	0.680137	1	0.345262	1.49604	0.57437	0.978649	0.601812	1.37566	0.286194	0.924416	2.28655	2.08047	3.17707
2310034O05Rik	-4.07953	-3.05057	0.165888	0.941934	0.291032	-3.6656	1	1	1.8947	-3.70309	0.662046	1	-1.54666	-2.60868	0.436743	0.916589	1.43933	-2.85419	0.528781	1	1.53557	-4.03375	0.662046	1	-1.58959	-2.82974	0.289748	1	-2.5903	-3.1898	0.289748	0.695258	-1.02308	-4.31046	1	1	0.144644	0.0705922	0.0194446
2310035C23Rik	-0.309418	5.58494	0.456869	1	-1.18956	6.29159	0.00119806	0.0282071	-1.19173	6.00675	0.00430991	0.0947651	-0.2234	5.58816	0.46349	0.947946	-0.62217	6.53166	0.127931	0.570547	-1.16505	6.01401	0.00509656	0.0394526	1.0811	6.36907	0.00860945	0.203524	0.75604	6.15226	0.0678862	0.29398	-0.32508	6.65098	0.411753	1	5.0557	12.3117	9.69721
2310035K24Rik	0.880754	4.41801	0.0356988	0.578863	0.188713	4.904	0.540604	1	0.50875	5.09908	0.214976	0.737326	0.527451	4.21061	0.193849	0.587897	-0.601513	4.48054	0.103033	0.506835	-0.178345	4.73187	0.625172	0.975549	0.853788	4.41358	0.0380783	0.473134	0.898812	4.44854	0.0281138	0.164825	0.0449849	4.80146	0.900431	1	6.00314	12.3181	12.8177
2310036O22Rik	0.173255	7.26663	0.623842	1	0.259547	7.06452	0.284956	0.808757	0.691446	6.7909	0.0476732	0.384773	-0.00945477	7.21504	0.83304	1	0.0510913	6.87432	0.959728	1	0.91555	6.9254	0.0100519	0.0643727	-0.320536	7.02931	0.374762	1	-0.780103	6.83911	0.0279336	0.164144	-0.459573	6.65119	0.186909	0.785018	113.84	103.679	75.7183
2310037I24Rik	0.35656	3.92786	0.474509	1	0.80189	4.00836	0.0888794	0.452694	1.10778	3.72282	0.0343533	0.329455	1.20097	4.43897	0.0173826	0.135596	0.782288	4.03135	0.0753954	0.419293	0.988848	3.68329	0.0455116	0.187997	-0.191459	3.6379	0.682339	1	-0.619835	3.45198	0.20814	0.572742	-0.428442	3.33932	0.394464	1	21.8738	20.2236	16.173
2310039H08Rik	0.423294	4.76504	0.337471	1	0.213183	4.49445	0.475647	1	0.700521	4.36436	0.0816091	0.49022	0.827341	5.05831	0.0392739	0.225984	0.0252595	4.32951	0.989532	1	1.34971	4.76909	0.00198056	0.0196746	-0.217547	4.43767	0.643215	1	-0.587261	4.26346	0.172423	0.51865	-0.369744	4.14744	0.364743	0.985545	21.8647	20.8316	16.0016
2310039L15Rik	-3.16244	-4.05082	0.546514	1	-3.94265	-3.66271	0.319772	0.842402	-2.93454	-4.78312	0.546514	1	-0.635636	-3.32684	1	1	0.527893	-2.57554	1	1	1.65982	-2.97522	0.338151	0.688213	0.246282	-2.90894	1	1	-0.838842	-3.57399	0.686563	1	-1.10715	-3.31908	0.756511	1	0.148628	0.192404	0.160047
2310040G24Rik	-1.15855	1.11812	0.0591087	0.692422	-0.652224	1.2243	0.149093	0.588712	1.09277	0.791898	0.0558752	0.41369	-0.862321	1.23917	0.179471	0.563282	-0.77893	1.23579	0.209774	0.739373	1.02471	0.729086	0.0771152	0.27065	-0.0364743	1.56743	1	1	-1.40551	0.979686	0.0163357	0.114778	-1.37051	1.00558	0.0151674	0.254081	3.35773	3.61517	1.49521
2310042D19Rik	2.33849	0.379199	0.00731598	0.238255	0.302556	1.17212	0.967034	1	-0.0842388	1.58543	0.910595	1	0.743734	-0.835442	0.468839	0.954527	0.00922464	1.14562	1	1	0.199732	1.64789	0.77341	1	2.38327	0.447761	0.00656263	0.171929	2.76225	0.813375	0.000972399	0.0159005	0.37657	1.35207	0.546596	1	0.0718098	0.349062	0.479849
2310042E22Rik	0	#NAME?	1	1	0	#NAME?	1	1	5.12548e-15	#NAME?	1	1	0	#NAME?	1	1	5.12548e-15	#NAME?	1	1	0	#NAME?	1	1	0	#NAME?	1	1	0	#NAME?	1	1	0	#NAME?	1	1	0	0	0
2310043J07Rik	-0.927498	-1.88318	0.651664	1	-1.88257	-2.04999	0.431768	0.966517	2.74382	0.368873	0.0122607	0.186215	-0.706563	-1.70789	1	1	-0.485727	-1.62004	1	1	2.68388	0.0472621	0.0239592	0.119807	0.00422655	-1.47523	1	1	-0.343672	-1.66177	0.873552	1	-0.349935	-1.64727	0.804313	1	0.19462	0.254556	0.229583
2310043L19Rik	0	#NAME?	1	1	-2.19979	-5.6305	1	1	0.0113188	-1.79013	1	1	0	#NAME?	1	1	0.188533	-4.6501	1	1	-2.17041	-2.40964	0.282034	0.620187	2.07164	-5.47806	1	1	4.82699	-2.54694	0.039267	0.207426	2.70399	-2.60146	0.0941641	0.610532	0	0.045212	0.306918
2310043O21Rik	0	#NAME?	1	1	2.46185	-5.66319	1	1	5.12548e-15	#NAME?	1	1	0	#NAME?	1	1	5.12548e-15	#NAME?	1	1	2.70121	-5.5997	1	1	0	#NAME?	1	1	0	#NAME?	1	1	0	#NAME?	1	1	0	0	0
2310044G17Rik	0.150083	5.76499	0.64521	1	-0.077349	5.79242	0.697975	1	-0.433837	5.97625	0.206259	0.724615	0.0631981	5.70718	0.911028	1	-0.356554	5.68362	0.264483	0.825977	-0.809157	5.82188	0.0138811	0.0810495	0.172678	5.77362	0.61248	1	0.476458	5.94884	0.142369	0.461516	0.303786	6.01881	0.335327	0.96005	7.01658	8.70796	10.9412
2310044H10Rik	0.74947	6.95555	0.0491525	0.650663	0.0958524	7.15105	0.454852	0.987835	0.561871	6.94068	0.194884	0.709083	0.958535	7.14245	0.00660567	0.0721189	-0.0167005	6.97716	0.886894	1	0.762067	7.09423	0.0494592	0.199559	0.455543	6.78845	0.214607	0.956116	0.128701	6.60631	0.709089	1	-0.326852	6.8487	0.384128	1	28.9161	47.2636	36.2058
2310045N01Rik	0.221656	4.79119	0.586412	1	0.173419	4.66792	0.54491	1	0.739059	4.64948	0.067436	0.452781	0.900113	5.21893	0.0193812	0.144843	-0.250669	4.39945	0.44343	1	0.568186	4.55141	0.152993	0.422437	-0.138577	4.61066	0.745334	1	-0.431093	4.47085	0.279871	0.683389	-0.292536	4.39919	0.445725	1	33.514	32.9438	26.4557
2310046A06Rik	2.32871	-5.0499	1	1	0.302173	-3.09558	1	1	-1.63118	-2.17312	0.368484	0.906993	0	#NAME?	1	1	-1.17568	-3.65773	0.670326	1	1.36592	-0.884279	0.194775	0.492061	3.40747	-3.92464	0.533124	1	4.9739	-2.41207	0.0440536	0.222821	1.46046	-2.21361	0.287605	0.925724	0	0.0641546	0.186119
2310046K01Rik	0.570413	2.59545	0.298587	1	0.753158	1.89866	0.341639	0.867392	0.866889	2.2095	0.125198	0.592406	1.76626	3.38629	0.00124511	0.0236094	2.79925	3.56633	3.58498e-07	2.06265e-05	2.39478	3.35316	1.03068e-05	0.000287417	-0.67813	1.96505	0.206728	0.948359	-0.550271	2.0257	0.325303	0.736079	0.128112	1.67533	0.796847	1	1.16381	0.775448	0.855591
2310046O06Rik	0.409455	5.14099	0.241333	1	0.29995	5.23328	0.26938	0.786826	0.197792	5.57509	0.57152	1	-0.0212234	4.92684	0.978343	1	-0.0686404	5.00409	0.863182	1	0.0206617	5.48571	0.955878	1	0.116934	4.97981	0.75151	1	0.547552	5.22909	0.108953	0.394082	0.430635	5.27205	0.195884	0.799925	5.70964	6.94486	9.41203
2310047B19Rik	0.13372	1.89429	0.865653	1	-0.23388	1.65721	0.743907	1	-0.205901	1.34906	0.657462	1	0.389698	2.06103	0.429516	0.908323	-0.419559	1.56381	0.4747	1	-0.0230026	1.46115	1	1	-0.0758432	1.78692	0.9144	1	-0.345535	1.64661	0.558286	0.965521	-0.269837	1.6162	0.613278	1	4.47296	5.84778	4.71998
2310047M10Rik	0.786481	4.12719	0.0786297	0.764489	0.319659	4.67123	0.259389	0.772659	0.840739	4.77288	0.0522242	0.399882	0.718813	4.14707	0.064206	0.307112	-0.196826	4.31085	0.633321	1	0.712768	4.68429	0.107599	0.336707	0.712785	4.09791	0.097872	0.72073	0.601468	4.02867	0.162917	0.502719	-0.11137	4.35512	0.794521	1	4.28823	7.84085	7.36322
2310050B05Rik	-2.31519	-5.04977	1	1	-2.19979	-5.64707	1	1	0.478934	-4.7029	1	1	-2.22651	-4.94425	1	1	0.188533	-4.65481	1	1	-2.05023	-5.68224	1	1	-0.589037	-4.46442	1	1	-0.757943	-4.58812	1	1	-0.16579	-4.91066	1	1	0.277839	0.175808	0
2310050C09Rik	0	#NAME?	1	1	0	#NAME?	1	1	1.39711	-0.748879	0.241468	0.773591	0	#NAME?	1	1	5.12548e-15	#NAME?	1	1	0.621127	-1.49488	0.813552	1	0	#NAME?	1	1	4.82699	-2.62557	0.0926372	0.356791	5.11238	-2.77628	0.0714914	0.537166	0	0	0.199571
2310057J18Rik	0	#NAME?	1	1	0	#NAME?	1	1	5.12548e-15	#NAME?	1	1	0	#NAME?	1	1	5.12548e-15	#NAME?	1	1	0	#NAME?	1	1	0	#NAME?	1	1	0	#NAME?	1	1	0	#NAME?	1	1	0	0	0
2310057M21Rik	-0.494044	4.29431	0.192434	0.976281	-0.654186	4.38924	0.0708512	0.400234	-0.722749	4.10481	0.0504722	0.39451	0.0961153	4.5675	0.802696	1	-0.210348	4.58233	0.576957	1	-0.012865	4.41152	0.969458	1	0.155458	4.60413	0.666986	1	-0.0992895	4.46938	0.79358	1	-0.254775	4.5561	0.477336	1	5.87871	7.50587	6.2508
2310057N15Rik	0	#NAME?	1	1	0	#NAME?	1	1	0.573126	-2.0675	0.71053	1	0	#NAME?	1	1	5.12548e-15	#NAME?	1	1	-0.180945	-2.49154	1	1	0	#NAME?	1	1	4.26722	-3.12545	0.187347	0.541036	4.54812	-3.34352	0.0768934	0.555818	0	0	1.45391
2310061C15Rik	-0.118955	5.19327	0.78826	1	-0.164984	4.89326	0.816575	1	0.417561	4.55107	0.344491	0.883715	0.4369	5.5291	0.230103	0.646915	-0.0571797	4.90092	0.842209	1	1.13436	5.00414	0.0086875	0.0579291	-0.319741	5.10407	0.47104	1	-0.919076	4.85963	0.0330771	0.184048	-0.599372	4.67047	0.154883	0.733914	15.8702	13.9427	9.48822
2310061I04Rik	-0.8974	4.64699	0.0293361	0.528284	-2.4384	5.73358	3.84731e-08	3.7172e-06	-1.6063	5.35434	0.000165886	0.00818359	-0.329252	4.85574	0.367029	0.831364	-1.3629	5.92885	0.000555882	0.0109507	-0.810631	5.57474	0.0416279	0.176237	1.42842	5.92109	0.000416744	0.0276464	0.896319	5.54812	0.0260092	0.156654	-0.532141	6.21924	0.174619	0.76775	16.4383	51.6917	34.6325
2310061J03Rik	0.965913	2.43677	0.0913018	0.792974	-0.452182	2.17886	0.27144	0.790388	0.833949	2.27605	0.127089	0.594483	0.296893	2.07211	0.522872	1	-0.338867	2.27355	0.509727	1	0.582857	2.10903	0.30912	0.652809	0.525125	2.19529	0.31807	1	-0.075862	1.83952	0.949946	1	-0.601375	2.15712	0.253552	0.882287	2.31499	4.10538	2.63388
2310061N02Rik	0	#NAME?	1	1	0	#NAME?	1	1	5.12548e-15	#NAME?	1	1	0	#NAME?	1	1	5.12548e-15	#NAME?	1	1	0	#NAME?	1	1	0	#NAME?	1	1	0	#NAME?	1	1	0	#NAME?	1	1	0	0	0
2310065F04Rik	0	#NAME?	1	1	0	#NAME?	1	1	2.59082	-5.71791	1	1	0	#NAME?	1	1	5.12548e-15	#NAME?	1	1	0	#NAME?	1	1	0	#NAME?	1	1	0	#NAME?	1	1	0	#NAME?	1	1	0	0	0
2310067B10Rik	0.466922	6.5947	0.18665	0.965937	0.0405196	7.07758	0.886398	1	0.493913	7.0203	0.182466	0.692517	0.778323	6.75914	0.0365264	0.215863	-0.144178	6.98828	0.709045	1	0.320848	6.93255	0.372356	0.729961	0.709179	6.74204	0.0443457	0.507892	0.423357	6.57216	0.227146	0.605437	-0.285833	6.91706	0.41725	1	8.27919	15.8762	13.1515
2310068J16Rik	1.34284	0.859792	0.0461218	0.633364	0.0923587	1.18237	0.847355	1	0.541765	1.0966	0.37741	0.917768	0.615527	0.356064	0.43535	0.915407	-1.07914	0.688402	0.084647	0.448501	-0.190053	0.738934	0.76083	1	1.07845	0.717406	0.0909173	0.700764	0.774107	0.526195	0.241683	0.62857	-0.305372	0.979593	0.661404	1	0.802416	1.72913	1.59525
2310069B03Rik	0.933009	-2.46206	0.747717	1	0.308071	-2.55055	0.791051	1	0.943823	-2.93046	0.747717	1	-3.0635	-3.95062	0.539338	1	-1.56059	-3.3704	0.463317	1	-0.680784	-3.66574	1	1	0.246282	-2.88188	1	1	-0.323401	-3.25774	1	1	-0.580149	-3.06366	1	1	0.040017	0.0540025	0.0484496
2310069G16Rik	-1.36395	-3.05152	0.673046	1	-0.571706	-4.05902	1	1	-3.83696	-3.79075	0.302962	0.847801	-0.302595	-2.6462	1	1	-0.64915	-4.05879	1	1	-0.176216	-3.08325	1	1	-1.19596	-3.08905	0.742541	1	-0.49093	-2.77628	1	1	0.72799	-3.31872	0.742541	1	0.199066	0.067942	0.110986
2310079F23Rik	-0.0572739	4.31881	0.887965	1	-0.237525	4.24003	0.493732	1	0.0405196	4.28286	0.955907	1	0.0703507	4.37431	0.891485	1	0.108811	4.40556	0.81237	1	-0.051349	4.2493	0.904467	1	0.0195878	4.35378	0.978557	1	-0.0710684	4.30903	0.843185	1	-0.0906657	4.31624	0.814511	1	2.82769	3.25833	3.02515
2310079G19Rik	0	#NAME?	1	1	0	#NAME?	1	1	5.12548e-15	#NAME?	1	1	0	#NAME?	1	1	5.12548e-15	#NAME?	1	1	0	#NAME?	1	1	0	#NAME?	1	1	0	#NAME?	1	1	0	#NAME?	1	1	0	0	0
2310081J21Rik	0	#NAME?	1	1	0	#NAME?	1	1	5.12548e-15	#NAME?	1	1	0	#NAME?	1	1	5.12548e-15	#NAME?	1	1	0	#NAME?	1	1	0	#NAME?	1	1	0	#NAME?	1	1	0	#NAME?	1	1	0.096727	0.0661745	0
2310081J21Rik	0	#NAME?	1	1	0	#NAME?	1	1	5.12548e-15	#NAME?	1	1	0	#NAME?	1	1	5.12548e-15	#NAME?	1	1	0	#NAME?	1	1	0	#NAME?	1	1	0	#NAME?	1	1	0	#NAME?	1	1	0.192465	0.0661745	0.120718
2400001E08Rik	0.273412	3.93629	0.559518	1	-1.01003	3.91944	0.0393062	0.292411	0.286262	3.64197	0.605324	1	0.269872	3.96084	0.486283	0.97206	-0.804487	3.92871	0.044101	0.300076	0.412965	3.73868	0.357843	0.711076	0.494788	4.07721	0.253864	1	-0.27165	3.66058	0.549158	0.962075	-0.766567	3.96569	0.0773016	0.557129	46.2914	59.3801	36.2707
2400003C14Rik	-0.136202	7.50041	0.678454	1	-0.0731471	7.23294	0.725633	1	-0.0727563	7.21303	0.817741	1	-0.352236	7.41264	0.319659	0.771722	-0.0609307	7.25436	0.829987	1	0.00522104	7.25359	0.98519	1	-0.283242	7.43442	0.397335	1	-0.319577	7.41685	0.334519	0.747474	-0.0363335	7.26992	0.906216	1	52.7241	48.1863	49.023
2400009B08Rik	0.384478	2.44966	0.505079	1	0.340885	2.1563	0.263984	0.778084	0.711437	1.77719	0.178357	0.687354	-0.918528	1.88067	0.145254	0.495929	-1.25903	1.35678	0.0375649	0.271393	0.133702	1.43779	0.816813	1	-0.405916	2.04681	0.479764	1	-0.865925	1.84714	0.130463	0.437572	-0.460198	1.61562	0.404559	1	19.0819	15.6805	11.4931
2410001C21Rik	0.255942	6.10135	0.456157	1	-0.175786	6.41851	0.835434	1	0.22728	6.15653	0.531177	1	0.00638012	6.00105	0.849962	1	-0.398137	6.24978	0.190177	0.704007	0.458749	6.28712	0.185819	0.477413	0.482779	6.23296	0.152972	0.865394	0.0719388	6.00856	0.819208	1	-0.410857	6.26453	0.228366	0.845794	20.8832	32.2323	24.2961
2410002F23Rik	0.328305	4.25648	0.417525	1	0.754837	4.0281	0.0432139	0.309706	0.200617	4.06162	0.656261	1	0.947375	4.61982	0.0223283	0.158462	0.640284	3.94854	0.0892719	0.462549	0.457468	4.21467	0.252061	0.576808	-0.505433	3.84119	0.209316	0.951753	-0.113455	4.02435	0.782076	1	0.392068	3.78151	0.322233	0.95158	25.6099	25.6563	25.6224
2410002I01Rik	0.823736	4.642	0.0223607	0.45753	0.673654	4.77368	0.041851	0.303488	0.573987	5.04745	0.0950011	0.526189	1.04165	4.77221	0.00468704	0.0582689	0.161206	4.46356	0.612277	1	0.384437	4.92406	0.285265	0.624638	0.213376	4.27638	0.586412	1	0.545408	4.48053	0.121599	0.421567	0.332048	4.55963	0.317507	0.948783	3.62618	4.63465	5.73538
2410002O22Rik	-0.355868	6.17259	0.282381	1	-0.330632	5.77062	0.246922	0.753731	-0.356019	5.54402	0.257144	0.796567	-0.53022	6.11211	0.131498	0.468829	0.20276	6.02885	0.627873	1	0.403376	5.93315	0.215324	0.522817	-0.40378	6.15487	0.232341	0.980918	-0.620304	6.0586	0.0582895	0.265741	-0.216525	5.83646	0.482643	1	13.8468	11.888	10.3427
2410003K15Rik	-0.117681	4.86597	0.773077	1	-0.964852	4.75934	0.0162212	0.173262	0.00130351	4.31367	0.891371	1	0.19315	5.05144	0.527478	1	-0.812552	4.8034	0.0370234	0.268732	0.405034	4.50632	0.293924	0.635864	0.209022	5.04484	0.554964	1	-0.627311	4.63456	0.107845	0.391587	-0.836401	4.7842	0.0274044	0.345145	28.2683	36.6441	20.6181
2410003L11Rik	-3.39094	-1.24758	0.0244431	0.482336	-2.51512	-0.579297	0.0348197	0.272718	-3.83696	-3.7902	0.302386	0.847371	-0.625092	-0.687336	0.446225	0.9268	-0.345895	-0.0364943	0.696634	1	-0.176216	-3.08092	1	1	0.468079	-0.0704049	0.647693	1	-2.54517	-1.29573	0.0246475	0.150872	-3.03163	-0.729544	0.00762865	0.1784	1.035	1.54124	0.178723
2410004A20Rik	-1.51101	-1.05211	0.186247	0.965937	-1.7349	-2.20483	0.190687	0.664792	-1.24614	-3.40672	1	1	1.89085	0.677604	0.040718	0.231361	4.64665	2.0698	5.50512e-08	4.01839e-06	2.04624	-1.71143	0.082966	0.284297	-1.12087	-0.999452	0.301625	1	-2.43125	-1.42387	0.0378437	0.202061	-1.32028	-2.16731	0.304417	0.940972	0.308287	0.117427	0.0788173
2410004B18Rik	-0.408118	4.4772	0.275654	1	0.00602708	4.22337	0.807249	1	0.460962	3.91937	0.254205	0.791438	0.0661489	4.72574	0.754074	1	0.0250836	4.20481	0.899124	1	1.03112	4.28918	0.00583007	0.0432887	-0.488196	4.43978	0.189188	0.926558	-0.973712	4.24963	0.00930276	0.0780097	-0.485554	3.9556	0.189395	0.788908	17.2548	13.221	9.70876
2410004I01Rik	-0.340291	-0.0497796	0.736036	1	-0.425481	-0.488366	0.660614	1	0.846896	-0.611907	0.231215	0.760322	0.248108	0.27513	0.688871	1	0.627847	-0.0210037	0.524218	1	1.34291	-0.328847	0.0995509	0.319818	-0.437753	-0.104552	0.638315	1	-1.18519	-0.455751	0.154047	0.484532	-0.749292	-0.674064	0.311733	0.944795	0.738367	0.608164	0.311816
2410004N09Rik	0.105416	4.22486	0.820199	1	0.23162	4.3649	0.310431	0.833154	1.46025	4.36627	0.000793196	0.0277321	0.284588	4.36681	0.414945	0.891906	-0.488241	3.89083	0.255338	0.812232	1.10604	4.06503	0.0147514	0.0847695	-0.0425353	4.14779	0.925811	1	-0.758617	3.83405	0.0971258	0.366629	-0.71618	3.81166	0.116362	0.658274	46.9621	53.9963	29.7576
2410004P03Rik	0.934158	-0.0494722	0.30566	1	0.223862	-0.73417	0.707788	1	0.0721754	-0.442361	0.922011	1	0.685586	-0.148159	0.377943	0.84538	0.231688	-0.71229	0.73573	1	0.861245	-0.0230751	0.287532	0.627601	-0.279864	-0.750279	0.894931	1	0.122542	-0.538056	1	1	0.404076	-0.670085	0.688496	1	0.273177	0.263952	0.290401
2410006H16Rik	-0.0309705	5.61826	0.941862	1	0.185898	5.39601	0.412234	0.944493	1.07881	5.47807	0.00622788	0.121917	0.0456165	5.71623	0.695008	1	-0.123994	5.15835	0.770417	1	1.04315	5.41361	0.011892	0.0727864	-0.417213	5.43947	0.3175	1	-0.835229	5.27235	0.0448388	0.225152	-0.418031	5.0231	0.313156	0.946506	124.312	106.819	82.079
2410007B07Rik	-1.85876	-1.72892	0.225621	1	0.291032	-3.51922	1	1	-3.45519	-4.20162	0.534398	1	0.692417	-0.69973	0.648677	1	0.74399	-3.28426	0.741347	1	-3.382	-4.13458	0.534398	0.901692	-2.55686	-2.01242	0.0565895	0.572907	-2.23539	-1.98832	0.0995774	0.372528	0.342829	-3.5931	1	1	0.749619	0	0.084912
2410012E07Rik	-6.4674	-0.593926	8.8813e-05	0.00801555	-2.85667	-0.674208	0.0010259	0.0251454	5.12548e-15	#NAME?	1	1	-1.37195	-0.100521	0.150576	0.507257	-0.370568	-0.0922382	0.611526	1	4.13015	-4.00687	0.154998	0.426057	-0.330878	0.241802	0.752163	1	-7.01571	-0.844942	1.21088e-05	0.00058863	-6.97677	-0.962258	7.24179e-06	0.00187361	0.509456	0.546782	0
2410012M07Rik	-3.95372	0.153978	0.000899875	0.0537272	-4.14393	-0.00436884	0.000927081	0.0233374	-1.06675	-1.67499	0.612573	1	-1.16334	0.55352	0.148609	0.502673	0.525294	1.08385	0.621145	1	-0.55312	-1.53282	0.747987	1	-0.245741	0.960941	0.838376	1	-2.33963	0.254844	0.013779	0.102408	-2.09881	0.126097	0.0236013	0.321363	1.17534	0.945097	0.261638
2410015M20Rik	0.116538	6.76182	0.766363	1	-0.0479323	6.7082	0.913676	1	0.966361	6.41235	0.0117251	0.181649	0.536664	7.0418	0.117168	0.43975	-0.367997	6.4899	0.276961	0.844666	1.12379	6.50604	0.00416755	0.0341695	-0.0371638	6.69453	0.970716	1	-0.861115	6.32962	0.0274336	0.162364	-0.823972	6.32157	0.0299067	0.360527	106.055	112.4	65.5749
2410016O06Rik	0.131022	5.71903	0.72641	1	0.0660991	5.49997	0.803991	1	0.579532	4.90636	0.121025	0.582916	0.277059	5.80482	0.428294	0.906785	0.0291751	5.44975	0.982364	1	0.56895	4.89817	0.129557	0.378086	-0.204959	5.55603	0.587706	1	-1.05966	5.21288	0.00421705	0.0452925	-0.854746	5.087	0.0192977	0.289714	12.6015	12.111	6.8059
2410017I17Rik	-5.34933	-1.73005	0.0148694	0.374713	-3.55856	-4.06284	0.302295	0.824945	-2.11189	-5.73684	1	1	0.997642	-0.182949	0.377898	0.84536	-1.17568	-3.70518	0.672495	1	2.47421	-3.2278	0.310258	0.654063	-2.35362	-1.6274	0.0781586	0.660564	-3.87622	-1.8924	0.0056801	0.0553162	-1.55716	-3.88264	0.672495	1	0.350025	0.131845	0.0850035
2410017P09Rik	-0.386376	3.75076	0.415547	1	-0.501444	3.45294	0.328121	0.851192	0.285363	3.16814	0.612318	1	-0.229079	3.82743	0.657249	1	-0.176606	3.54714	0.597182	1	1.03108	3.6407	0.0287462	0.135634	-0.269861	3.80197	0.575624	1	-0.888696	3.54433	0.0611321	0.274641	-0.618932	3.38532	0.185163	0.784057	4.52198	4.24295	3.97681
2410018L13Rik	0.0150288	-3.04664	1	1	4.66982	-0.234445	0.0061425	0.0912751	-2.73921	-0.720762	0.0308287	0.312243	1.9214	-1.75888	0.366635	0.831023	1.90654	-2.53965	0.366635	0.941557	-1.83206	-0.553709	0.154724	0.425556	-0.652891	-3.43767	0.698194	1	2.9564	-0.696115	0.0381296	0.203308	3.64649	-0.818341	0.010635	0.214318	1.24657	1.27324	1.5512
2410018M08Rik	-0.475557	4.47967	0.21328	1	-0.0133188	3.86117	0.901148	1	-0.00132035	3.98006	0.969852	1	0.0512152	4.71473	0.930665	1	1.71374	4.9576	1.06504e-05	0.000410586	0.997015	4.5481	0.0083051	0.0562654	-0.811064	4.34088	0.0329984	0.441084	-0.725606	4.37255	0.0565339	0.260982	0.0855102	3.9298	0.818692	1	24.3531	19.5496	13.0184
2410021H03Rik	-5.20125	-1.88207	0.0228564	0.463196	1.77665	-2.72815	0.553619	1	-0.953987	-1.81136	0.361063	0.900001	-1.80538	-1.49745	0.234285	0.653851	1.90654	-2.41045	0.234285	0.777887	-2.57307	-2.06501	0.178694	0.466381	-2.7231	-1.85473	0.0459621	0.517769	-0.512947	-1.15587	0.79415	1	2.25128	-2.12227	0.106688	0.639277	0.409701	0.0770764	0.30834
2410022L05Rik	-0.898948	5.29879	0.0482618	0.64434	-1.8489	5.23307	0.000125707	0.00479851	-0.00647562	4.39968	0.981118	1	-0.376195	5.50864	0.421024	0.897903	-0.831642	5.46822	0.0382613	0.274635	0.608306	4.73746	0.18224	0.471495	0.15484	5.77283	0.687357	1	-1.26849	5.17376	0.00519575	0.052238	-1.42341	5.30804	0.00144947	0.0651979	46.002	58.8338	20.6264
2410042D21Rik	-0.0961173	4.71409	0.835901	1	-0.0750148	4.21403	0.884702	1	-0.0792952	4.08476	0.911204	1	-0.725666	4.45409	0.0997642	0.39798	0.188053	4.35072	0.625598	1	0.333536	4.29366	0.401995	0.763995	-0.510416	4.5218	0.219602	0.961534	-0.637497	4.46575	0.120791	0.420073	-0.127072	4.17872	0.750751	1	6.89837	5.37495	4.32731
2410057H14Rik	-0.515197	-2.72637	1	1	3.32459	-4.67407	0.534614	1	-0.864367	-3.70987	1	1	-1.1619	-2.9241	0.672185	1	3.81394	-4.11782	0.301921	0.872787	-0.680784	-3.64952	1	1	-4.0849	-3.8004	0.1785	0.909713	-0.869909	-2.95493	0.741632	1	3.60851	-4.31139	0.301921	0.938313	0.252634	3.51361e-158	0.158186
2410066E13Rik	-0.116136	2.97358	0.866925	1	0.56273	3.28406	0.402277	0.936048	-0.258393	3.49404	0.61676	1	-0.375628	2.82916	0.469388	0.954976	0.266957	3.17919	0.609875	1	-0.409602	3.45036	0.501641	0.871882	-0.00627987	3.02363	1	1	0.608777	3.36756	0.312973	0.721809	0.615175	3.35856	0.293848	0.931171	2.73041	3.04456	4.86361
2410075B13Rik	0.396231	3.52757	0.351247	1	-0.210262	3.75319	0.52748	1	0.298307	3.38583	0.48253	1	-0.0359715	3.32225	0.981931	1	-0.732114	3.55931	0.0770349	0.42496	-0.190992	3.14363	0.644347	0.992328	0.553612	3.62937	0.177098	0.908699	-0.0858887	3.27585	0.85049	1	-0.63965	3.58878	0.115433	0.656311	2.56869	4.11309	2.65344
2410076I21Rik	-2.03529	2.92856	0.00366666	0.154951	-3.62511	3.38149	5.89586e-06	0.000348439	-1.22682	2.48263	0.16283	0.660537	-1.2089	3.14155	0.0815804	0.35489	-1.29325	3.69938	0.0353089	0.260516	-0.00628198	2.86656	0.980126	1	0.60014	3.96061	0.347092	1	-0.741006	3.28757	0.267338	0.666627	-1.34141	3.70959	0.0408962	0.418029	9.16893	17.451	6.5372
2410088K16Rik	-4.63577	-2.46636	0.0748909	0.753122	-3.03355	-4.65541	0.538639	1	5.12548e-15	#NAME?	1	1	-0.706563	-1.75042	1	1	0.209427	-3.67922	1	1	2.70121	-5.61078	1	1	-2.15281	-2.36749	0.160223	0.880704	-5.17067	-2.80465	0.0342182	0.188674	-3.26568	-4.89485	0.538639	1	0.717618	0.227237	0.064286
2410089E03Rik	-0.228758	5.99122	0.56791	1	-0.539169	6.83549	0.0689301	0.394261	-1.10532	6.90799	0.00513615	0.106591	-0.299655	5.92233	0.334463	0.789739	-0.264111	7.03938	0.560692	1	-0.953832	6.96534	0.0178738	0.09756	1.05593	6.71973	0.00841729	0.201085	1.27246	6.86455	0.00163682	0.0231975	0.216524	7.25777	0.594191	1	3.78946	8.56402	9.93514
2410091C18Rik	-0.0661811	5.5284	0.870699	1	-0.136623	5.2053	0.807843	1	-0.256727	5.20217	0.525862	1	-0.441849	5.38285	0.325467	0.778251	-0.314076	5.10052	0.404118	0.981117	-0.263228	5.19446	0.498006	0.86823	-0.313362	5.41329	0.423552	1	-0.245204	5.44314	0.527109	0.95248	0.0681689	5.28539	0.865427	1	11.7579	10.641	11.3635
2410114N07Rik	0	#NAME?	1	1	0	#NAME?	1	1	5.12548e-15	#NAME?	1	1	0	#NAME?	1	1	5.12548e-15	#NAME?	1	1	0	#NAME?	1	1	0	#NAME?	1	1	0	#NAME?	1	1	0	#NAME?	1	1	0	0	0.0273018
2410124H12Rik	-4.38429	-2.72909	0.109397	0.83951	0.262059	-4.64927	1	1	1.35393	-4.08242	0.671915	1	-1.85012	-2.38232	0.309116	0.759818	1.58167	-3.69972	0.671915	1	2.78354	-2.95126	0.21382	0.520663	-2.71582	-2.77333	0.21382	0.955989	-2.90032	-2.87785	0.0453918	0.227141	-0.16579	-4.89596	1	1	0.325497	0.0445823	0.0349966
2410127L17Rik	0.428839	1.08189	0.543689	1	0.652469	0.992934	0.286771	0.809977	0.387934	0.645861	0.673595	1	0.923453	1.37707	0.137975	0.481887	0.165843	0.747776	0.731881	1	0.0713339	0.525623	0.946363	1	-0.211803	0.736274	0.742323	1	-0.352514	0.664603	0.602611	1	-0.140766	0.563597	0.868035	1	10.5018	7.15585	5.79951
2410131K14Rik	0.370316	4.63076	0.351146	1	0.199684	4.64949	0.837987	1	0.0517661	4.57484	0.990312	1	0.629672	4.75896	0.136375	0.478526	0.410545	4.83936	0.264118	0.825404	0.155032	4.65246	0.704619	1	0.17206	4.52378	0.669677	1	0.143862	4.50868	0.719134	1	-0.0282081	4.59186	0.946089	1	4.63321	5.63938	5.60949
2410137F16Rik	0.0135259	-4.05032	1	1	-0.921108	-2.81944	1	1	4.00659	-4.05445	0.162667	0.660452	0.201358	-3.94819	1	1	-0.47099	-2.69619	1	1	5.49275	-2.4932	0.00956108	0.0619848	1.42833	-2.9333	0.432285	1	-2.77324	-5.57308	1	1	-4.49468	-3.56375	0.0952621	0.612249	0.0103264	0.0333723	0
2410137M14Rik	0.0135259	-4.05003	1	1	0.262059	-4.64685	1	1	0.169629	-2.89601	1	1	0.201358	-3.91574	1	1	1.04711	-4.04227	1	1	-0.176216	-3.06937	1	1	-0.589037	-4.45329	1	1	0.946004	-3.30996	0.663921	1	1.58528	-3.5823	0.439868	1	0.0988615	0.0338173	0.114783
2410141K09Rik	0	#NAME?	1	1	0	#NAME?	1	1	5.12548e-15	#NAME?	1	1	0	#NAME?	1	1	5.12548e-15	#NAME?	1	1	0	#NAME?	1	1	0	#NAME?	1	1	0	#NAME?	1	1	0	#NAME?	1	1	2.29747	0.347626	0.0653785
2500003M10Rik	-0.0122081	5.97497	0.980368	1	-0.0562397	5.79215	0.862171	1	-0.320352	5.29631	0.270729	0.814882	-0.244836	5.87026	0.50142	0.989035	0.0206392	5.83247	0.948987	1	0.0986464	5.52165	0.755029	1	-0.155415	5.90214	0.638024	1	-0.505532	5.74407	0.128341	0.433293	-0.350128	5.65523	0.292295	0.929689	41.303	41.7747	31.5913
2500004C02Rik	0.381656	5.04298	0.448423	1	0.588952	4.8627	0.249155	0.758028	0.173946	4.92989	0.606113	1	-0.928283	4.45249	0.0756292	0.339898	-0.230761	4.44221	0.68281	1	-0.498342	4.57399	0.339856	0.690235	-0.287449	4.69657	0.563887	1	-0.0433984	4.81584	0.93312	1	0.24408	4.67451	0.621504	1	9.36567	8.54124	10.3627
2510002D24Rik	0.180217	3.84916	0.689081	1	0.656921	3.92833	0.0909705	0.457844	0.513717	4.12182	0.199093	0.71383	0.442928	4.00979	0.280828	0.726081	-0.369819	3.35665	0.439734	1	0.0150178	3.82793	0.984433	1	-0.246955	3.63966	0.602662	1	0.0569886	3.79057	0.883508	1	0.304009	3.67971	0.484741	1	9.2949	8.63807	9.92014
2510003D18Rik	0.572465	-1.72435	0.807074	1	-2.13582	-0.956481	0.0249571	0.223045	-2.86559	0.121026	0.00664717	0.127058	1.36278	-1.20276	0.326632	0.779432	-1.91817	-0.940314	0.0554659	0.345327	-3.36233	0.061726	0.00090228	0.0106865	1.74419	-0.825071	0.144394	0.846985	2.84092	0.122924	0.00433056	0.0461286	1.09446	0.407612	0.18571	0.784418	0.446585	1.81193	4.29272
2510003E04Rik	0.152396	5.97821	0.621587	1	-0.316105	6.14553	0.371718	0.903114	-0.0656002	5.97415	0.74885	1	-0.34715	5.74865	0.295631	0.743627	-0.373282	6.09284	0.197437	0.716964	-0.0581376	5.991	0.839151	1	0.36474	6.10087	0.218537	0.959582	0.117084	5.96291	0.691676	1	-0.247668	6.15323	0.402481	1	13.8442	19.8044	17.0787
2510006D16Rik	0.418811	5.55303	0.187314	0.967623	0.411892	5.60268	0.123595	0.536325	0.445637	5.44933	0.186176	0.697693	0.956834	5.896	0.00217955	0.0350608	0.14684	5.42761	0.598171	1	0.580187	5.5369	0.0713617	0.25659	0.0159526	5.33515	0.966331	1	-0.111273	5.27755	0.755105	1	-0.127232	5.28562	0.717236	1	39.8223	44.1424	40.837
2510009E07Rik	0.356293	5.74607	0.289118	1	0.439095	6.1089	0.297645	0.820374	0.0273438	6.31387	0.917753	1	-0.286239	5.41228	0.367198	0.831526	-0.0111556	5.93328	0.961516	1	-0.501586	6.10248	0.131286	0.381153	0.371993	5.75415	0.272626	1	0.771268	5.99829	0.0210167	0.135317	0.399278	6.14237	0.221876	0.83648	5.18182	7.33701	9.79831
2510012J08Rik	0.219458	5.87294	0.533313	1	0.327193	6.22582	0.19304	0.669543	0.753491	5.97474	0.0415082	0.36118	0.657198	6.14277	0.0495211	0.261923	0.0735702	6.02292	0.825679	1	0.605385	5.90014	0.0910782	0.30193	0.232544	5.8767	0.520663	1	-0.192554	5.67033	0.604463	1	-0.425117	5.79472	0.242693	0.865302	14.6926	18.4534	14.0164
2510039O18Rik	0.0884213	6.14189	0.833032	1	-0.471293	6.70734	0.37363	0.905044	0.297319	6.49427	0.57386	1	0.960255	6.65302	0.0182891	0.140086	-0.431921	6.67534	0.282099	0.851059	0.0431427	6.3909	0.946648	1	0.771653	6.53936	0.0541878	0.559551	0.271535	6.24506	0.488421	0.915617	-0.500136	6.64709	0.214328	0.826727	14.7158	27.3788	19.6764
2510049J12Rik	0.139404	-0.526487	1	1	0.392852	-0.293829	0.719315	1	0.495679	-0.702489	0.611201	1	-0.604264	-0.846065	0.738066	1	-0.751076	-0.785623	0.506969	1	0.606332	-0.672102	0.591656	0.942783	0.127802	-0.539034	1	1	-0.392155	-0.798355	0.815837	1	-0.521768	-0.719406	0.645265	1	0.182085	0.228227	0.166408
2600006L11Rik	0.416851	-1.24337	0.851824	1	0.00516719	-1.3735	0.877271	1	-0.532017	-0.767769	0.607078	1	-0.706563	-1.72417	1	1	0.229808	-1.40462	1	1	-1.04336	-0.911454	0.332674	0.681174	0.00422655	-1.46778	1	1	0.915482	-0.867084	0.471051	0.895162	0.914714	-0.90715	0.375937	0.995019	2.25545	1.65112	4.4124
2610001J05Rik	0.0212628	5.90604	0.960424	1	0.154338	5.36137	0.611902	1	0.343527	5.2991	0.354562	0.893213	-0.776101	5.58621	0.0969109	0.391154	-0.0641089	5.19056	0.766964	1	0.530249	5.38677	0.198867	0.497809	-0.655904	5.60678	0.126396	0.801787	-0.79692	5.54607	0.057445	0.263543	-0.14101	5.17407	0.707613	1	20.2475	14.427	13.2601
2610002D18Rik	-0.967561	4.15387	0.0389796	0.600785	-1.78637	4.22814	0.000351481	0.0108787	-0.701957	2.87987	0.16449	0.664495	0.500729	4.85399	0.233284	0.652104	-0.128824	4.73254	0.655191	1	1.66568	4.21953	0.000355909	0.00516345	0.267276	4.7011	0.550454	1	-1.38353	4.01179	0.00287781	0.034601	-1.65102	4.22352	0.000356337	0.0282221	11.6612	15.3011	4.9223
2610002I17Rik	0.332225	4.77941	0.391475	1	-0.021689	4.56604	0.955863	1	0.458127	4.29837	0.270859	0.815028	1.01134	5.20945	0.00728816	0.0772087	0.0194441	4.54454	0.958649	1	0.733883	4.47808	0.0572431	0.220169	-0.0567363	4.57943	0.905868	1	-0.535174	4.35801	0.168589	0.511633	-0.478482	4.3335	0.207302	0.815851	7.19699	6.94464	5.32399
2610002J02Rik	0.788889	5.46731	0.0393157	0.603133	0.528808	5.42132	0.100006	0.481224	0.595261	5.47845	0.131929	0.604306	0.903043	5.57933	0.0117698	0.105124	-0.114458	5.01586	0.727315	1	0.140285	5.23118	0.744138	1	0.0536233	5.05183	0.880447	1	0.133	5.09792	0.701243	1	0.0793799	5.12527	0.817584	1	16.7462	20.7756	20.7779
2610002M06Rik	-0.0204824	4.92026	0.965449	1	0.00299576	4.81286	0.995529	1	-0.152703	5.10132	0.6169	1	-0.703231	4.61921	0.0797758	0.349649	0.0711297	4.8466	0.863785	1	-0.522282	4.96002	0.186701	0.479111	-0.113917	4.87158	0.767449	1	0.257591	5.07127	0.504707	0.931684	0.371534	5.01683	0.33011	0.955746	3.0365	3.09939	4.03985
2610005L07Rik	0.589748	-0.403865	0.617569	1	0.973877	-0.742654	0.42206	0.955542	-0.675799	-0.159041	0.598997	1	0.379999	-0.540919	0.775225	1	1.09285	-0.557454	0.196376	0.715366	-0.944207	-0.27676	0.346717	0.698625	-0.459375	-0.995505	0.67908	1	0.815145	-0.234526	0.423107	0.850305	1.27904	-0.426063	0.139539	0.703436	2.19252	1.86959	4.08344
2610008E11Rik	0.0334096	6.72401	0.925156	1	0.527898	6.21751	0.222949	0.715657	0.219266	6.36217	0.490673	1	-0.993774	6.29491	0.0114246	0.10303	0.161297	6.05975	0.627643	1	-0.154299	6.15591	0.719518	1	-0.734996	6.37997	0.055527	0.56758	-0.477708	6.48344	0.212328	0.579744	0.257304	6.09933	0.499896	1	14.0928	9.29957	11.3323
2610015P09Rik	-0.733976	3.98913	0.0871082	0.785255	-0.944092	4.68518	0.0215912	0.205413	-0.660749	4.65911	0.164837	0.664881	-0.730289	3.97891	0.0712118	0.326692	-0.00293586	5.05793	0.912195	1	-0.892361	4.54517	0.0327597	0.148687	0.764919	4.74964	0.0626371	0.60259	0.60954	4.64811	0.143211	0.463109	-0.155418	5.00004	0.685448	1	2.83036	5.56785	4.93901
2610016A17Rik	-2.31519	-5.05038	1	1	1.66094	-3.70221	1	1	2.59082	-5.67729	1	1	-2.22651	-4.94457	1	1	-2.23227	-5.69216	1	1	2.70121	-5.60646	1	1	-0.589037	-4.46519	1	1	-2.77324	-5.55402	1	1	-2.40839	-5.89606	1	1	0.11997	0.076303	0
2610017I09Rik	-4.84984	-2.24426	0.077977	0.761617	0	#NAME?	1	1	-3.83696	-3.84205	0.342743	0.882455	0.0280742	-1.17521	1	1	5.12548e-15	#NAME?	1	1	-3.76202	-3.7877	0.342743	0.693974	-5.25788	-2.43049	0.0446551	0.510102	-1.66808	-1.98856	0.383139	0.803081	3.99367	-3.96392	0.22234	0.836653	0.57192	0	0.204761
2610018G03Rik	-0.248485	6.04946	0.64017	1	0.269215	5.08449	0.782024	1	-1.06236	4.63333	0.0359983	0.338145	-1.75251	5.53632	0.000922796	0.0192194	-0.730487	4.70534	0.186057	0.699216	-1.34213	4.57238	0.0136364	0.0801021	-1.16029	5.6989	0.0274685	0.402774	-1.06946	5.72067	0.0382227	0.203572	0.0908627	5.04566	0.895001	1	19.1585	9.72689	10.6829
2610019E17Rik	-0.357506	3.85703	0.510888	1	0.0695788	3.6149	0.747102	1	1.18539	3.33872	0.0180669	0.237219	-0.710741	3.73323	0.21709	0.625884	-0.0438815	3.50551	0.930448	1	1.79946	3.73685	0.000843048	0.0101187	-0.501457	3.79489	0.353132	1	-1.45047	3.46396	0.00752956	0.0676143	-0.949199	3.13262	0.0743723	0.546296	88.8993	70.9527	36.2539
2610019F03Rik	-0.142941	6.05657	0.675769	1	-0.462048	6.06755	0.163172	0.617718	-0.191489	5.91249	0.580273	1	-0.906655	5.7401	0.00743955	0.0779613	-1.07842	5.83204	0.00108572	0.0187824	-1.22429	5.52112	0.000360989	0.00522737	0.141051	6.20699	0.64318	1	-0.118454	6.06512	0.714955	1	-0.259514	6.1492	0.404086	1	16.5074	20.2099	16.83
2610020C07Rik	-0.410332	2.52243	0.473479	1	-0.107486	2.31532	0.736386	1	-0.83041	2.65744	0.169489	0.671753	-0.869804	2.36656	0.142118	0.489144	-0.146643	2.33589	0.810356	1	-0.69734	2.68187	0.204461	0.505614	-0.31037	2.55935	0.568409	1	0.274657	2.85071	0.622872	1	0.585252	2.71553	0.272151	0.910389	2.50467	2.13646	3.11641
2610020H08Rik	-0.347799	4.18924	0.455719	1	-1.19162	4.89644	0.00242784	0.0474662	-1.38682	4.97121	0.0047043	0.100958	-0.739221	4.0368	0.11882	0.442414	-0.698584	5.12553	0.13252	0.582092	-0.783009	5.14371	0.0908457	0.301245	1.06338	4.98918	0.0185694	0.324129	1.13427	5.02331	0.0138062	0.102512	0.0708565	5.44838	0.915256	1	5.84145	14.0226	14.3356
2610021K21Rik	-0.347856	2.94114	0.551407	1	-0.662746	2.30776	0.206335	0.691197	-0.785444	1.93191	0.201577	0.717236	0.339028	3.28849	0.531377	1	0.578985	2.9005	0.341743	0.914127	1.02431	2.85881	0.058716	0.223984	-0.507974	2.8731	0.382469	1	-0.831496	2.72533	0.12814	0.43299	-0.323566	2.44224	0.513056	1	2.24002	1.92966	1.49592
2610027L16Rik	-0.13721	6.18861	0.678575	1	-0.705934	6.22586	0.0369442	0.28177	-0.168251	5.64171	0.537881	1	-0.00718722	6.26282	0.970071	1	-0.283706	6.37023	0.303815	0.874126	0.647331	6.08928	0.0560321	0.216837	0.266223	6.40005	0.409042	1	-0.521524	6.0188	0.119659	0.417613	-0.787772	6.18749	0.017146	0.271031	11.1942	15.0914	9.00853
2610028E06Rik	0.510585	5.14307	0.270402	1	0.549758	4.78288	0.244879	0.750364	0.241092	4.75104	0.539967	1	-0.41264	4.66196	0.351402	0.810491	-0.902345	4.0921	0.043436	0.29756	-0.933179	4.22469	0.0538666	0.210981	-0.371196	4.68687	0.420987	1	-0.248636	4.73798	0.575873	0.980349	0.122584	4.54702	0.807389	1	4.47922	3.80579	4.08654
2610028H24Rik	0	#NAME?	1	1	-3.55856	-4.08923	0.55369	1	2.59082	-5.65832	1	1	2.42786	-4.95249	1	1	-3.59648	-4.14151	0.330534	0.902351	0	#NAME?	1	1	3.40747	-3.98503	0.55369	1	0	#NAME?	1	1	-3.79976	-4.3079	0.330534	0.956364	2.59615e-08	0.0429953	8.46119e-09
2610029G23Rik	-0.91328	5.51296	0.0408513	0.607972	-1.26429	5.45156	0.0060322	0.0905141	-0.704255	4.43042	0.0967578	0.529821	-1.1958	5.43752	0.01069	0.0990514	-1.20584	5.45021	0.00592734	0.0712167	-0.0348623	4.73929	0.963577	1	0.0225454	5.91718	0.933022	1	-1.13855	5.43166	0.00996309	0.0815432	-1.16116	5.46109	0.00761582	0.1784	27.0706	29.4012	12.8616
2610029I01Rik	0.281851	3.85911	0.522844	1	0.804411	3.35905	0.0310861	0.255413	0.114754	2.95421	0.82919	1	-1.7311	3.10756	0.000322845	0.00903539	-0.131052	2.77021	0.818823	1	0.0757962	2.93297	0.914857	1	-0.885028	3.32295	0.0443856	0.507892	-0.824426	3.35116	0.0683027	0.294688	0.0607104	2.86566	0.865872	1	5.07286	2.98451	3.15087
2610034B18Rik	0.344885	4.64648	0.348149	1	0.504299	4.68803	0.0910406	0.458055	0.401401	4.58027	0.339926	0.879867	-0.077201	4.43057	0.855006	1	0.0936541	4.40464	0.808326	1	1.05997	5.01536	0.00331542	0.0289555	-0.111451	4.41221	0.778287	1	-0.07097	4.43213	0.858639	1	0.0404904	4.37957	0.916356	1	6.14766	5.98275	6.46439
2610034M16Rik	0	#NAME?	1	1	0	#NAME?	1	1	2.59082	-5.66785	1	1	0	#NAME?	1	1	2.4208	-5.69032	1	1	3.5858	-4.55961	0.320235	0.666071	0	#NAME?	1	1	0	#NAME?	1	1	0	#NAME?	1	1	0	0	0
2610035D17Rik	1.19553	3.37379	0.0165619	0.399631	0.029826	3.55062	0.705527	1	0.135831	4.14884	0.787823	1	1.52922	3.63645	0.00172095	0.029314	0.387244	3.67602	0.394011	0.97219	-0.594391	3.82252	0.220896	0.530866	0.809428	3.12253	0.108171	0.749488	1.43463	3.55348	0.00403918	0.0439649	0.625187	3.8056	0.193457	0.795173	2.04315	3.92075	6.1705
2610035F20Rik	-3.69266	-3.46538	0.286921	1	-3.03355	-4.63784	0.524614	1	-3.16836	-1.72382	0.0411482	0.360125	-1.1619	-2.92722	0.659439	1	0.74399	-3.35368	1	1	-2.97876	-1.68117	0.0553319	0.214949	-1.19596	-3.11333	0.432398	1	1.42448	-1.44486	0.287661	0.692533	2.65841	-1.76501	0.0232453	0.319184	0.0690246	0.0455659	0.296785
2610037D02Rik	-5.03622	-2.05135	0.0202296	0.437369	-1.48081	-3.28091	1	1	0.0106333	-3.39375	1	1	1.13203	-0.373653	0.239798	0.662516	3.76264	0.174874	1.97805e-05	0.000682975	2.68499	-1.60209	0.019369	0.103217	-1.65769	-1.80815	0.180964	0.913534	-2.23539	-2.03022	0.0674311	0.292608	-0.580149	-3.09336	1	1	0.104839	0.0563667	0.0418736
2610039C10Rik	-0.803233	4.76187	0.0468094	0.633364	-1.54941	4.57341	0.000103437	0.00408918	-0.576813	3.55913	0.143971	0.62849	-0.0491516	5.11242	0.983264	1	-0.711629	4.83191	0.0647669	0.381442	0.788952	4.2577	0.0513694	0.204328	0.0243192	5.12946	0.914277	1	-1.29347	4.59341	0.00139979	0.0207386	-1.31791	4.63216	0.000911017	0.050149	17	20.8751	8.26143
2610044O15Rik	0.0776258	2.8426	0.916186	1	0.666218	2.33648	0.340862	0.866292	0.696383	2.55842	0.248287	0.782746	-1.04823	2.4039	0.18896	0.579244	0.408988	2.2064	0.518686	1	0.710201	2.51057	0.303554	0.646004	-0.820612	2.43294	0.235757	0.984217	-0.687913	2.48712	0.327868	0.739419	0.132917	2.03587	0.837136	1	8.63495	4.74407	5.65934
2610100L16Rik	2.32871	-5.04822	1	1	-3.72565	-1.24986	0.0129047	0.149421	-2.46032	-1.4911	0.0496912	0.391428	0	#NAME?	1	1	-6.22833	-1.40354	0.00053927	0.0107049	-2.26097	-1.43873	0.0644363	0.239194	6.02398	-1.28958	0.00102088	0.0525267	5.80135	-1.58975	0.00289498	0.0347294	-0.354485	-0.643736	0.778226	1	0	0.334478	0.259672
2610101N10Rik	-0.485072	7.75691	0.208735	0.999465	-0.533657	7.47793	0.0995323	0.480482	-0.58662	7.20565	0.127019	0.594483	-1.5279	7.40097	7.19335e-05	0.00287302	-0.368377	7.59312	0.355419	0.929727	-0.663344	7.18147	0.0919991	0.3036	-0.215757	7.87252	0.567317	1	-0.503382	7.74514	0.183682	0.535164	-0.287626	7.62109	0.447404	1	16.9814	16.4615	13.7214
2610109H07Rik	0.0279091	2.97706	0.990642	1	1.03566	2.62644	0.217614	0.707952	3.91987	2.37531	0.000377353	0.0157185	-0.294406	2.93918	0.978985	1	-1.7407	1.27175	0.0678506	0.393269	0.799518	-0.166568	0.510963	0.880859	-1.12316	2.52964	0.281952	1	-3.54931	2.06247	0.00101293	0.0164064	-2.42928	1.14492	0.0175156	0.273589	0.804049	0.457449	0.0807533
2610203C20Rik	0.609842	7.96874	0.314493	1	0.943182	7.69618	0.155138	0.600447	0.249137	7.9616	0.578751	1	-1.13315	7.1626	0.0620951	0.301541	-0.628806	6.96201	0.407545	0.984899	-1.11734	7.3345	0.0749114	0.265335	-0.402352	7.4267	0.478586	1	0.150657	7.70692	0.800795	1	0.553017	7.51766	0.337	0.960809	44.2606	36.5909	55.1473
2610203C22Rik	-0.219507	-0.463788	0.887473	1	0.0627807	-1.24509	1	1	-5.57034	-2.01333	0.00510218	0.106203	-0.625092	-0.636672	0.499005	0.98769	0.230744	-1.05703	0.783603	1	0.00140489	-1.19391	1	1	-0.831735	-0.785898	0.3459	1	-0.818257	-0.782145	0.373799	0.791912	0.0149523	-1.21839	1	1	0.438523	0.249678	0.271728
2610204G22Rik	0.737161	1.0607	0.293271	1	1.01219	1.51926	0.0442213	0.314218	1.27333	1.47603	0.040049	0.355768	-0.535215	0.420696	0.548208	1	-0.469216	0.589681	0.465287	1	0.749789	1.13611	0.243165	0.564798	0.180438	0.735919	0.850724	1	0.0871641	0.694356	0.951153	1	-0.0934843	0.774172	0.925601	1	1.56724	1.8092	1.86342
2610206C17Rik	-1.1959	1.07704	0.0662096	0.714979	-0.22338	1.50125	0.701873	1	0.637379	1.33021	0.390877	0.929792	1.09203	2.17521	0.0746787	0.336799	0.0738482	1.68478	0.825355	1	0.715875	1.4331	0.246197	0.569029	0.0618421	1.58701	0.938195	1	-0.507945	1.30949	0.436946	0.863691	-0.570238	1.35765	0.349077	0.967971	0.538857	0.961591	0.492422
2610301B20Rik	0.0168953	4.41138	0.967397	1	-0.173943	4.31867	0.591863	1	-0.132039	4.39591	0.755585	1	-0.406624	4.2283	0.367142	0.831524	-0.570876	4.16164	0.149415	0.624378	-0.345094	4.29896	0.397663	0.759168	0.00271688	4.41137	0.968227	1	0.0540539	4.42968	0.894965	1	0.0513414	4.43889	0.936463	1	9.99432	10.6496	11.2543
2610301G19Rik	0.486912	7.44914	0.119038	0.864686	0.311188	7.43197	0.31925	0.842063	0.16652	7.27549	0.667906	1	0.411281	7.42136	0.159399	0.526468	0.0840222	7.3046	0.822731	1	0.179802	7.2961	0.57808	0.92955	0.0778833	7.22821	0.789102	1	0.0176754	7.19655	0.945764	1	-0.0602092	7.23856	0.842312	1	21.8747	25.9055	25.2536
2610305D13Rik	-1.27046	4.70397	0.0968151	0.808007	-0.29012	3.2211	0.550043	1	1.75181	2.593	0.0212531	0.256281	-3.02634	4.38478	0.000372133	0.0100059	-0.542874	3.16864	0.448033	1	1.33351	2.22902	0.0891439	0.297253	-1.81133	4.56969	0.0220161	0.358982	-3.76814	4.29667	7.43897e-06	0.000396376	-1.95746	2.74697	0.0112183	0.218959	14.5176	4.41095	1.15043
2610306M01Rik	0.739277	3.57698	0.110506	0.841719	-0.0815707	3.83046	0.960864	1	0.846155	3.50294	0.0728501	0.468854	0.076635	3.2257	0.79202	1	-1.10954	3.37359	0.0155522	0.145028	0.326288	3.21536	0.476064	0.844732	0.65119	3.53503	0.15429	0.868496	-0.114397	3.1032	0.810077	1	-0.765782	3.48288	0.0862057	0.584219	5.73618	9.98743	5.98759
2610307P16Rik	-0.31511	1.7703	0.560699	1	0.945415	2.00889	0.0937793	0.466592	-0.263009	2.62604	0.580591	1	-0.232791	1.8143	0.720227	1	0.451462	1.7911	0.335627	0.907989	-0.815197	2.41976	0.11094	0.342285	-0.386636	1.72429	0.450189	1	0.836123	2.41279	0.0989443	0.370875	1.22342	2.26917	0.0143718	0.247155	0.935319	0.770338	1.80753
2610316D01Rik	1.06393	0.0419057	0.264236	1	0.434051	-0.965519	0.691877	1	0.178466	-0.909838	0.810045	1	0.24597	-0.511788	1	1	0.344136	-0.936233	0.629779	1	1.83269	0.143231	0.0251047	0.123671	-0.594458	-0.907106	0.584049	1	-0.392155	-0.82865	0.709897	1	0.204207	-1.11535	1	1	0.362726	0.328497	0.378527
2610318N02Rik	0.723111	2.0532	0.207197	0.997034	0.676124	1.52827	0.128914	0.546876	0.221879	-0.404735	0.66305	1	1.19073	2.38269	0.0292225	0.187709	-0.0373017	1.04862	1	1	-0.0647194	-0.579027	1	1	-0.572525	1.36411	0.309316	1	-2.16412	0.833103	0.000658788	0.0119284	-1.594	0.451453	0.0101728	0.208842	6.91005	3.11838	1.5316
2610507B11Rik	-0.272937	8.35076	0.488959	1	-0.22897	8.58608	0.392582	0.927209	-0.217207	8.44518	0.533778	1	0.0895357	8.46422	0.933337	1	0.162783	8.82239	0.697822	1	-0.325642	8.40953	0.410371	0.774601	0.264351	8.61844	0.502387	1	0.0901141	8.52195	0.835588	1	-0.174239	8.65601	0.643037	1	27.6352	38.471	33.6608
2610507I01Rik	1.23119	5.35923	0.00121058	0.0682526	0.739565	4.83298	0.0475502	0.325992	-0.580274	5.60333	0.157074	0.652661	0.201047	4.66165	0.826318	1	0.988656	5.00617	0.00732149	0.0836511	-0.686466	5.54073	0.0651552	0.241007	-0.195482	4.51706	0.601086	1	1.22273	5.36105	0.00121965	0.018758	1.4183	5.29928	0.000163932	0.0166966	5.88784	5.87964	15.8166
2610524H06Rik	-0.00846556	3.36439	1	1	0.188104	3.10438	0.429536	0.963838	0.0872294	2.6531	0.846828	1	-1.0847	2.95006	0.0332494	0.203449	-0.0149832	2.89501	0.932976	1	0.770343	3.03505	0.0930432	0.305798	-0.464786	3.15579	0.337663	1	-0.757701	3.02295	0.0992739	0.371818	-0.292945	2.76913	0.491405	1	21.5142	17.1768	12.4349
2610528A11Rik	-4.07953	-3.0513	0.199618	0.987488	0.262059	-4.65442	1	1	-2.35886	-2.47674	0.341759	0.881555	-1.54666	-2.60466	0.480164	0.967181	1.58167	-3.707	0.688098	1	0.433051	-1.61705	0.882283	1	-2.40689	-3.02979	0.341214	1	0.221401	-1.92337	1	1	2.70399	-2.61083	0.136502	0.699023	0.23635	0.0404754	0.306536
2610528E23Rik	-0.648091	4.90461	0.103859	0.822804	-0.238715	4.36976	0.630103	1	0.0847133	4.12446	0.819642	1	-0.736229	4.90589	0.105949	0.413723	0.275278	4.57686	0.58556	1	0.832309	4.54956	0.0355401	0.157299	-0.737056	4.86951	0.0653449	0.612866	-1.11544	4.73252	0.00517287	0.0521204	-0.378398	4.28283	0.33232	0.95735	18.551	12.8267	9.78627
2610528J11Rik	-2.30705	-2.24336	0.221708	1	-1.09671	-3.58478	1	1	-0.864367	-3.76828	1	1	-1.2414	-1.94646	0.554523	1	0.912801	-2.73004	0.788793	1	2.42626	-1.78613	0.0667135	0.244728	-1.63428	-2.21268	0.235543	0.984047	-1.8304	-2.30554	0.235543	0.618473	-0.191245	-3.31884	1	1	0.275069	0.0896116	0.0780481
2700007P21Rik	-0.169467	6.03473	0.651683	1	0.103254	5.63609	0.989429	1	-0.276386	5.64599	0.457424	0.99461	-0.976359	5.70295	0.00757683	0.0789027	0.118818	5.69736	0.753273	1	-0.294456	5.64044	0.4371	0.805325	-0.478879	5.89528	0.194748	0.934993	-0.339416	5.95469	0.355165	0.768947	0.139476	5.70872	0.708836	1	13.7252	10.8982	11.9333
2700023E23Rik	-0.784404	2.29141	0.200529	0.98926	-0.112761	1.03892	0.882251	1	-0.38352	1.17647	0.645694	1	-0.22486	2.53907	0.774213	1	0.0462907	1.04158	0.92608	1	0.525605	1.58722	0.394174	0.754798	-1.58097	2.00654	0.00631855	0.168146	-1.31889	2.08899	0.0270758	0.160873	0.262761	1.17032	0.633317	1	11.9159	5.93966	4.52309
2700029M09Rik	-0.75426	5.97714	0.0603541	0.697096	-0.63132	5.3785	0.138583	0.567961	-0.0672683	4.72475	0.970309	1	-1.33187	5.81351	0.00215621	0.0347938	-0.256127	5.50996	0.480421	1	0.919069	5.26828	0.0210589	0.109186	-0.66607	6.00996	0.0972099	0.718354	-1.56324	5.71802	0.00011367	0.00325561	-0.897211	5.25856	0.0232281	0.319184	41.2904	28.8354	15.3077
2700038G22Rik	-0.714405	3.35212	0.221343	1	0.505734	2.01922	0.49512	1	0.0737678	1.77154	0.780908	1	-0.781716	3.3564	0.228368	0.643771	0.619442	2.15027	0.282773	0.851616	0.862263	2.16968	0.146264	0.409799	-1.83569	2.99813	0.00180242	0.076447	-1.98496	2.97017	0.000909475	0.0151157	-0.149065	1.7445	0.88241	1	7.45611	2.3965	2.1847
2700046A07Rik	-0.856027	0.703415	0.302675	1	0.544384	0.129645	0.388322	0.92043	0.733092	0.654024	0.3909	0.929792	0.121359	1.08708	1	1	0.233118	-0.147063	0.874087	1	-0.0835905	0.246884	1	1	-1.26601	0.523531	0.111215	0.76025	-0.778578	0.70903	0.336068	0.748837	0.48928	0.0541866	0.540971	1	0.524974	0.262873	0.365144
2700046G09Rik	0.433184	3.92422	0.331233	1	1.04603	3.69714	0.0157464	0.170163	0.335269	4.09809	0.350404	0.890834	-0.910081	3.32093	0.0569332	0.284586	-0.721037	2.7742	0.134273	0.586376	-1.12712	3.44123	0.0128498	0.0768778	-0.603628	3.4073	0.168596	0.898548	0.191488	3.79262	0.669633	1	0.79531	3.5369	0.0657802	0.51869	4.83633	3.38644	6.00089
2700049A03Rik	-0.55154	5.32217	0.138844	0.900912	-0.196119	5.24329	0.400418	0.934146	-0.615297	5.41566	0.0807545	0.487647	0.0754343	5.58219	0.961083	1	0.586168	5.7186	0.101663	0.503269	-0.193755	5.60999	0.610741	0.961607	-0.169628	5.48164	0.619313	1	0.1408	5.63774	0.728393	1	0.310445	5.55257	0.394276	1	4.33174	4.1654	5.25061
2700050L05Rik	-0.510832	5.87984	0.157912	0.930188	-1.23866	6.31988	0.000150603	0.00551382	-0.669439	5.96298	0.0630682	0.43842	-0.173502	6.02421	0.613117	1	-0.932237	6.45016	0.00837244	0.0923069	-0.4644	6.04822	0.204216	0.505225	0.734905	6.5265	0.0401797	0.483521	0.156495	6.18636	0.688138	1	-0.57843	6.5804	0.0971236	0.617631	6.90891	12.9728	8.61325
2700054A10Rik	1.03986	1.08222	0.114439	0.853753	-0.00393898	0.493213	1	1	-0.00738376	1.27634	1	1	0.0493387	0.511217	1	1	0.590639	0.808032	0.343068	0.916022	0.174884	1.34596	0.835298	1	0.0289989	0.483675	1	1	0.780124	0.960231	0.19687	0.55565	0.75189	0.944007	0.194501	0.79623	0.22036	0.250436	0.415378
2700060E02Rik	-0.363405	3.81164	0.430702	1	-0.484182	3.33939	0.372331	0.903849	-0.644033	3.15983	0.12179	0.584958	0.283823	4.14959	0.484529	0.9701	-0.990206	3.12792	0.0372501	0.27004	-0.0710108	3.43722	0.911799	1	-0.467351	3.76806	0.318204	1	-0.49851	3.73914	0.249219	0.640435	-0.0311298	3.49513	0.8921	1	105.302	106.561	68.7224
2700062C07Rik	0.083697	1.96307	0.893186	1	0.825744	1.72399	0.0724233	0.404082	0.512754	1.7552	0.327427	0.867411	-0.401806	1.7558	0.543764	1	0.0954318	1.26504	0.924125	1	0.600604	1.8142	0.228257	0.541679	-0.684903	1.59117	0.177873	0.909479	-0.423846	1.70991	0.41068	0.835826	0.261479	1.37328	0.586343	1	14.6081	11.5341	12.9534
2700069I18Rik	-0.515197	-2.72798	1	1	2.17877	-2.36033	0.129905	0.549426	-0.269675	-1.64354	1	1	0.621552	-2.086	0.772844	1	0.74399	-3.36285	1	1	-1.56634	-2.01889	0.341785	0.692824	-1.19596	-3.12223	0.435189	1	0.897055	-1.84935	0.505561	0.932508	2.12861	-2.23074	0.105793	0.637658	0.113513	0.072011	0.330327
2700070H01Rik	0.0163243	-1.24255	1	1	1.07503	-1.4638	0.470067	1	-0.389808	-1.86231	0.837182	1	-0.919998	-1.60798	0.796886	1	0.862753	-1.50998	0.384574	0.962593	-0.494251	-1.87686	0.819479	1	-0.707873	-1.64053	0.53542	1	-0.41342	-1.49508	0.719499	1	0.298508	-1.83489	0.8515	1	0.254084	0.166569	0.208483
2700078E11Rik	-0.116484	6.54678	0.708196	1	-0.534868	6.55573	0.0458512	0.319559	-0.318107	6.30029	0.267782	0.810737	-0.785285	6.26029	0.009714	0.0932744	-0.298357	6.69495	0.362742	0.936684	-0.810325	6.11291	0.00843657	0.0567598	0.228533	6.71959	0.463259	1	-0.143763	6.53197	0.634452	1	-0.372305	6.65379	0.224593	0.83923	11.3559	14.8458	11.6102
2700081L22Rik	1.28629	-1.23723	0.322429	1	-6.03769	-1.49755	0.00193267	0.0401089	-0.394775	-1.20051	0.676803	1	-1.54666	-2.60882	0.439073	0.919097	-0.915064	-0.978966	0.44791	1	-1.15554	-1.41602	0.413845	0.778572	1.39591	-1.0891	0.201995	0.942646	1.02907	-1.37254	0.496556	0.92291	-0.371602	-0.811052	0.688349	1	0.308484	0.863495	0.649743
2700081O15Rik	0.518903	7.64464	0.128493	0.886274	0.947662	7.65946	0.0056163	0.0863205	0.691915	8.0904	0.0434105	0.36891	0.760572	7.78368	0.0288608	0.18595	0.77115	7.58255	0.0151874	0.142324	0.36112	7.89533	0.29254	0.634137	-0.245507	7.24015	0.457985	1	0.336669	7.54419	0.313476	0.722274	0.582185	7.43764	0.0801838	0.565964	19.4043	17.8897	27.5737
2700086A05Rik	1.23872	-0.959794	0.300999	1	1.97017	0.0330474	0.0192058	0.191563	0.161992	-0.17897	0.877021	1	1.8737	-0.547516	0.0832509	0.358583	-0.404998	-1.46541	1	1	-2.2932	-0.906034	0.0362923	0.159537	0.392056	-1.5056	1	1	1.46205	-0.745524	0.166471	0.508299	1.07243	-0.704912	0.295613	0.933211	0.310384	0.471957	0.810061
2700089E24Rik	0.388546	6.65506	0.205761	0.997034	0.500643	6.23216	0.135998	0.562768	0.118413	6.01742	0.72492	1	-0.376676	6.27902	0.247328	0.675149	-0.0162298	5.98783	0.987339	1	-0.0582295	5.93778	0.875012	1	-0.455178	6.2328	0.134319	0.821345	-0.479448	6.22275	0.115755	0.408635	-0.0242656	5.97366	0.942349	1	21.3947	16.7975	16.6829
2700089I24Rik	0.0162311	-1.46355	1	1	-0.337546	-2.01312	0.643282	1	-4.60039	-2.9798	0.0609551	0.431058	-4.52857	-2.3759	0.0609551	0.29768	-1.6556	-2.38207	0.279067	0.848163	-0.937262	-2.51132	0.775216	1	-0.306825	-1.65703	0.845557	1	-0.691793	-1.84913	0.680523	1	-0.386868	-1.99088	1	1	0.120553	0.104129	0.0953844
2700090O03Rik	-2.70751	-1.88086	0.0813852	0.768785	-0.956434	-1.882	0.327775	0.850787	1.39188	-1.83813	0.231963	0.76122	-2.50003	-1.79592	0.121433	0.447085	-1.96807	-2.11262	0.133261	0.584474	-1.36131	-3.09286	0.427361	0.794181	-0.39982	-1.28034	0.86403	1	-1.55656	-1.8001	0.138414	0.454377	-1.16495	-1.97377	0.345304	0.964882	0.679528	0.556354	0.250886
2700094K13Rik	-0.600982	7.30022	0.121427	0.868204	-0.547246	6.81167	0.218433	0.709252	0.735529	5.97392	0.0544792	0.409077	0.622662	7.95146	0.0770002	0.343017	0.142935	7.07519	0.818948	1	1.65903	6.60846	2.71765e-05	0.000648365	-0.56401	7.32423	0.163272	0.887837	-2.01297	6.88497	4.68548e-07	4.29533e-05	-1.44899	6.4722	0.000176913	0.0176091	233.154	171.537	64.6686
2700097O09Rik	-0.578043	4.38661	0.206435	0.997034	-0.300565	3.7329	0.461046	0.993731	0.104246	3.64728	0.721411	1	-0.710293	4.33194	0.118137	0.441472	-0.266766	3.75052	0.521013	1	-0.179612	3.48167	0.707038	1	-0.763632	4.31257	0.0957511	0.716291	-1.08458	4.19622	0.018225	0.123077	-0.320953	3.73636	0.474989	1	13.4976	9.62044	7.28015
2700099C18Rik	-1.20553	2.64408	0.0606971	0.699284	-0.607039	1.98291	0.383873	0.915078	-1.08898	2.25154	0.101592	0.540713	-1.87673	2.47446	0.0040733	0.0532793	0.399885	2.45699	0.490756	1	0.251618	2.80342	0.669586	1	-0.866582	2.73509	0.148888	0.855592	-0.453702	2.90753	0.460736	0.884914	0.413158	2.46502	0.480722	1	8.88351	5.49589	7.60323
2810001G20Rik	0.275262	5.60697	0.552791	1	0.254919	5.04518	0.539234	1	0.369527	4.87631	0.285511	0.831343	-2.26605	4.77092	2.21299e-05	0.00115537	-1.56473	4.31147	0.000874966	0.0157325	-0.509208	4.38503	0.291717	0.633227	-0.574343	5.20462	0.224206	0.967618	-0.846258	5.0943	0.0680278	0.294161	-0.271919	4.75951	0.538078	1	33.6698	25.5728	21.222
2810002D19Rik	-0.080606	3.64456	0.872826	1	-0.104491	3.15545	0.736548	1	-0.338672	3.19107	0.434912	0.976089	-1.2207	3.21197	0.018059	0.139136	-0.234108	3.10568	0.585191	1	-0.110098	3.31612	0.849751	1	-0.456794	3.47139	0.350162	1	-0.318997	3.52919	0.506756	0.933825	0.137865	3.30042	0.7861	1	5.28552	4.29844	4.79885
2810002N01Rik	-0.0397595	5.08013	0.925494	1	0.00885238	5.00256	0.549302	1	0.259829	4.70688	0.536142	1	-0.290938	4.98064	0.529938	1	-0.291912	4.73609	0.408122	0.985391	0.483837	4.83728	0.22116	0.531391	-0.222763	4.99566	0.582209	1	-0.528958	4.86072	0.182464	0.533685	-0.306211	4.74259	0.431936	1	24.7838	23.5587	20.3592
2810004N23Rik	-0.496771	6.5122	0.121663	0.868204	-0.105079	6.03402	0.854307	1	0.133891	5.64209	0.693482	1	-0.46707	6.53144	0.159583	0.526707	0.011061	6.04965	0.929682	1	0.121026	5.64017	0.701398	1	-0.679179	6.43855	0.0347552	0.449913	-1.15995	6.26776	0.000315335	0.00703986	-0.480783	5.8406	0.128146	0.682342	49.4055	34.6095	24.5716
2810006K23Rik	-0.195957	4.52024	0.666883	1	-0.419089	4.24734	0.298701	0.821841	-0.309757	4.07801	0.465029	1	-0.343806	4.47278	0.515399	1	-0.406464	4.26419	0.344353	0.917652	0.0845922	4.27383	0.857545	1	-0.166546	4.53901	0.736419	1	-0.387996	4.4333	0.394322	0.817176	-0.221464	4.35034	0.610743	1	10.8099	10.3184	8.89224
2810007J24Rik	-3.16244	-4.0507	0.585354	1	3.86073	-3.59914	0.189559	0.662844	-3.45519	-4.26367	0.585354	1	-3.0635	-3.96251	0.585354	1	3.81394	-4.14713	0.378031	0.954522	-3.382	-4.2108	0.585354	0.936188	-3.54183	-4.33243	0.585354	1	-0.323401	-3.27889	1	1	3.60851	-4.38276	0.378031	0.997178	0.034575	0	0.0278521
2810008D09Rik	0.782783	4.62121	0.0893726	0.788608	0.853841	4.50339	0.0231745	0.214134	0.93333	4.74194	0.0287166	0.301609	0.639511	4.57233	0.124934	0.454331	-0.125951	3.86195	0.897554	1	0.329766	4.33665	0.458049	0.826348	-0.269074	4.03966	0.544065	1	-0.0185503	4.16726	0.975739	1	0.25057	4.03282	0.565717	1	24.8139	22.5902	28.6062
2810008M24Rik	-0.23837	6.22219	0.58272	1	-0.0211077	5.46314	0.962283	1	-0.139474	5.17969	0.812204	1	-1.22749	5.86371	0.00642476	0.0707665	-0.0729015	5.42796	0.827664	1	0.319216	5.40742	0.430687	0.798261	-0.865015	5.96558	0.0438127	0.504539	-1.09585	5.88265	0.0100397	0.0819688	-0.230834	5.35719	0.567898	1	26.3651	15.7738	13.4332
2810011L19Rik	-6.86201	-0.19711	0.000444742	0.0304583	-2.99676	-0.193161	0.0205738	0.1994	-0.131965	-2.69732	1	1	0.879262	1.22096	0.471539	0.957596	-2.12521	-0.108132	0.049069	0.319245	4.13069	0.545824	0.000434643	0.00607118	-0.196903	0.698272	0.865361	1	-3.39247	-0.163087	0.00430586	0.0459285	-3.21019	-0.283873	0.00477991	0.13809	0.307782	0.29249	0.0285587
2810013P06Rik	0.069965	4.30158	0.868615	1	0.290714	4.41805	0.406364	0.938633	0.032938	4.35853	0.876054	1	-0.562004	4.04636	0.279625	0.724404	-0.378513	4.04412	0.339	0.911292	-0.425427	4.13393	0.328035	0.675337	-0.0266132	4.24824	0.946796	1	0.0602091	4.29523	0.892131	1	0.0868322	4.27964	0.834967	1	5.9763	6.64647	7.14698
2810021B07Rik	-0.243953	4.03591	0.595863	1	-0.488893	3.71176	0.170131	0.631011	-0.193926	3.6081	0.752376	1	-0.335509	4.00554	0.492045	0.978919	-0.193812	3.89376	0.696902	1	-0.0958244	3.63691	0.852522	1	-0.177069	4.06572	0.699623	1	-0.469411	3.929	0.281845	0.685432	-0.292371	3.83481	0.494253	1	8.69121	7.37686	5.75988
2810021J22Rik	-0.318726	4.58266	0.428359	1	-0.00564229	4.62048	0.897006	1	-0.212345	4.59689	0.571618	1	-0.561916	4.47601	0.153301	0.513407	-0.389296	4.46768	0.328919	0.901029	-0.934608	4.32142	0.0208982	0.108595	-0.0849408	4.68998	0.83163	1	-0.0270081	4.71851	0.946759	1	0.0579403	4.6757	0.887375	1	3.18319	3.30626	3.43262
2810025M15Rik	0.0333389	4.72768	0.946756	1	0.139858	4.28547	0.696405	1	0.345797	3.74868	0.370764	0.909815	0.437322	4.98978	0.24592	0.673517	0.182661	4.25396	0.806345	1	1.02497	4.12994	0.0230644	0.116371	-0.531847	4.47393	0.249671	0.998081	-1.17585	4.23111	0.00935425	0.0782377	-0.644062	3.90374	0.139329	0.703428	31.7938	22.9247	15.9206
2810029C07Rik	0.354547	2.21816	0.53292	1	0.255908	2.58904	0.484002	1	-0.0715961	2.44362	0.966156	1	-0.923845	1.66081	0.112276	0.428657	-1.49001	1.84629	0.00354653	0.0478176	-1.453	1.94509	0.00723156	0.0509183	0.368856	2.24139	0.472942	1	0.447542	2.2706	0.414079	0.839881	0.0786348	2.43542	0.940709	1	1.26838	1.75317	1.83486
2810030E01Rik	0.0745762	4.59544	0.856471	1	-0.0797103	4.53216	0.88601	1	0.0266096	4.3062	1	1	-0.249234	4.44821	0.576742	1	0.0575857	4.60898	0.815943	1	-0.0908556	4.25796	0.80673	1	0.0080305	4.55948	1	1	-0.266629	4.43505	0.533943	0.956592	-0.274684	4.43915	0.522518	1	3.01626	3.40618	2.90311
2810032G03Rik	-0.796366	-0.406255	0.424685	1	-1.18027	0.262649	0.261598	0.775075	-0.974274	-0.440794	0.328657	0.868826	-1.69269	-0.600389	0.217973	0.627378	-1.47407	0.116888	0.0944014	0.47921	0.651239	0.247933	0.418011	0.783876	0.687253	0.358252	0.403259	1	-0.0325165	-0.0758109	1	1	-0.721465	0.316859	0.360838	0.980982	0.495337	0.859672	0.521012
2810046L04Rik	0.436913	6.02759	0.252261	1	0.874121	5.65858	0.0524442	0.343542	0.305145	5.8563	0.390818	0.929792	0.457881	6.00714	0.29439	0.742075	0.496413	5.52631	0.168351	0.663864	-0.270718	5.55507	0.474562	0.842926	-0.541001	5.54024	0.15043	0.85928	-0.110445	5.73887	0.779675	1	0.430587	5.47967	0.243819	0.866637	6.93955	5.33674	7.32172
2810047C21Rik1	0	#NAME?	1	1	0	#NAME?	1	1	5.12548e-15	#NAME?	1	1	0	#NAME?	1	1	5.12548e-15	#NAME?	1	1	0	#NAME?	1	1	0	#NAME?	1	1	0	#NAME?	1	1	0	#NAME?	1	1	0.453473	0.250237	0.342583
2810049E08Rik	0	#NAME?	1	1	0	#NAME?	1	1	5.12548e-15	#NAME?	1	1	2.42786	-4.95059	1	1	5.12548e-15	#NAME?	1	1	2.70121	-5.59885	1	1	0	#NAME?	1	1	0	#NAME?	1	1	0	#NAME?	1	1	0	0.0230381	0.0454385
2810055F11Rik	0.434791	3.95668	0.265436	1	0.618354	4.212	0.0947857	0.469203	0.605812	4.16832	0.101947	0.541186	0.870258	4.25718	0.0159023	0.128503	-0.376303	3.69889	0.350238	0.923721	0.417607	4.05292	0.26959	0.602796	0.136973	3.79753	0.712605	1	0.108522	3.7803	0.791942	1	-0.0284648	3.84862	0.935494	1	4.30369	5.65983	5.5979
2810055G20Rik	0.632674	2.48515	0.294382	1	0.735133	1.76545	0.284512	0.808757	-0.131682	1.7796	0.821561	1	-1.40583	1.60946	0.0338042	0.205606	0.567541	1.74108	0.318061	0.888581	1.46399	2.76362	0.0104033	0.0659876	-0.730159	1.79992	0.23915	0.98664	-0.270903	1.99083	0.646908	1	0.459753	1.64678	0.470164	1	0.709049	0.46165	0.690816
2810403A07Rik	0.146231	7.12657	0.66707	1	0.213695	6.95821	0.624833	1	0.102638	7.21138	0.62297	1	-0.255449	6.91546	0.413413	0.889967	-0.0634704	6.85774	0.939146	1	-0.393069	6.94418	0.262116	0.59256	-0.168037	6.9631	0.605056	1	0.0716297	7.08788	0.830318	1	0.239672	7.00345	0.462768	1	25.1404	24.9343	29.9586
2810403D21Rik	0.841997	0.238003	0.359242	1	0.0781971	-0.628769	0.721333	1	0.0550738	-0.989798	1	1	-2.42763	-0.965347	0.0415472	0.234414	0.155443	-0.438953	0.849784	1	0.606332	-0.698402	0.572658	0.924454	-0.287755	-0.402767	0.835168	1	-0.735329	-0.636055	0.427557	0.854709	-0.448638	-0.768985	0.610581	1	0.487824	0.45575	0.273636
2810404M03Rik	-3.16244	-4.05237	0.568915	1	0	#NAME?	1	1	5.12548e-15	#NAME?	1	1	-3.0635	-3.95989	0.568915	1	5.12548e-15	#NAME?	1	1	0	#NAME?	1	1	-3.54183	-4.35765	0.568915	1	-3.66367	-4.45057	0.353372	0.766919	0	#NAME?	1	1	0.0625085	0	0
2810405F15Rik	-0.689601	0.159867	0.490947	1	0.752068	-0.0145589	0.350861	0.877624	2.12705	0.416397	0.0156108	0.214919	0.118953	0.646948	0.733248	1	0.859084	0.0423607	0.33367	0.906733	1.83424	0.0777052	0.0487061	0.197239	-0.923634	0.0337831	0.331351	1	-1.53587	-0.174233	0.100708	0.37478	-0.613294	-0.766929	0.589247	1	0.581761	0.315312	0.22592
2810405K02Rik	0.245333	5.13612	0.567264	1	0.546818	5.03529	0.131405	0.552475	0.966749	4.68986	0.0293046	0.304897	0.182549	5.13939	0.55219	1	-0.477529	4.45364	0.241436	0.790473	0.798234	4.59944	0.0638208	0.237923	-0.337084	4.85266	0.444691	1	-0.858269	4.63678	0.0457339	0.228326	-0.52122	4.43978	0.214821	0.827569	28.0348	25.606	17.6765
2810407C02Rik	-0.0679202	5.87365	0.87562	1	-0.115695	5.30244	0.655953	1	-0.115458	5.12839	0.653036	1	-0.243673	5.77399	0.491841	0.978622	0.225551	5.50544	0.569802	1	-0.353776	5.05402	0.393772	0.754277	-0.509274	5.66798	0.19474	0.934993	-0.684547	5.59805	0.083885	0.334807	-0.175272	5.30357	0.664095	1	22.9335	18.5966	17.6318
2810408A11Rik	0.6895	3.89834	0.110778	0.843029	0.371414	4.20211	0.195055	0.67423	0.266343	3.92622	0.518555	1	0.0824547	3.5534	0.865871	1	-1.13286	3.46887	0.0120549	0.120783	-0.772157	3.4608	0.0764268	0.269078	0.397634	3.72852	0.354131	1	0.271522	3.65831	0.525796	0.951672	-0.126159	3.84857	0.771247	1	3.68396	5.63022	4.98806
2810408I11Rik	-1.4134	2.29622	0.0199578	0.434746	-2.22178	2.1932	0.00107356	0.0259583	-2.79804	1.24332	0.000112209	0.00587143	-0.554265	2.6175	0.417197	0.894351	-0.320368	2.67676	0.480528	1	-0.168396	1.91975	0.805817	1	0.0164058	2.84839	0.973584	1	-0.832953	2.46142	0.144753	0.465935	-0.849665	2.48724	0.131265	0.687567	7.29384	8.62941	4.54495
2810408M09Rik	0.0299017	4.32655	0.956593	1	-0.265439	4.2383	0.645736	1	0.585816	4.04158	0.11895	0.579232	-0.176473	4.23379	0.693976	1	-0.357086	4.13707	0.299621	0.871875	0.436943	3.93012	0.285168	0.624484	0.00522718	4.32016	0.979607	1	-0.616562	4.03289	0.127533	0.432205	-0.621863	4.04724	0.116519	0.65878	10.788	12.5104	8.37122
2810410L24Rik	0.410208	3.71772	0.370782	1	1.10886	4.03051	0.0063197	0.0928492	0.945751	4.00291	0.0358776	0.337676	0.799358	4.01075	0.0499705	0.26325	0.0209756	3.33344	0.859464	1	0.22158	3.57491	0.62156	0.972339	-0.183712	3.39636	0.661404	1	-0.0430972	3.47843	0.950245	1	0.140658	3.37991	0.714325	1	4.75613	4.59345	5.38094
2810417H13Rik	-0.160178	6.21863	0.676465	1	-0.178288	5.21615	0.600785	1	-0.452702	4.55866	0.252067	0.78786	-0.214753	6.21834	0.676747	1	0.727955	5.69551	0.0638441	0.378947	1.04214	5.36485	0.00572178	0.0426737	-0.986415	5.88164	0.00853252	0.202342	-1.54493	5.7159	5.20647e-05	0.00178283	-0.558526	5.05942	0.139698	0.703616	32.4415	17.8552	12.022
2810422J05Rik	0.136844	5.5387	0.691169	1	-0.216449	5.3893	0.505139	1	0.0662431	5.49188	0.900851	1	0.349663	5.6767	0.247568	0.675648	-0.251686	5.36075	0.393703	0.971782	0.0829878	5.51022	0.814307	1	0.0183609	5.48281	0.940787	1	-0.00166955	5.46992	1	1	-0.0200317	5.48308	0.941261	1	32.1925	37.2027	35.6095
2810422O20Rik	-0.181235	3.33802	0.708996	1	-0.671911	3.06911	0.173423	0.63617	0.102034	3.05221	0.788684	1	-1.22932	2.95653	0.0149776	0.123234	-0.870221	2.98108	0.061898	0.371372	-0.242717	2.88165	0.64584	0.993244	-0.0870455	3.38637	0.876253	1	-0.428744	3.21618	0.342648	0.756427	-0.341762	3.17822	0.430656	1	4.50188	4.64931	3.66654
2810428I15Rik	0.23543	5.41701	0.566618	1	-0.0680068	5.82199	0.739478	1	1.08746	5.31079	0.00672938	0.127705	1.29036	6.14143	0.000825435	0.017756	-0.43872	5.55151	0.277643	0.845788	1.75786	5.77228	2.6398e-05	0.000634905	0.438679	5.54454	0.259689	1	-0.650639	5.00653	0.117545	0.412886	-1.08939	5.30589	0.0071667	0.172297	47.0699	77.0404	34.5273
2810429I04Rik	-0.358974	1.05984	0.642071	1	-0.533687	-0.114333	0.36082	0.890575	-1.75259	-1.5519	0.0788599	0.482463	-2.65754	0.460387	0.0023395	0.0366343	0.599003	0.521582	0.398402	0.976049	-0.0208651	-0.999423	1	1	-1.05629	0.767368	0.163216	0.887755	-2.20215	0.432166	0.00534611	0.0531109	-1.14815	-0.300883	0.167668	0.75735	3.07604	1.51968	1.29951
2810432D09Rik	0.303915	5.6767	0.42201	1	0.0235796	5.33953	0.735638	1	0.262294	5.0423	0.537697	1	0.415658	5.78305	0.190612	0.582239	-0.303085	5.11997	0.376584	0.953615	0.395132	5.12817	0.29999	0.642953	-0.259589	5.40086	0.522717	1	-0.59776	5.24683	0.114633	0.406152	-0.338184	5.10941	0.344023	0.964818	39.2014	36.5406	28.4781
2810432L12Rik	0.781431	3.61342	0.0929216	0.797144	-0.420899	3.78345	0.51095	1	0.0961689	3.89273	0.878337	1	1.25483	3.94004	0.00595283	0.0678139	0.265973	4.06089	0.566452	1	1.39728	4.70867	0.0019861	0.0197212	0.752086	3.60504	0.100245	0.726191	0.688778	3.56295	0.132556	0.442203	-0.0633811	3.89223	0.882755	1	1.75048	3.22855	3.10934
2810433D01Rik	1.42061	-1.13909	0.205811	0.997034	0.601617	-1.25075	0.39197	0.926476	0.298202	-0.0989397	0.660984	1	0.543053	-1.77847	1	1	1.21113	-0.882797	0.133766	0.585369	0.952598	0.271493	0.176216	0.463375	0.420296	-1.79141	0.810962	1	1.77207	-0.763028	0.0574509	0.263543	1.35532	-0.763739	0.106213	0.638895	0.0866846	0.169295	0.462925
2810442I21Rik	0.0763502	2.13332	0.925376	1	-0.48841	2.23361	0.385592	0.91683	-0.371618	1.94651	0.602832	1	0.00865596	2.07217	0.971471	1	-0.0405121	2.46223	0.972794	1	-0.243453	2.0053	0.755502	1	0.392861	2.3025	0.564176	1	0.0293645	2.09826	1	1	-0.363716	2.30146	0.54716	1	0.745972	1.00729	0.851724
2810442N19Rik	0.545833	-2.72673	1	1	1.25165	-2.53158	0.526652	1	-0.131965	-2.73318	1	1	1.45408	-2.16546	0.526652	1	2.35692	-1.48438	0.0421822	0.292474	1.24215	-2.00584	0.259352	0.588654	-0.134357	-3.13862	1	1	0.35543	-2.82984	1	1	0.497616	-2.91561	1	1	0.090944	0.0601902	0.122729
2810453I06Rik	-0.570668	3.39182	0.333016	1	-0.852808	3.67763	0.195752	0.674673	0.574827	4.07347	0.191922	0.705137	-0.825009	3.31506	0.189002	0.57925	0.359762	4.08717	0.778996	1	0.405274	3.8718	0.47937	0.848058	0.318001	3.83832	0.539521	1	0.0182026	3.65293	1	1	-0.299861	3.83852	0.547083	1	13.1674	19.6422	16.8432
2810454H06Rik	0.54561	2.22099	0.386148	1	-0.370422	2.39852	0.394028	0.928236	-0.78998	2.59713	0.200009	0.715064	-0.593283	1.65045	0.354016	0.813746	-1.45883	2.12169	0.0340355	0.254093	-2.12742	2.25125	0.00086705	0.0103482	0.714698	2.32468	0.251929	0.998926	1.02348	2.52176	0.0991203	0.371302	0.308722	2.78239	0.614463	1	0.809611	1.4127	1.72104
2810459M11Rik	-0.926707	0.504461	0.296911	1	-0.902856	1.1231	0.209848	0.696087	-0.838588	1.37351	0.422131	0.960552	-2.32891	0.17122	0.0169808	0.133661	-1.43421	0.949306	0.0445963	0.302131	-1.41086	1.14374	0.0881635	0.295334	0.632027	1.26259	0.440378	1	0.789189	1.33846	0.342407	0.756134	0.156989	1.59514	0.897837	1	0.324294	0.544278	0.568657
2810468N07Rik	0.467263	2.80818	0.3416	1	-0.125682	3.35335	1	1	0.471163	3.46862	0.290736	0.838889	0.983588	3.13078	0.0431768	0.239675	0.0443146	3.36513	0.990452	1	0.959524	3.73741	0.0474007	0.193229	0.791068	3.0218	0.10094	0.730386	0.619576	2.92752	0.180088	0.530333	-0.171628	3.28229	0.754714	1	2.67727	5.19422	4.83465
2810471M01Rik	0	#NAME?	1	1	-3.03355	-4.63915	0.53652	1	-2.11189	-5.75296	1	1	0	#NAME?	1	1	-3.06995	-4.68779	0.53652	1	-2.05023	-5.67792	1	1	2.88894	-4.50602	0.53652	1	2.0153	-5.63373	1	1	-1.02308	-4.30967	1	1	0	0.0309285	0.0126128
2810474O19Rik	-0.405742	7.22462	0.302766	1	0.235063	6.63047	0.891104	1	-0.600119	6.96253	0.123559	0.588953	-1.37659	6.8602	0.000240849	0.00729281	0.652915	6.98364	0.0797044	0.432917	-1.24977	6.74025	0.00158628	0.0164997	-0.794933	7.0619	0.0383502	0.474448	-0.182769	7.32372	0.642239	1	0.61218	6.95082	0.106413	0.639277	16.1588	10.3997	15.9124
2900002K06Rik	-0.451679	0.374894	0.596172	1	0.119723	0.104236	1	1	-0.329896	0.764879	0.812681	1	0.359125	0.70067	0.874549	1	-0.209881	0.0392039	0.940172	1	-1.36115	0.386709	0.0955046	0.310981	-0.465439	0.343101	0.565536	1	0.297188	0.741892	0.748549	1	0.764019	0.536752	0.303966	0.940376	1.5784	1.20036	1.99608
2900005J15Rik	0.593592	2.46375	0.400037	1	1.14239	2.91915	0.0710803	0.400532	0.634826	3.45139	0.253532	0.79054	-0.804978	1.75334	0.217105	0.625884	-1.49595	1.66659	0.0522078	0.33239	-2.02143	2.36049	0.00466086	0.0370931	0.0996885	2.16315	0.947051	1	0.874502	2.6567	0.195916	0.554517	0.775034	2.66916	0.211888	0.822906	1.44661	1.72184	2.95216
2900006K08Rik	0.115777	1.3931	0.914582	1	-0.925328	1.69058	0.125966	0.541165	-2.31213	2.16527	0.000316792	0.0136098	-1.79559	0.709857	0.0113264	0.102382	-0.725752	1.77637	0.267695	0.831102	-2.59224	2.12253	5.58947e-05	0.00116518	0.742846	1.76331	0.242728	0.989374	1.53444	2.31899	0.0101649	0.082781	0.79164	2.5222	0.158213	0.73948	0.684976	1.25619	2.16479
2900008C10Rik	-0.574879	2.00491	0.283667	1	0.204531	1.553	0.631924	1	0.574805	1.51879	0.276875	0.822326	-0.368516	2.09637	0.524317	1	-0.800076	1.08974	0.159986	0.647311	-0.0588428	1.16914	0.960821	1	-0.842393	1.88398	0.118848	0.781747	-1.06847	1.796	0.0446908	0.224757	-0.226014	1.31395	0.682043	1	2.20744	1.33045	1.18205
2900009J06Rik	0.324329	0.760393	0.710624	1	-1.08862	-0.0385105	0.20582	0.690366	-0.524897	0.377741	0.609927	1	-1.55426	0.0623582	0.119505	0.444021	-0.884285	-0.0249318	0.176669	0.679844	-0.021142	0.5667	1	1	-0.245171	0.475551	0.833835	1	0.00133781	0.576299	1	1	0.247022	0.475198	0.83274	1	4.71672	5.05269	4.74425
2900010M23Rik	-0.549045	5.64442	0.205952	0.997034	-0.837839	5.74445	0.143133	0.577729	0.804582	4.83233	0.0520175	0.399086	-1.0942	5.46206	0.0163437	0.130688	-0.84283	5.63473	0.0313365	0.239944	1.74202	5.47426	7.20352e-05	0.00143608	0.110336	5.96048	0.757459	1	-1.52936	5.3128	0.000455228	0.00911823	-1.63979	5.41761	0.000139691	0.0151995	273.32	319.486	114.792
2900011O08Rik	0.330879	5.71142	0.356452	1	0.209409	5.35162	0.593254	1	0.111508	4.90072	0.817345	1	-1.60703	4.95893	2.80054e-05	0.00137659	-1.95485	4.57407	8.96044e-08	6.04764e-06	-1.4937	4.30903	6.9964e-05	0.0014032	-0.296184	5.3999	0.43232	1	-0.675912	5.23258	0.0599006	0.270727	-0.379742	5.06824	0.271369	0.909146	11.4705	10.1651	7.94986
2900026A02Rik	0.0409116	5.02692	0.929413	1	0.371241	5.23988	0.28406	0.808447	0.360191	5.59175	0.415337	0.954719	-0.166995	4.91015	0.604108	1	0.287301	5.1671	0.462867	1	-0.360508	5.24989	0.330471	0.678153	0.0182812	5.01294	0.987202	1	0.406608	5.23417	0.287479	0.692306	0.388346	5.23606	0.293616	0.931014	3.10189	3.41901	4.57203
2900041M22Rik	-1.95025	0.269992	0.016304	0.395868	-2.3568	-1.63747	0.0916897	0.459831	-0.397075	-0.702194	0.724928	1	0.0584144	0.973517	1	1	2.26427	0.521817	0.00186777	0.0289361	0.982941	-0.00926787	0.174243	0.46011	-1.90188	0.203369	0.0111359	0.235647	-1.46664	0.311036	0.0415222	0.214854	0.438667	-0.742368	0.661496	1	0.801577	0.263006	0.343529
2900052N01Rik	-1.61368	-0.660997	0.154593	0.924766	1.75721	-1.35205	0.120509	0.530346	-0.953987	-1.72559	0.610406	1	-2.08199	-0.687848	0.120509	0.44576	-1.86413	-3.10369	0.448661	1	-2.57307	-2.06261	0.163731	0.44177	-2.34015	-0.916201	0.0250092	0.386166	-1.33118	-0.653527	0.167942	0.510797	1.02228	-1.84154	0.391203	1	0.219389	0.0441993	0.0945697
2900053A13Rik	-0.400255	5.04291	0.411071	1	-0.485324	5.04708	0.477815	1	0.6211	4.58326	0.124628	0.590568	-0.652104	4.96118	0.222113	0.634368	-0.949823	4.77798	0.0314928	0.240593	0.895448	4.69074	0.0613789	0.230927	-0.0401675	5.21946	0.967151	1	-1.04963	4.78881	0.0294626	0.169665	-1.00954	4.77857	0.0326141	0.375764	18.2042	21.5574	11.3331
2900055J20Rik	-2.31519	-5.04967	1	1	-2.19979	-5.64403	1	1	5.12548e-15	#NAME?	1	1	-2.22651	-4.94241	1	1	-2.23227	-5.68879	1	1	2.70121	-5.61638	1	1	-0.589037	-4.466	1	1	-2.77324	-5.56504	1	1	-2.40839	-5.89643	1	1	0.0625525	0.0395812	0
2900056M20Rik	0.302459	4.24805	0.522698	1	0.308907	3.63904	0.650596	1	-0.163804	3.88759	0.796727	1	-1.26182	3.5997	0.0124551	0.109234	-0.0629287	3.518	0.991607	1	-0.97588	3.55251	0.0462881	0.190025	-0.550391	3.82788	0.240168	0.987168	-0.138885	4.0179	0.768484	1	0.411603	3.75137	0.372259	0.993077	2.33942	1.78643	2.43065
2900057B20Rik	-0.371263	-2.24357	1	1	2.17877	-2.42916	0.213676	0.70245	1.55629	-1.15668	0.0985654	0.533992	-1.54666	-2.64287	0.453074	0.935849	0.209427	-3.67915	1	1	-0.937262	-2.52736	0.784623	1	-1.58959	-2.83	0.308976	1	-0.12672	-2.13698	1	1	1.496	-2.75831	0.301016	0.93725	0.080102	0.0509465	0.161839
2900060B14Rik	1.65671	-0.959704	0.156807	0.927704	-1.61979	-1.31659	0.12476	0.539155	-0.778988	-2.25019	0.639881	1	-1.54666	-2.63621	0.435958	0.915603	-0.747805	-1.12346	0.409149	0.986699	3.40159	0.512657	0.000233112	0.00368751	1.22906	-1.19737	0.24013	0.987168	0.0578152	-2.01274	1	1	-1.1804	-1.26578	0.225288	0.841219	0.332003	0.830436	0.340896
2900064A13Rik	-0.103191	5.49099	0.794028	1	-0.949113	5.91229	0.0287007	0.242136	-0.239539	5.54503	0.554022	1	-0.348229	5.41061	0.485003	0.970715	-0.922567	5.87834	0.0150115	0.141365	0.208966	5.76644	0.585228	0.936188	0.721947	5.95851	0.0612104	0.596353	0.116728	5.60074	0.773844	1	-0.60525	6.00007	0.111383	0.647026	27.0489	51.2747	33.2195
2900076A07Rik	0.135089	3.2621	0.807322	1	0.441125	3.10529	0.453165	0.986439	0.481628	3.31003	0.360377	0.89959	0.153105	3.27897	0.764215	1	0.38149	3.11274	0.439433	1	0.0699066	3.07844	0.888122	1	-0.293631	3.04083	0.586533	1	-0.154081	3.1141	0.793737	1	0.13962	2.96103	0.784971	1	7.12326	6.29784	6.47797
2900079G21Rik	-3.16244	-4.0505	0.570527	1	0	#NAME?	1	1	5.12548e-15	#NAME?	1	1	-3.0635	-3.95838	0.570527	1	5.12548e-15	#NAME?	1	1	3.5858	-4.52426	0.570527	0.922102	-3.54183	-4.35358	0.570527	1	-3.66367	-4.44569	0.35579	0.769783	0	#NAME?	1	1	0.080415	0.022128	0
2900092C05Rik	0	#NAME?	1	1	0	#NAME?	1	1	5.12548e-15	#NAME?	1	1	0	#NAME?	1	1	5.12548e-15	#NAME?	1	1	0	#NAME?	1	1	0	#NAME?	1	1	0	#NAME?	1	1	0	#NAME?	1	1	0	0	0
2900092D14Rik	0	#NAME?	1	1	0.262059	-4.67407	1	1	5.12548e-15	#NAME?	1	1	0	#NAME?	1	1	0.188533	-4.65153	1	1	0	#NAME?	1	1	2.07164	-5.50733	1	1	0	#NAME?	1	1	-2.40839	-5.89573	1	1	0	0.0078547	0
2900092E17Rik	0.226187	6.29367	0.51903	1	-0.0776179	6.55084	0.974551	1	0.876955	6.57883	0.00787418	0.141039	0.197793	6.30859	0.467117	0.952687	-0.288336	6.41839	0.401054	0.977562	1.01035	6.63102	0.00398718	0.0330868	0.373015	6.38003	0.275467	1	-0.142001	6.10997	0.701728	1	-0.515034	6.322	0.139052	0.702774	32.0926	45.326	31.8531
2900093L17Rik	1.78026	-2.72519	0.433786	1	-0.571706	-4.06672	1	1	-3.83696	-3.76664	0.287878	0.834986	0.201358	-3.94848	1	1	0.209427	-3.66938	1	1	-3.76202	-3.69862	0.287878	0.627938	0.228268	-3.8888	1	1	0.946004	-3.30774	0.660272	1	0.72799	-3.31773	0.728788	1	0.153244	0.30031	0.274954
2900097C17Rik	0.087637	3.10633	0.868622	1	0.853074	3.74092	0.0350908	0.273398	0.571608	3.16403	0.314607	0.855967	-0.047123	3.02174	0.886392	1	0.462407	3.42347	0.303005	0.873337	-0.00919808	2.89547	0.986701	1	0.125569	3.11148	0.858934	1	-0.163669	2.98191	0.755094	1	-0.28932	3.03562	0.609299	1	18.1375	20.398	22.8813
3000002C10Rik	0.27619	2.42186	0.793671	1	-0.642646	3.01921	0.255445	0.766529	0.655762	1.55391	0.382244	0.922007	-2.16446	1.57744	0.0332543	0.203449	-1.62956	2.90823	0.132707	0.582597	-0.489686	0.88078	0.654724	1	1.11557	2.98629	0.216003	0.957245	-1.16728	1.79611	0.216874	0.587541	-2.28401	2.70435	0.0151297	0.253633	7.53302	8.1093	7.43966
3010001F23Rik	1.10722	0.996496	0.0877115	0.785466	0.362369	0.693355	0.441137	0.975422	0.4515	0.952773	0.468558	1	0.937795	0.926328	0.104346	0.409756	-0.203476	0.36853	0.823074	1	0.749789	1.12929	0.20481	0.506262	0.121957	0.401838	0.933829	1	0.393039	0.568013	0.564998	0.970122	0.271331	0.602358	0.694793	1	1.01798	0.985774	1.2935
3010026O09Rik	-0.0758586	4.30175	0.864081	1	-0.304996	4.51485	0.64866	1	-0.107919	4.17096	0.724651	1	0.619406	4.69704	0.117332	0.440088	-0.271184	4.44746	0.406244	0.983204	0.52383	4.52027	0.203592	0.504483	0.247872	4.48067	0.514733	1	-0.100297	4.28971	0.814128	1	-0.348211	4.43443	0.37025	0.990828	10.2811	14.3711	11.0832
3100003L05Rik	0	#NAME?	1	1	-3.94265	-3.63068	0.168919	0.62862	-2.10452	-1.78515	0.161126	0.657522	0	#NAME?	1	1	-3.98139	-3.68201	0.168919	0.665304	-5.49134	-1.9809	0.00789237	0.0542728	3.78811	-3.51032	0.292822	1	5.44616	-1.94782	0.0114619	0.0897771	1.54618	-1.75001	0.25108	0.878892	0	0.190523	0.53239
3110001D03Rik	0.248474	6.16279	0.502619	1	0.177194	5.77694	0.503447	1	0.443022	5.62939	0.247146	0.781004	-0.0766579	6.04134	0.965198	1	-0.55907	5.37021	0.0910341	0.467936	0.304976	5.55985	0.411176	0.775494	-0.407164	5.85288	0.298972	1	-0.635535	5.74897	0.0873825	0.344107	-0.228374	5.53018	0.500902	1	68.023	57.2889	49.3244
3110001I22Rik	-0.806479	3.45317	0.175945	0.9521	-0.683127	2.84217	0.132329	0.554089	-0.75379	2.27945	0.242408	0.774062	-1.08099	3.36218	0.0722144	0.329902	-0.613904	2.93554	0.292767	0.864629	-0.251511	2.47654	0.717062	1	-0.589998	3.53283	0.322386	1	-1.19645	3.30601	0.0397233	0.209077	-0.606556	2.93125	0.288037	0.926091	5.45807	4.00869	2.59097
3110002H16Rik	-1.24432	5.71535	0.00024641	0.0191255	-0.570316	5.39221	0.0708538	0.400234	-0.2329	5.33979	0.498672	1	-0.559475	5.94138	0.075669	0.339898	0.136573	5.69474	0.841565	1	0.397826	5.65247	0.245388	0.568091	-0.558154	5.95748	0.100102	0.726191	-0.765269	5.8734	0.0226425	0.142419	-0.207115	5.5577	0.522683	1	19.7507	15.3004	13.4149
3110003A17Rik	-0.346476	4.37325	0.510242	1	-0.436092	3.45535	0.680183	1	0.532232	3.18172	0.247476	0.78146	-1.35065	4.03826	0.0181506	0.139478	0.265989	3.68886	0.649324	1	1.76621	3.99046	0.000892524	0.0106087	-0.975657	4.12475	0.0647523	0.610181	-1.67906	3.91404	0.0016273	0.0231754	-0.703486	3.24885	0.176957	0.772778	41.4263	23.5459	16.1968
3110007F17Rik	-0.197847	-1.34853	1	1	0.481024	-0.36938	0.447191	0.98081	-1.99324	-0.686342	0.0366956	0.340168	1.49595	-0.314562	0.128505	0.462169	0.145873	-0.570375	0.761511	1	-1.12774	-0.466023	0.257562	0.585734	0.535545	-0.924819	0.667719	1	1.18741	-0.473319	0.233201	0.614658	0.652434	-0.344283	0.477005	1	1.09215	1.2146	2.55694
3110009E18Rik	-0.484376	2.6133	0.49761	1	-0.74789	1.568	0.575919	1	-0.117364	1.00522	0.969571	1	-1.24643	2.38862	0.129291	0.463653	-0.904466	1.37338	0.179006	0.684427	0.613663	1.32371	0.383859	0.743021	-1.05511	2.39253	0.135491	0.824938	-1.82926	2.16694	0.0111245	0.0879271	-0.774501	1.43152	0.279442	0.91918	12.7799	6.60821	3.46255
3110009F21Rik	0	#NAME?	1	1	0	#NAME?	1	1	5.12548e-15	#NAME?	1	1	0	#NAME?	1	1	5.12548e-15	#NAME?	1	1	0	#NAME?	1	1	0	#NAME?	1	1	0	#NAME?	1	1	0	#NAME?	1	1	0	0	0
3110015C05Rik	0	#NAME?	1	1	0	#NAME?	1	1	-0.864367	-3.74718	0.688043	1	2.42786	-4.95083	1	1	5.12548e-15	#NAME?	1	1	-3.382	-4.10733	0.321668	0.668276	0	#NAME?	1	1	3.34027	-4.06698	0.547778	0.961998	3.60851	-4.31114	0.321668	0.950753	0	0	0
3110021A11Rik	-1.54213	0.120541	0.0788463	0.764489	0.385359	0.827892	0.960146	1	0.775394	1.10255	0.306173	0.849224	-0.179489	0.573036	0.800781	1	0.00286338	0.790645	1	1	0.0151504	0.70618	1	1	0.0666414	0.735212	0.956219	1	0.00575643	0.693261	1	1	-0.0609939	0.729121	0.934323	1	1.41915	1.5572	1.5348
3110021N24Rik	-0.273271	2.78864	0.751093	1	-0.653885	3.15642	0.286978	0.810069	-1.0528	2.90424	0.136569	0.613345	-0.0391483	2.82361	0.811883	1	-0.658136	3.24005	0.438809	1	-1.85203	2.73918	0.025234	0.124144	0.593169	3.24994	0.454722	1	0.474728	3.16701	0.566807	0.971448	-0.118525	3.44676	0.863817	1	2.39234	4.06337	3.94881
3110035E14Rik	-2.16302	-0.527542	0.035834	0.579843	1.30567	-0.737763	0.364609	0.89499	-0.0539146	-1.57519	1	1	3.03002	2.22771	0.000231158	0.00707294	4.61286	2.28561	5.1353e-08	3.78403e-06	5.34812	2.85935	4.25085e-10	3.88161e-08	-1.49493	-0.448581	0.0901686	0.698227	-1.69873	-0.529479	0.0438644	0.222233	-0.202557	-1.43562	0.884251	1	0.208342	0.0867117	0.0568597
3110039I08Rik	1.39308	-3.04633	0.660498	1	1.52386	-2.82847	0.525814	1	0.976537	-1.86249	0.445257	0.985345	-2.22651	-4.94155	1	1	-0.64915	-4.09586	1	1	-4.31109	-3.13303	0.0964824	0.313201	0.228268	-3.87737	1	1	1.49398	-2.84455	0.729037	1	1.28244	-2.90159	0.378015	0.997178	0.0623145	0.085263	0.21705
3110039M20Rik	0	#NAME?	1	1	0	#NAME?	1	1	-2.93454	-4.7516	0.55637	1	0	#NAME?	1	1	5.12548e-15	#NAME?	1	1	-2.86462	-4.68496	0.55637	0.912086	0	#NAME?	1	1	2.82482	-4.64355	0.55637	0.964228	3.08151	-4.89625	0.55637	1	0	0	0.062732
3110040N11Rik	-0.283972	4.30364	0.504684	1	-0.117558	4.17498	0.900515	1	0.0870911	3.87384	0.725849	1	-0.449497	4.25201	0.3419	0.798911	-0.640879	3.91143	0.116126	0.540581	0.242906	3.92947	0.544997	0.907089	-0.248181	4.32383	0.575296	1	-0.631108	4.14774	0.125897	0.429244	-0.382959	4.01446	0.33358	0.95843	16.7215	17.3276	12.766
3110043O21Rik	0.0887703	6.03403	0.832143	1	-0.534128	5.96767	0.0931835	0.465022	-0.181819	5.9263	0.662768	1	-0.539018	5.74707	0.208903	0.613375	-0.636912	5.97856	0.108608	0.520788	-0.549792	5.76815	0.193423	0.489629	0.280256	6.13996	0.492996	1	0.0277992	6.00162	0.951524	1	-0.252468	6.15127	0.532053	1	11.0069	14.8377	12.9294
3110045C21Rik	0.237012	0.65475	0.82323	1	-1.0704	0.579	0.1908	0.664928	0.179506	-0.37896	1	1	-0.860598	0.18281	0.33533	0.79102	-0.445322	0.718169	0.425383	1	1.02151	0.150807	0.160818	0.436138	0.407575	0.780448	0.57797	1	-0.9304	0.0794281	0.240488	0.626723	-1.3404	0.423636	0.062358	0.507517	0.776841	1.23897	0.507316
3110047P20Rik	0.066946	0.78192	1	1	0.992065	-0.212446	0.121521	0.532884	-0.102551	-0.370273	0.92343	1	-0.463038	0.567917	0.655894	1	1.17224	-0.193178	0.120445	0.551863	-1.53578	-0.792939	0.1051	0.331787	-1.613	0.0859586	0.0387106	0.475542	-1.03735	0.265802	0.157963	0.492589	0.579036	-0.556124	0.498899	1	0.105757	0.038718	0.0561865
3110052M02Rik	0.334922	2.6608	0.544884	1	-0.159799	2.32967	0.646326	1	0.304846	2.66045	0.463835	0.999753	-1.88391	1.84576	0.00292294	0.0427919	-0.532685	2.21583	0.360272	0.935282	-0.553728	2.21556	0.34018	0.690413	-0.0428592	2.46495	0.964329	1	-0.0276556	2.46743	0.966704	1	0.0152166	2.45125	1	1	1.47524	1.53917	1.66066
3110056K07Rik	-0.460524	3.98519	0.323228	1	-0.0220788	3.72537	0.949961	1	0.525388	3.93684	0.221963	0.748179	-0.53294	3.94686	0.231964	0.650005	0.058284	3.78791	0.839002	1	0.00597881	3.643	0.991534	1	-0.445792	3.98285	0.317948	1	-0.562681	3.93782	0.2197	0.591821	-0.116879	3.69048	0.820519	1	10.007	8.25474	7.91275
3110056O03Rik	0.798038	5.7876	0.0185177	0.417814	0.593036	5.84742	0.0536559	0.346857	0.414456	6.0242	0.237059	0.767538	0.994647	5.91461	0.00340565	0.0474195	0.100658	5.54356	0.757171	1	-0.0573113	5.77751	0.823796	1	0.168503	5.41566	0.648288	1	0.464673	5.59706	0.154347	0.485116	0.296177	5.66177	0.332216	0.95735	7.35271	9.33372	12.1845
3110057O12Rik	0.411258	1.99741	0.498342	1	-1.93795	3.60258	0.000143344	0.00533189	-1.22061	2.79934	0.0340703	0.32755	-0.769138	1.46475	0.250047	0.680098	-2.19115	3.5983	0.000151247	0.00371497	-1.72194	2.66635	0.00277795	0.025474	2.51805	3.54499	1.48861e-05	0.00212112	1.48666	2.7241	0.00934212	0.0782073	-1.03188	3.87074	0.0545275	0.479569	0.841601	5.8148	2.8867
3110062M04Rik	0.581584	3.69684	0.182266	0.95998	0.789471	3.72011	0.0535815	0.346608	0.753781	3.67402	0.0752014	0.474398	0.0360299	3.40443	0.900737	1	-0.747348	2.96835	0.133482	0.584973	-0.422639	3.0638	0.33054	0.678215	-0.106419	3.31746	0.788486	1	-0.131078	3.31564	0.790363	1	-0.0246528	3.25741	1	1	2.94634	2.92213	2.98949
3110070M22Rik	1.09719	0.50683	0.131417	0.891532	0.877074	-0.0857207	0.279046	0.801012	-0.503455	0.214034	0.536879	1	-0.475188	-0.388601	0.525869	1	0.505123	-0.259138	0.477505	1	-0.703851	0.147904	0.309371	0.652983	-0.386016	-0.350878	0.721221	1	0.574214	0.198538	0.440479	0.866996	0.96263	0.0357787	0.171112	0.76213	0.776496	0.70201	1.07797
3110079O15Rik	-2.31519	-5.04982	1	1	-2.19979	-5.64839	1	1	-2.93454	-4.74796	0.546899	1	2.29107	-2.31926	0.339051	0.795205	1.04711	-4.12917	1	1	3.78014	-1.04357	0.00616038	0.0452506	-0.589037	-4.46374	1	1	0.0515845	-4.00163	1	1	0.673117	-4.31021	1	1	0.126161	0.07983	0.15745
3110082D06Rik	-0.219953	1.36049	0.785568	1	1.17879	0.590105	0.204144	0.687817	-0.111889	-0.874475	1	1	-2.23993	0.752628	0.00828845	0.0836569	0.796465	0.450861	0.318277	0.888581	1.08488	-0.236797	0.195575	0.493138	-1.49058	0.875952	0.0631963	0.60259	-2.27266	0.659286	0.00465847	0.0486428	-0.783148	-0.386526	0.334015	0.958606	0.224567	0.0913029	0.0455658
3110082I17Rik	-0.160711	4.92727	0.667056	1	0.43475	4.51263	0.136839	0.564658	0.652678	4.2352	0.101557	0.540713	0.199283	5.12779	0.518708	1	0.274031	4.35209	0.488878	1	0.780909	4.33658	0.0360069	0.158702	-0.784409	4.65974	0.032533	0.438639	-1.10478	4.54699	0.0029337	0.0349597	-0.320373	4.06906	0.396215	1	13.6283	8.88895	7.3259
3110082J24Rik	0	#NAME?	1	1	-2.19979	-5.63016	1	1	-4.13856	-3.4544	0.171623	0.67437	0	#NAME?	1	1	1.58167	-3.66561	0.66672	1	-1.36131	-3.101	0.444534	0.81267	2.07164	-5.47859	1	1	4.0191	-3.3512	0.171623	0.517111	1.88898	-3.31904	0.2989	0.93492	0	0.0631116	0.193101
3110099E03Rik	-0.235372	-1.58996	1	1	-0.618068	-3.09448	1	1	-2.00956	-2.83946	0.269334	0.813099	-2.1007	-2.13134	0.269334	0.710241	-1.56059	-3.37613	0.497771	1	-1.82185	-2.76212	0.362376	0.716901	-1.25364	-2.04029	0.444753	1	-0.691793	-1.84001	0.742498	1	0.573022	-2.4503	0.840225	1	0.0939035	0.0451986	0.0599672
3200001D21Rik	-1.51101	-1.04894	0.219839	1	-0.0865572	-0.632798	0.831666	1	-0.798186	-1.28042	0.579032	1	-0.159664	-0.498695	1	1	-0.49345	-0.697028	0.686916	1	-1.15554	-1.40063	0.43133	0.799031	0.0042916	-0.495851	1	1	-0.515841	-0.738837	0.651081	1	-0.521768	-0.73887	0.656809	1	0.204248	0.252266	0.144852
3200002M19Rik	-1.47922	2.05707	0.0109915	0.310226	-1.54041	2.14806	0.0034229	0.0614038	-1.12193	1.62456	0.053991	0.407654	-0.0284858	2.57644	0.905486	1	-0.524337	2.49488	0.329821	0.901817	0.785306	2.48575	0.140132	0.397973	0.110472	2.67566	0.857457	1	-0.566624	2.34896	0.297572	0.706315	-0.677361	2.42794	0.203214	0.808984	26.4541	32.1898	16.4635
3230401D17Rik	0.730059	-1.04713	0.574769	1	1.26967	-2.0929	0.437471	0.971299	-0.136008	-1.7112	1	1	1.21483	-0.741012	0.220966	0.632553	0.78033	-2.31858	0.437471	1	-0.888542	-1.99268	0.492485	0.862219	-1.25364	-2.10174	0.437471	1	-0.196761	-1.59365	1	1	1.07155	-2.11347	0.383912	1	20.8558	16.7346	14.7963
3300002I08Rik	-0.595286	-0.00486697	0.468499	1	0.515583	0.23173	0.682661	1	-0.78116	-0.21834	0.322761	0.862859	-0.259165	0.151868	0.80988	1	0.0713697	0.0561588	1	1	-0.571649	-0.145766	0.498702	0.869052	-0.244673	0.143469	0.787469	1	-0.172652	0.161225	0.800483	1	0.0723706	0.0561645	1	1	2.71392	2.18731	2.46955
3300005D01Rik	-2.31519	-5.05099	1	1	-4.70923	-2.91344	0.111541	0.508185	-2.19476	-2.57868	0.388971	0.928303	0.201358	-3.88988	1	1	-4.74906	-2.96672	0.111541	0.528751	0.380508	-1.76536	0.883807	1	1.88933	-2.61779	0.379944	1	1.89017	-2.51229	0.484119	0.910934	-0.0140395	-1.98666	1	1	0	0.148861	0.249853
3425401B19Rik	-2.70751	-1.88084	0.126995	0.882443	-0.128782	-1.3631	1	1	0.267403	-1.48383	0.789417	1	0.815502	-0.678443	0.6746	1	3.26824	1.1126	0.00175062	0.0274499	1.54446	-0.755542	0.170329	0.453365	-0.266292	-1.22019	0.889167	1	-0.60175	-1.3804	0.6746	1	-0.336634	-1.52779	0.89828	1	0.0489643	0.0432857	0.0306864
3632451O06Rik	-0.176989	2.84483	0.722191	1	-1.00524	3.07126	0.0236577	0.21694	-0.0265321	2.54673	0.85923	1	0.785128	3.3839	0.064791	0.308961	0.340159	3.62382	0.496377	1	1.063	3.19774	0.0141945	0.082321	0.530717	3.23523	0.21113	0.952166	-0.35048	2.7592	0.443066	0.869523	-0.881464	3.09292	0.0388654	0.408931	2.29729	3.78385	1.87913
3632454L22Rik	1.17351	-1.7258	0.431729	1	1.20598	-1.09731	0.164725	0.62055	0.0115515	-0.432788	1	1	-1.1619	-2.95205	0.65438	1	-0.731876	-2.07873	0.817728	1	-6.25552	-1.23304	0.000376256	0.00540477	0.650028	-2.03972	0.795143	1	1.99973	-0.983822	0.085199	0.338254	1.35257	-0.940423	0.153984	0.731895	0.0580568	0.0839622	0.151667
3830403N18Rik	-0.902067	-2.46353	0.748376	1	-4.70923	-2.82867	0.0764843	0.415621	-4.13856	-3.47807	0.186848	0.698596	-3.97453	-2.96035	0.186848	0.575885	-0.545953	-2.13957	0.843771	1	-4.06252	-3.41922	0.186848	0.47918	0.0714767	-1.99899	1	1	-0.586496	-2.39361	0.791703	1	-0.664331	-2.28757	0.709861	1	0.9598	3.59145	1.49655
3830406C13Rik	-0.0268494	4.69518	0.965334	1	-0.391236	4.3121	0.372632	0.904015	-0.303261	4.70241	0.665875	1	-1.52295	4.13706	0.00150064	0.026817	-0.405527	4.30987	0.365981	0.940838	-0.388323	4.62548	0.419958	0.786024	-0.205062	4.60824	0.663178	1	0.0962323	4.7544	0.844571	1	0.301325	4.65943	0.52394	1	7.18875	6.88232	8.42085
3830408C21Rik	0.3168	1.91746	0.626712	1	0.454722	2.40142	0.553884	1	-0.659648	3.13169	0.289212	0.836561	0.0876342	1.76546	1	1	-0.23599	2.14495	0.775131	1	-1.22843	2.9192	0.027096	0.130223	0.469921	2.01605	0.411231	1	1.64649	2.81097	0.00356768	0.0405038	1.17678	2.92258	0.0313879	0.368939	0.982288	1.59963	3.59354
3830417A13Rik	-2.31519	-5.04972	1	1	-1.78385	-3.08292	0.456067	0.989427	-3.83696	-3.77953	0.303682	0.848388	0.201358	-3.95228	1	1	1.44995	-1.6227	0.237403	0.783769	2.71462	-1.11844	0.0302893	0.140888	1.42833	-2.93717	0.456067	1	0.946004	-3.31634	0.67364	1	-0.501005	-2.72194	1	1	0.0226416	0.0739604	0.0525759
3830431G21Rik	0.916961	1.76039	0.100352	0.814714	0.338419	2.30458	0.501021	1	0.456868	3.4905	0.375487	0.915502	0.0947872	1.2532	1	1	0.915077	2.6541	0.0616795	0.370795	0.694713	3.64593	0.145103	0.407418	0.897639	1.77405	0.089362	0.69685	2.018	2.61833	9.02057e-05	0.00272784	1.12042	2.81287	0.018243	0.280944	0.393018	0.789389	1.7954
3930402G23Rik	0.164571	-0.797618	1	1	-0.43844	-1.34135	1	1	0.976537	-1.82659	0.378654	0.919198	1.37701	-0.0718455	0.177498	0.559503	-0.742417	-1.46627	0.760141	1	-0.180945	-2.50151	1	1	-0.310325	-1.0524	0.883494	1	-1.47499	-1.58677	0.210937	0.577267	-1.17176	-1.71291	0.254926	0.884117	0.111402	0.0893866	0.0409845
4430402I18Rik	0.129786	-0.404749	1	1	0.260231	-0.200228	1	1	-2.18298	0.143933	0.010883	0.172904	-3.06911	-1.27485	0.0278244	0.182667	-0.950198	-0.642968	0.323095	0.894785	-1.97434	0.193397	0.0199512	0.10501	0.203031	-0.348146	0.91784	1	1.27062	0.355257	0.11837	0.414534	1.06904	0.382032	0.172677	0.762936	0.209593	0.278478	0.538529
4632411B12Rik	0.406776	7.206	0.188626	0.969197	0.195008	7.58651	0.642316	1	0.0218868	7.75033	0.980213	1	0.288567	7.11071	0.447526	0.928508	-0.0739876	7.48036	0.830838	1	-0.419919	7.55094	0.170863	0.454172	0.529364	7.27507	0.0899224	0.698227	0.754425	7.41774	0.0144852	0.105932	0.22506	7.63447	0.448676	1	14.7787	23.8733	28.6977
4632415K11Rik	0.574754	5.01759	0.136375	0.89739	0.357228	5.10491	0.450266	0.983716	0.183147	4.89106	0.786389	1	0.0861317	4.74221	0.844977	1	0.282002	5.07242	0.553297	1	-0.0423609	4.81125	0.892575	1	0.243837	4.83584	0.513939	1	0.129948	4.77282	0.730843	1	-0.113905	4.89692	0.758542	1	5.97705	7.61768	7.3899
4632415L05Rik	0.415489	4.24273	0.309202	1	0.510856	4.20191	0.281209	0.804145	0.101614	4.2054	0.855936	1	-0.017897	4.00339	0.953983	1	0.205189	4.0853	0.570258	1	-0.451442	3.9648	0.275073	0.61088	-0.0478374	3.99176	0.901084	1	0.150752	4.09649	0.72481	1	0.198615	4.06994	0.619603	1	2.58914	2.83078	3.28277
4632427E13Rik	0.163953	1.23705	0.868686	1	1.51699	1.86207	0.0442408	0.314258	0.00296778	1.34874	1	1	-0.430656	0.950012	0.561976	1	-1.24569	0.650134	0.147626	0.619736	-1.55548	0.831422	0.0350519	0.15579	-0.0591108	1.10903	0.924881	1	0.224863	1.26549	0.776491	1	0.28423	1.22421	0.668049	1	2.51835	2.37815	3.14286
4632428C04Rik	1.13817	-1.34667	0.373624	1	0.118676	-0.775666	0.899118	1	0.895252	-0.087528	0.250148	0.785528	1.64578	-1.03	0.221438	0.633437	0.133705	-0.830822	1	1	-1.2318	-1.02083	0.231062	0.546276	1.13779	-1.27137	0.264365	1	1.41445	-1.04795	0.198928	0.558786	0.274413	-0.72956	0.754515	1	0.058641	0.126351	0.160405
4632428N05Rik	-0.205287	3.97176	0.656063	1	-0.530928	3.93497	0.255282	0.766506	0.343636	4.1375	0.349377	0.889763	-0.0511385	4.08757	0.950087	1	-0.486609	3.92497	0.236264	0.781449	-0.170158	3.82835	0.683628	1	0.0893367	4.12033	0.841297	1	-0.165053	3.99518	0.737047	1	-0.254425	4.0463	0.579119	1	1.97915	2.275	1.88013
4632434I11Rik	-1.4678	4.33386	0.00396378	0.16314	-1.4602	3.72159	0.00266481	0.0509443	-2.26593	3.47346	2.61457e-05	0.00169583	-1.28337	4.36014	0.00640425	0.0707079	0.208426	4.38497	0.693854	1	-0.140075	4.11811	0.800306	1	-0.603624	4.61478	0.220191	0.961815	-0.697539	4.57317	0.151165	0.479091	-0.0939	4.23308	0.836341	1	4.92073	3.5433	3.40247
4732415M23Rik	0.659507	0.121566	0.413886	1	0.278796	1.25576	0.815989	1	0.163126	1.41023	0.847186	1	0.142008	-0.202471	1	1	-1.25052	0.675446	0.036756	0.267538	-0.320195	1.20446	0.608126	0.958844	1.40225	0.683567	0.0352668	0.452694	1.58103	0.82687	0.0138288	0.102549	0.177875	1.26305	0.795188	1	1.24	3.97388	4.63429
4732416N19Rik	0.481877	-1.46054	0.857443	1	-0.808764	-2.00926	0.432568	0.966937	-1.63118	-2.26376	0.281822	0.827175	-1.85012	-2.35003	0.352868	0.812335	-0.337937	-1.83056	0.735251	1	-1.43289	-2.17736	0.432568	0.800536	0.111369	-1.65652	1	1	0.0582845	-1.71522	1	1	-0.0537368	-1.64547	1	1	1.19213	1.29412	1.59531
[truncated: 22,725 more rows]
