# Supplementary material for: A Gene Regulatory Program for Meiotic Prophase in the Fetal Ovary
Source: PLoS Genet. 2015 Sep 17;11(9):e1005531. doi: 10.1371/journal.pgen.1005531 (PMC4574967; doi:10.1371/journal.pgen.1005531)
Supplement: S2 Table — (XLSX) [file pgen.1005531.s008.xlsx]

## Sheet: 104 meiotic prophase
Row.names	WTvStra8KO.logFC	WTvStra8KO.FDR	WTvDazlKO.logFC	WTvDazlKO.FDR	Stra8KOvDazlKO.logFC	Stra8KOvDazlKO.FDR	FPKM_WT	FPKM_Stra8	FPKM_Dazl
1700011F14Rik	-0.792197	0.0572581	-1.53613	2.36016e-06	-0.743856	0.155797	20.0468	11.049	6.64701
1700013H16Rik	-1.06004	9.39348e-06	-1.94025	1.36966e-18	-0.880174	0.00205679	51.8559	24.5374	12.7835
1700123I01Rik	-4.53367	1.29567e-22	-5.22181	1.57405e-28	-0.687536	0.417247	17.2324	0.707573	0.426613
3110057O12Rik	-1.64158	1.3025e-06	-2.00871	4.73623e-10	-0.367065	0.651634	5.27009	1.59902	1.21386
4930432K21Rik	-1.37808	2.57233e-07	-0.964561	0.000108478	0.413469	0.435921	9.41	3.5469	4.54732
4930447C04Rik	-1.03443	0.000105035	-1.53205	6.4903e-10	-0.497605	0.267392	55.8671	26.1119	18.1642
4930455F23Rik	-1.11408	4.78698e-09	-1.5935	2.32841e-18	-0.479389	0.096675	20.2531	9.30926	6.45753
4930524B15Rik	-2.60329	2.53991e-14	-4.23051	2.52271e-30	-1.62637	0.000308531	10.2115	1.59931	0.512569
4930528F23Rik	-2.88297	7.97373e-12	-4.68893	1.30727e-24	-1.80418	0.00186823	8.56138	1.1378	0.326273
4933416C03Rik	-1.09327	0.00701846	-2.054	3.30218e-09	-0.960311	0.0543632	2.87858	1.34174	0.656999
4933427D06Rik	-4.71871	4.41308e-31	-4.52637	1.28157e-30	0.191835	1	6.6139	0.243414	0.266026
Adarb1	-1.29722	4.37645e-07	-1.28897	1.05628e-07	0.00824524	1	4.83387	1.90805	1.88101
Asf1b	-1.52726	6.26318e-16	-1.1043	9.01332e-10	0.422933	0.188733	42.3263	14.772	18.9475
Aspa	-0.626487	0.624315	-3.27678	3.89704e-10	-2.64555	1.75898e-05	1.60531	1.05075	0.133343
BC049762	-1.50374	0.000872594	-2.24576	1.04776e-07	-0.741472	0.355716	5.55183	2.00754	1.04631
BC051142	-3.15013	1.24554e-11	-4.18911	1.07796e-18	-1.03814	0.147433	8.70684	0.94596	0.44548
Caprin2	-0.370732	0.0280732	-0.761054	2.10289e-08	-0.390318	0.0736899	38.9379	29.4526	22.0638
Ccdc155	-2.39777	4.30042e-13	-2.87571	3.31618e-18	-0.477745	0.502835	4.7709	0.87513	0.603716
Ccdc36	-3.25527	5.60817e-24	-3.03697	1.16349e-22	0.218196	0.918274	10.4332	1.05354	1.19509
Ccdc73	-0.908365	9.93915e-05	-1.46572	1.01833e-11	-0.557293	0.10251	4.80301	2.49969	1.6378
Ccdc79	-3.32374	1.16222e-20	-4.53893	1.10476e-33	-1.21442	0.0129637	7.34172	0.721078	0.278789
Ccnb3	-2.34573	3.21401e-10	-4.09701	4.19696e-24	-1.74952	0.000697881	1.99505	0.385305	0.110529
Cdkl2	-0.687619	0.0162395	-1.31463	5.00694e-08	-0.626943	0.104978	4.11202	2.49037	1.5993
Cntd1	-1.35935	3.94086e-07	-1.95949	1.70371e-14	-0.600029	0.136756	8.34874	3.22317	2.06768
Crebl2	-0.608163	0.0392627	-1.09461	6.58061e-06	-0.486383	0.292187	4.8843	3.01315	2.15355
Cyld	-1.32653	7.77239e-12	-1.45048	7.09277e-15	-0.123948	0.924576	8.09971	3.1328	2.82064
D1Pas1	-1.10608	0.00303949	-0.244224	0.602901	0.861642	0.0695391	2.29298	0.990045	1.8208
D6Mm5e	-2.69972	3.49674e-18	-2.106	6.40604e-13	0.593698	0.233093	84.7935	12.5679	18.4949
Ddb2	-1.34583	2.63365e-09	-1.53716	8.98095e-13	-0.19132	0.79712	35.9836	13.3906	12.2544
Dennd4a	-0.50296	0.0194104	-0.594542	0.000929204	-0.0915798	1	2.78081	1.941	1.79227
Dmc1	-2.36651	9.52162e-17	-1.67197	4.26442e-10	0.694495	0.101532	36.6761	6.70614	10.7719
Dmrtc2	-3.27614	2.75011e-13	-4.54345	2.08102e-23	-1.26687	0.0199924	25.8925	2.60153	0.992506
Dopey1	-0.14253	0.96968	-0.452632	0.0188833	-0.31009	0.384668	3.75843	3.27336	2.74539
Eaf2	-2.21199	3.60264e-09	-1.92648	3.64488e-08	0.285287	0.918274	4.19978	0.859918	0.980788
Ecsit	-1.19587	9.49851e-08	-0.921129	1.34551e-05	0.274714	0.604677	20.1407	8.8002	10.1476
Fbxo47	-1.92414	1.55063e-06	-2.58082	1.80317e-11	-0.656488	0.327008	8.78378	2.19847	1.29427
Fhl4	-1.33428	5.16924e-06	-1.51295	1.95814e-08	-0.178661	0.884286	5.54536	2.17964	1.85213
Figla	-1.79086	0.000126594	-4.12693	1.99157e-17	-2.33342	5.06312e-05	12.2609	3.37205	0.640358
Fmr1nb	-1.53989	8.53341e-05	-1.56756	7.23702e-06	-0.027681	1	37.578	14.0207	13.0957
Gm13718	-0.640642	0.153516	-1.57863	1.12472e-07	-0.937891	0.0217553	5.68395	3.56757	1.79171
Gm1564	-1.94278	1.11221e-12	-3.93934	5.15922e-41	-1.9964	2.74767e-10	20.8192	5.13539	1.24768
Gpat2	-1.71231	2.78023e-09	-1.1104	3.83901e-05	0.601893	0.19651	53.1842	15.8756	23.2098
Gpr19	-0.989287	4.9307e-05	-0.679235	0.0031571	0.310012	0.536942	10.5615	5.21147	6.23935
H2-D1	-2.20027	4.47675e-13	-2.22956	1.61542e-14	-0.0293021	1	20.9262	4.75435	4.31861
H2-K1	-2.86358	5.86327e-20	-3.5297	2.73084e-29	-0.666045	0.134377	44.3932	6.09636	3.58639
Haus8	-1.392	2.25438e-11	-1.21461	9.25196e-10	0.177373	0.831178	32.7293	12.3503	13.4943
Hfm1	-1.63114	4.94162e-10	-2.4556	1.46043e-20	-0.82442	0.0359444	15.1305	4.60021	2.84811
Hormad1	-1.36082	1.77536e-09	-1.16859	4.62552e-08	0.192223	0.827558	42.6427	15.9219	17.8801
Hormad2	-1.35728	2.74227e-06	-1.54944	7.9572e-09	-0.192143	0.854473	16.1202	6.23576	5.093
Hsf2bp	-1.42396	4.93534e-09	-1.21966	1.02864e-07	0.204279	0.840815	16.6054	6.07584	6.7505
Il18	-0.876031	0.170922	-1.62976	7.8196e-05	-0.753376	0.252484	6.11316	3.45546	1.94949
Inca1	-2.5376	2.88825e-13	-3.71691	1.01891e-25	-1.17899	0.00823208	30.689	4.92369	2.13079
Larp1b	-0.999175	0.000529112	-0.901189	0.000429019	0.0979669	1	10.6974	5.34777	5.49466
Lypd4	-3.96348	2.3535e-19	-7.71877	5.27267e-39	-3.73827	3.73614e-07	16.1377	0.915991	0.0646159
Madd	-0.916154	4.43377e-06	-1.51033	8.50183e-16	-0.594145	0.0351715	6.18222	3.21357	2.0845
Mei1	-5.23836	1.84883e-29	-5.21026	2.91423e-30	0.0277798	1	5.16588	0.124835	0.128891
Msh4	-1.01641	0.0122014	-2.12701	5.5721e-10	-1.1104	0.0165731	4.63657	2.22783	0.984249
Msh5	-2.29069	2.67853e-10	-2.20074	8.24316e-11	0.0898809	1	5.36816	1.0303	1.04415
Mtl5	-2.73149	5.83969e-14	-2.86707	2.90705e-16	-0.135575	1	7.16862	1.06514	0.936652
Pet2	-0.022559	1	-1.43028	0.000173955	-1.4071	0.00392039	0.883395	0.852309	0.312454
Phka2	-0.208801	0.648206	-0.334137	0.0339619	-0.125334	0.760354	10.4814	9.03601	7.95497
Poln	-1.43413	0.00103702	-2.50917	2.99078e-09	-1.07415	0.114941	1.54734	0.58216	0.290985
Pparg	-3.87646	2.34501e-18	-1.3637	0.000337024	2.50996	7.36566e-07	3.92145	0.269331	1.46124
Pramel1	-1.98067	2.96223e-08	-1.60616	1.66683e-06	0.374356	0.68363	4.60242	1.10943	1.41458
Prdm9	-3.66779	2.11407e-19	-3.9503	1.62359e-22	-0.282465	0.917278	12.8292	0.952079	0.7814
Rad21l	-4.21762	6.3052e-18	-7.23334	1.40918e-33	-3.00493	4.03569e-05	10.3553	0.511393	0.0698589
Rad51ap2	-3.63441	4.38383e-15	-3.7021	1.87285e-16	-0.0677563	1	4.64694	0.361137	0.33045
Rbpms2	-0.703426	3.17532e-06	-0.483342	0.00103502	0.220079	0.439446	39.2612	23.9848	27.1684
Rec8	0.232369	0.588748	-0.635728	2.98758e-06	-0.86809	7.18345e-08	71.1378	83.5614	43.8082
Reg2	-1.82791	0.752597	0.366127	1	2.14013	0.355554	0.130807	0.0190314	0.169003
Rhox13	-1.46513	9.90075e-05	-2.85774	1.49139e-15	-1.39225	0.0021042	14.9879	5.324	1.95514
Ribc1	-0.349199	0.766948	-0.350358	0.281348	-0.00116551	1	4.35814	3.46407	3.28052
Setdb2	-1.37242	2.39038e-09	-1.36249	5.4164e-10	0.00992199	1	12.3194	4.64457	4.56223
Slc25a31	-1.22106	4.75531e-05	-1.23009	4.29798e-06	-0.00903214	1	50.2756	21.2168	19.9455
Smc1b	-1.50494	2.68311e-09	-1.80189	8.31885e-14	-0.296957	0.58543	92.9071	31.4284	24.8922
Spata22	-2.04497	1.03867e-06	-5.83767	4.48932e-32	-3.78931	7.58393e-13	18.7278	4.36113	0.310077
Spata5	-1.10573	1.65337e-07	-0.891929	8.932e-06	0.213799	0.693074	44.9018	20.4395	22.9428
Spdya	-3.55196	1.357e-20	-4.5386	6.42121e-31	-0.986082	0.0615412	20.1629	1.58959	0.782928
Spo11	-0.0873927	1	-1.09599	0.00057531	-1.00853	0.0194062	12.1372	10.7759	5.15252
Spryd3	-0.909412	6.63539e-06	-0.873373	3.4211e-06	0.0360326	1	12.0813	6.40781	6.3131
Stag3	-0.901385	0.000605891	-0.625905	0.00960078	0.275478	0.654398	50.1281	26.0283	30.6242
Stra8	-6.09897	4.93042e-87	-3.36845	2.7164e-38	2.72997	1.1986e-19	125.979	1.76115	11.318
Syce1	-1.44615	2.4694e-08	-0.977404	6.51359e-05	0.468731	0.299403	53.2869	19.0438	25.2062
Syce3	-1.03915	0.0258177	-1.76942	2.5205e-06	-0.730031	0.239369	27.761	13.0715	7.5266
Sycp1	-0.407895	0.250557	-1.83987	7.82552e-16	-1.43195	2.71824e-07	33.8018	24.3777	8.81812
Sycp2	-1.40702	2.15786e-05	-4.44432	7.36994e-35	-3.03702	3.12432e-15	16.6455	5.80959	0.69823
Sycp3	-1.84129	6.04161e-11	-2.66074	6.9156e-22	-0.819423	0.0289552	127.416	34.1911	18.665
Syn2	-1.3013	0.000135771	-1.43125	2.26189e-06	-0.12994	0.969663	4.67809	1.902	1.62013
Syngr4	-1.99895	1.25093e-08	-1.34976	3.2634e-05	0.648953	0.293248	12.5192	3.0891	4.5706
Taf7l	-1.2209	0.000169193	-3.45029	7.8084e-27	-2.22929	5.1771e-10	65.5983	27.2814	5.66297
Taf9b	-0.533889	0.0791979	-1.57442	1.14891e-12	-1.04043	0.000246216	8.44026	5.75127	2.70609
Tex101	-1.48359	0.00010674	-2.68757	4.18411e-14	-1.20393	0.0080632	104.234	36.0689	14.7607
Tex11	-1.89155	5.77898e-11	-1.97979	6.30747e-13	-0.0882402	1	14.8459	3.93674	3.61775
Tex12	-1.99703	1.42241e-11	-2.75186	1.32388e-20	-0.754751	0.0839572	86.0107	20.8545	12.0782
Tex15	-1.20012	2.38015e-06	-2.00831	3.15119e-16	-0.808176	0.0222063	37.2219	15.3862	8.63603
Tex16	-2.59801	3.20502e-15	-4.43719	4.50821e-35	-1.83839	7.95532e-06	6.73478	1.0854	0.286625
Tktl1	-1.8395	0.000170739	-2.67329	4.86637e-09	-0.833642	0.260194	10.0325	2.70685	1.46405
Tsc22d3	-0.703343	2.33513e-06	-1.08703	2.48895e-15	-0.383679	0.0733972	28.7357	18.0995	13.7248
Tsga10	-0.995208	0.0118977	-1.47597	2.13305e-05	-0.480628	0.562708	1.91451	0.877722	0.622501
Ugt8a	-2.74983	1.86504e-15	-2.33073	7.46596e-13	0.419022	0.604623	12.941	1.8466	2.37305
Usp32	-0.502923	0.00692364	-0.861919	3.48869e-08	-0.358988	0.174546	9.79131	6.78558	5.18832
Wbp2nl	-1.45907	0.000223091	-0.676958	0.0778407	0.781763	0.186077	4.42241	1.56621	2.62057
Zcwpw1	-1.14108	9.01225e-07	-1.00345	3.79969e-06	0.137627	0.955275	107.864	46.5722	52.2511
Zfp541	-0.914975	0.0224124	-4.22031	5.51175e-29	-3.30416	1.18587e-15	4.20415	2.11041	0.207534

## Sheet: Stra8 Dazl all genes
Row.names	WTvStra8KO.logFC	WTvStra8KO.logCPM	WTvStra8KO.P	WTvStra8KO.FDR	WTvDazlKO.logFC	WTvDazlKO.logCPM	WTvDazlKO.P	WTvDazlKO.FDR	Stra8KOvDazlKO.logFC	Stra8KOvDazlKO.logCPM	Stra8KOvDazlKO.P	Stra8KOvDazlKO.FDR	FPKM_WT	FPKM_Stra8	FPKM_Dazl
0610005C13Rik	0.397028	-0.0751492	0.23837	0.965994	-0.591693	-0.378426	0.104612	0.309241	-0.986947	-0.215892	0.0164467	0.116685	0.446876	0.651505	0.25268
0610007C21Rik	-0.0750927	6.23688	0.574689	1	-0.20987	6.19103	0.0461128	0.170814	-0.134775	6.12557	0.210355	0.575233	64.9836	63.2779	55.2545
0610007L01Rik	-0.036628	6.24875	0.731978	1	0.228587	6.33704	0.0188152	0.0866519	0.265211	6.35891	0.0205183	0.135422	14.325	14.1086	16.4073
0610007N19Rik	0.0586806	5.11888	0.508869	1	0.0211817	5.10257	0.767169	1	-0.0374972	5.15172	0.758246	1	17.2577	18.5115	17.3663
0610007P08Rik	-0.300539	6.30793	0.0040923	0.0895575	-0.205716	6.33877	0.0492574	0.179692	0.0948207	6.13185	0.429064	0.84154	10.3369	8.28704	8.66093
0610007P14Rik	-0.0365751	6.18631	0.859071	1	0.296325	6.30133	0.00122523	0.0098199	0.332894	6.34494	0.00344354	0.0398421	47.5463	47.3901	57.8116
0610007P22Rik	-0.056937	5.21041	0.671622	1	0.0647943	5.24986	0.526807	0.874942	0.121727	5.23752	0.360175	0.769844	25.7084	25.2968	27.048
0610008F07Rik	0	#NAME?	1	1	0	#NAME?	1	1	0	#NAME?	1	1	0	0	0
0610009B14Rik	-0.711117	-3.99701	0.688142	1	-0.989999	-4.04106	0.414154	0.762597	-0.27162	-4.65856	1	1	0.0612869	0.0464486	0.031515
0610009B22Rik	0.0524217	4.86809	0.60341	1	0.0320844	4.86183	0.69658	1	-0.0203361	4.90602	0.916536	1	30.9266	32.9115	31.4281
0610009D07Rik	-0.109356	6.52448	0.347016	1	0.0289386	6.56775	0.673956	0.989412	0.138292	6.52942	0.238168	0.617291	62.4326	58.9805	62.8291
0610009L18Rik	0.145649	2.39651	0.523352	1	-0.182732	2.29684	0.424291	0.771544	-0.328287	2.34014	0.214571	0.581776	7.6427	8.4827	6.40589
0610009O20Rik	-0.0805638	5.77319	0.632318	1	0.012613	5.79728	0.83617	1	0.0931742	5.77481	0.552634	0.947089	16.6175	16.3071	16.5441
0610010B08Rik	-0.24474	0.14042	0.423186	1	0.45462	0.379774	0.16974	0.434185	0.69855	0.34268	0.0612137	0.276984	0.412618	0.485326	0.505464
0610010B08Rik	-0.24474	0.14042	0.423186	1	0.45462	0.379774	0.16974	0.434185	0.69855	0.34268	0.0612137	0.276984	0.878497	0.734103	0.911897
0610010B08Rik	-0.24474	0.14042	0.423186	1	0.45462	0.379774	0.16974	0.434185	0.69855	0.34268	0.0612137	0.276984	1.17776	1.01237	1.1878
0610010B08Rik	-0.24474	0.14042	0.423186	1	0.45462	0.379774	0.16974	0.434185	0.69855	0.34268	0.0612137	0.276984	2.15376	2.06996	2.04713
0610010F05Rik	-0.218657	5.20364	0.0718456	0.590097	-0.374476	5.16058	0.00344046	0.0227008	-0.155814	4.96561	0.316521	0.717364	6.33103	5.39334	4.7426
0610010K14Rik	-0.0679725	6.2708	0.511421	1	0.31734	6.40518	0.00254323	0.0178532	0.385306	6.42709	0.00161095	0.0225563	82.2921	78.8091	103.92
0610010O12Rik	-1.26837	2.15616	2.98867e-05	0.0016336	-0.545546	2.30491	0.0470163	0.173251	0.722414	1.56563	0.0436713	0.223295	8.20936	3.29515	5.19083
0610011F06Rik	-0.103969	5.473	0.349966	1	-0.302513	5.41557	0.00780495	0.0435197	-0.198537	5.3108	0.129264	0.435921	45.3603	42.481	35.9429
0610011L14Rik	-0.260857	5.66894	0.014995	0.220847	-0.176163	5.69157	0.0840157	0.264974	0.0846902	5.53172	0.545099	0.940681	10.6934	9.0339	9.25292
0610012G03Rik	0.0669693	5.7235	0.44393	1	0.103118	5.73451	0.28364	0.603432	0.0361484	5.792	0.792103	1	26.5901	28.3496	28.1628
0610012H03Rik	0.186806	-0.801232	0.592878	1	-0.177927	-0.922738	0.77602	1	-0.363777	-0.828144	0.455592	0.869902	0.261533	0.320675	0.234938
0610030E20Rik	0.0200165	5.4203	0.886403	1	-0.0329976	5.40109	0.702098	1	-0.0530124	5.40187	0.647722	1	6.00074	6.09141	5.71512
0610031J06Rik	0.0871983	6.41374	0.341317	1	0.229765	6.46189	0.0214752	0.096071	0.142564	6.54555	0.248129	0.631095	40.1249	43.3652	46.2548
0610031O16Rik	-2.00127	-7.72595	1	1	-1.93479	-7.63903	1	1	0	#NAME?	1	1	0.00647873	0	0
0610037L13Rik	-0.0433444	5.87967	0.583745	1	0.0162527	5.90309	0.851594	1	0.0595955	5.87945	0.524229	0.922023	26.9697	26.255	27.2993
0610037P05Rik	-0.067227	6.47197	0.64801	1	0.032776	6.50206	0.638389	0.974733	0.100001	6.48698	0.422418	0.833912	46.805	45.955	47.3373
0610038B21Rik	-0.112821	0.613508	0.695915	1	-0.246567	0.578511	0.441499	0.788064	-0.133626	0.476348	0.766372	1	0.853424	0.878408	0.763663
0610038L08Rik	0.326838	-2.75605	0.688036	1	-0.942293	-3.10824	0.252347	0.562447	-1.25284	-3.01816	0.169749	0.508081	0.0666606	0.0668086	0.048427
0610039K10Rik	-0.00507096	0.179648	0.980848	1	-0.407382	0.0655782	0.232954	0.534945	-0.401744	-0.0149284	0.333982	0.737936	1.23886	1.11905	0.855417
0610040B10Rik	-0.163726	1.63176	0.65989	1	-0.126855	1.63778	0.708077	1	0.036845	1.55509	0.978154	1	8.12146	7.95912	7.34822
0610040F04Rik	-0.0518206	-2.17779	1	1	0.569002	-1.97454	0.338257	0.673593	0.617581	-1.89333	0.479033	0.893844	0.131224	0.179251	0.265985
0610040J01Rik	-0.226502	-0.819355	0.720696	1	-0.465509	-0.884936	0.290729	0.61164	-0.238375	-1.07082	0.604048	0.992226	0.221445	0.208483	0.162455
0610043K17Rik	-0.402991	-2.03204	0.550774	1	-1.10547	-2.17189	0.0964528	0.292588	-0.696608	-2.6	0.442595	0.855398	0.369644	0.329931	0.143238
0910001L09Rik	0.145411	5.5805	0.176872	0.88888	0.145462	5.58372	0.149589	0.397261	5.14826e-05	5.68363	0.93653	1	44.13	49.2238	48.234
100043387	0	#NAME?	1	1	0	#NAME?	1	1	0	#NAME?	1	1	0.257704	0.13878	0.0796094
100043387	0	#NAME?	1	1	0	#NAME?	1	1	0	#NAME?	1	1	0.12667	0.575484	3.1977e-06
1100001G20Rik	-2.14858	-1.66035	0.0668289	0.568352	0.20915	-1.0889	0.677726	0.992319	2.34052	-1.64866	0.0540176	0.256211	1.17685	0.248743	1.51128
1110001A16Rik	-0.156369	4.13499	0.451785	1	0.0422494	4.19036	0.78587	1	0.198602	4.13567	0.374148	0.786822	14.3255	13.3097	14.7098
1110001J03Rik	-0.0997816	4.35498	0.667978	1	-0.0148208	4.37669	0.998094	1	0.0849543	4.34118	0.717587	1	54.3405	53.2734	53.2408
1110002B05Rik	0.0727481	6.48801	0.323279	1	0.124603	6.50153	0.172249	0.438628	0.0518547	6.57367	0.745698	1	55.2149	59.5632	60.2453
1110002L01Rik	-0.0128653	1.97285	0.893481	1	-0.742251	1.78513	0.0082165	0.0453046	-0.729054	1.64781	0.0263007	0.159992	3.03111	3.10724	2.51081
1110002N22Rik	-0.0323413	4.54435	0.744502	1	0.259546	4.65014	0.0484658	0.177609	0.291872	4.67362	0.0476826	0.23629	13.893	13.5822	16.3347
1110003E01Rik	0.109386	6.20675	0.227301	0.964234	-0.13421	6.1263	0.172552	0.438921	-0.24359	6.16493	0.0260468	0.158936	24.3249	26.4338	21.6587
1110004E09Rik	0.0211119	5.0477	0.862141	1	0.482547	5.21983	2.54734e-05	0.0003516	0.461419	5.31092	0.000588692	0.0107213	22.1474	22.6164	30.4428
1110004F10Rik	-0.0997899	7.05185	0.406772	1	0.0321942	7.09377	0.65677	0.983361	0.131983	7.06014	0.269539	0.657311	70.0942	67.0822	71.0368
1110005A03Rik	0.0873856	5.13085	0.360651	1	0.516234	5.28475	1.07979e-05	0.000164118	0.428835	5.41766	0.00308559	0.0369399	25.1969	27.7001	35.6146
1110006O24Rik	-0.0804187	1.77157	0.746958	1	-0.224143	1.73491	0.40674	0.7555	-0.143665	1.65876	0.660182	1	3.95594	3.77421	3.33263
1110007C09Rik	-0.157128	4.05741	0.400848	1	-0.21561	4.04098	0.246929	0.554726	-0.0584783	3.92958	0.782428	1	17.3689	15.6629	14.6477
1110008F13Rik	0.0807798	5.81454	0.428874	1	0.199129	5.85918	0.0376715	0.146858	0.118347	5.93108	0.268969	0.657115	85.1117	87.1778	99.9976
1110008J03Rik	0.0303466	3.71858	0.797096	1	0.0621232	3.73077	0.631897	0.968507	0.0317737	3.76337	0.850098	1	6.05087	6.25707	6.25546
1110008L16Rik	0.125387	5.012	0.287735	1	0.393668	5.11349	0.000401054	0.00384936	0.268273	5.23424	0.0345559	0.193004	6.94214	7.62711	9.01736
1110008P14Rik	0.146381	4.02496	0.354649	1	0.263614	4.07172	0.0775701	0.249685	0.117226	4.18618	0.473585	0.888736	22.3445	24.8595	26.5323
1110012J17Rik	0.119636	6.02708	0.29644	1	-0.0152339	5.98318	0.859158	1	-0.134866	6.03635	0.292333	0.686186	5.81091	6.26995	5.60853
1110012L19Rik	0.14133	4.74967	0.28877	1	0.197069	4.76815	0.148607	0.3956	0.055737	4.87099	0.742437	1	19.3415	21.4342	21.8085
1110014N23Rik	-0.114334	5.95129	0.259149	0.992317	-0.203517	5.92239	0.0404411	0.154906	-0.0891813	5.82603	0.418818	0.830298	16.4706	15.4154	13.8433
1110015O18Rik	0	#NAME?	1	1	0	#NAME?	1	1	0	#NAME?	1	1	0	0	0
1110017D15Rik	-0.5145	-1.9468	0.366515	1	0.348285	-1.68212	0.526256	0.874682	0.858044	-1.85284	0.211991	0.577947	0.402516	0.402895	0.708387
1110017F19Rik	-0.11491	0.308266	0.916579	1	-0.0371498	0.324065	1	1	0.0776569	0.286957	0.959069	1	1.02647	1.02482	1.03267
1110018G07Rik	-0.102644	6.32561	0.225556	0.961064	-0.210821	6.29517	0.0267801	0.113578	-0.108175	6.19582	0.377983	0.79028	10.1953	9.42812	8.61019
1110018J18Rik	-0.242705	4.2672	0.0914062	0.665622	-0.484021	4.2046	0.00186817	0.0139558	-0.241297	3.97458	0.204266	0.565532	16.1052	13.701	11.2156
1110019D14Rik	-0.444272	3.11102	0.0238693	0.30096	-0.432314	3.11463	0.0264736	0.112839	0.0119474	2.78972	1	1	4.61375	3.39419	3.28617
1110020A21Rik	0.335126	-0.0925884	0.233775	0.964625	-0.233193	-0.297706	0.61342	0.951028	-0.567381	-0.109073	0.135557	0.448104	0.836922	1.19116	0.697882
1110020G09Rik	0.15957	6.37684	0.120981	0.758289	0.207748	6.39515	0.0448075	0.167149	0.0481777	6.51622	0.695812	1	14.7749	16.8202	16.96
1110021J02Rik	0.0280707	5.2055	0.950774	1	-0.120858	5.16285	0.30509	0.631462	-0.148923	5.14636	0.343052	0.74955	10.15	10.7669	9.96948
1110021L09Rik	0.0397681	4.39462	0.936971	1	0.148882	4.43923	0.310315	0.638424	0.109107	4.46901	0.422746	0.834277	5.06768	5.14154	5.50078
1110028C15Rik	0.170129	5.79933	0.14685	0.823097	-0.214051	5.67907	0.0524288	0.187932	-0.38417	5.72982	0.0033086	0.0387724	8.62418	9.51452	7.32558
1110028F11Rik	0.185905	-1.96328	0.650424	1	-0.520366	-2.17183	0.502157	0.850813	-0.701817	-2.11548	0.352283	0.760233	0.0608389	0.0737097	0.0381855
1110028F18Rik	0.888506	-5.70992	0.814689	1	-2.73259	-6.63924	0.898142	1	-3.04986	-5.98778	0.515454	0.918274	0.00758677	0.0218658	0
1110031I02Rik	-0.129875	3.91982	0.437924	1	-0.0435889	3.94957	0.833217	1	0.0862772	3.87777	0.634792	1	10.9573	10.1051	10.3617
1110032A03Rik	-0.0143881	4.72484	0.890228	1	-0.274458	4.63866	0.0727123	0.238735	-0.260056	4.6053	0.0912624	0.355405	10.6064	10.8798	8.66006
1110032A04Rik	-0.407728	-0.746209	0.447063	1	0.311241	-0.530416	0.463731	0.810964	0.717255	-0.639791	0.212849	0.579331	0.26411	0.218606	0.326691
1110032F04Rik	0.101263	1.60955	0.562377	1	-0.0868	1.53762	0.729529	1	-0.187971	1.59152	0.402611	0.814725	0.798416	0.896321	0.743487
1110034A24Rik	-0.000146544	4.63848	0.955963	1	0.274829	4.73613	0.0417506	0.158772	0.274962	4.77773	0.0719258	0.30657	7.94849	8.26326	9.00948
1110034B05Rik	-0.0470482	4.29175	0.819306	1	0.221498	4.38528	0.102786	0.3059	0.268528	4.40809	0.108947	0.394286	10.553	10.2761	12.0122
1110034G24Rik	-0.0522542	4.01242	0.858313	1	0.0290901	4.03807	0.7612	1	0.081337	4.02974	0.67459	1	8.19006	8.09654	8.18543
1110035M17Rik	-0.200178	-1.4233	0.681462	1	-0.687686	-1.53055	0.199255	0.482944	-0.485275	-1.7684	0.572896	0.964491	0.745698	0.645181	0.442136
1110036E04Rik	1.69604	-6.1526	0.527024	1	1.03954	-6.63071	1	1	-0.60678	-5.43852	1	1	0.0072431	0.0128232	0.0208509
1110037F02Rik	-0.053297	6.9372	0.485758	1	-0.113452	6.92084	0.219446	0.515725	-0.0601541	6.86623	0.64322	1	11.5686	11.1084	10.4636
1110038B12Rik	0.0093825	5.86816	0.693183	1	0.166783	5.91829	0.120945	0.34277	0.157397	5.9727	0.321528	0.72357	103.002	102.503	114.4
1110038D17Rik	0.000560457	5.76666	0.903637	1	-0.120396	5.72758	0.289168	0.609566	-0.120954	5.71531	0.304032	0.701189	12.9398	13.1104	11.7632
1110038F14Rik	-0.0163723	5.56366	0.952625	1	-0.0423744	5.5507	0.785727	1	-0.0260014	5.54769	0.772809	1	33.1113	34.0205	31.9595
1110046J04Rik	0.152882	1.81352	0.448257	1	-0.344074	1.6491	0.169585	0.433971	-0.496732	1.69364	0.0645351	0.286994	3.82823	4.36357	2.95518
1110049F12Rik	-0.210169	5.27297	0.126986	0.773427	0.0137743	5.3367	0.888632	1	0.223934	5.25023	0.147888	0.469679	19.3562	17.3415	19.2241
1110050K14Rik	0.657183	-1.7745	0.155352	0.845182	-1.20218	-2.31726	0.100195	0.300651	-1.84563	-1.96183	0.0110292	0.0892273	0.0687807	0.114189	0.0309649
1110051M20Rik	0.064583	5.09846	0.573971	1	-0.240416	5.00428	0.0586977	0.204328	-0.304986	5.00258	0.0327076	0.186052	11.9325	12.6605	10.017
1110054M08Rik	0.201414	2.48593	0.24161	0.96968	0.0975679	2.43716	0.576307	0.921466	-0.103817	2.58641	0.616775	1	6.61799	7.62485	6.606
1110054O05Rik	-0.213908	5.13315	0.0654345	0.562792	0.0685503	5.22392	0.533969	0.881182	0.282446	5.13478	0.0325084	0.185647	7.81173	6.83093	8.07596
1110057K04Rik	-0.0806781	5.78953	0.377618	1	-0.0514211	5.80039	0.583299	0.929018	0.029256	5.74589	0.777166	1	14.9993	14.2918	14.0849
1110058L19Rik	0.145125	5.15177	0.196843	0.922351	0.344068	5.22689	0.00225428	0.016176	0.198937	5.35565	0.132088	0.441589	47.7708	53.6151	60.005
1110059E24Rik	0.0680638	5.33321	0.402214	1	0.150374	5.35588	0.169284	0.43359	0.0823078	5.43135	0.645398	1	20.7408	22.4532	22.7252
1110059G10Rik	-0.104269	4.66983	0.530409	1	-0.109751	4.66505	0.455064	0.801769	-0.00548207	4.60259	0.91887	1	5.30178	5.04872	4.84111
1110059M19Rik	-0.157788	0.0246657	0.831038	1	-0.806681	-0.146291	0.0672512	0.225543	-0.647736	-0.339571	0.156183	0.482514	0.730745	0.697539	0.397971
1110065P20Rik	0.0185298	5.3495	0.867177	1	-0.180479	5.29093	0.181339	0.453813	-0.199002	5.27405	0.189989	0.542199	84.522	87.4024	76.4086
1110067D22Rik	0.14465	5.68155	0.14177	0.80991	0.0170631	5.6364	0.75144	1	-0.127583	5.72604	0.325674	0.728744	9.31777	10.4951	9.38084
1190002F15Rik	0.119965	3.5163	0.370877	1	0.0816473	3.49785	0.548549	0.895311	-0.0383114	3.59274	0.809743	1	18.5429	20.8779	19.5121
1190002H23Rik	0.192635	4.97429	0.102541	0.709648	0.614425	5.13331	3.24922e-05	0.000436321	0.421777	5.35083	0.0339295	0.190787	26.655	32.122	40.9957
1190002N15Rik	-0.0867912	7.55631	0.34817	1	-0.285599	7.50125	0.00576247	0.0343894	-0.198806	7.40662	0.109224	0.394918	33.3088	31.4455	27.0361
1190003J15Rik	-2.00502	-1.07265	4.04452e-05	0.00205178	-0.731869	-0.849064	0.074401	0.242773	1.26483	-1.96367	0.0471143	0.234666	1.09366	0.240792	0.574189
1190003K10Rik	0	#NAME?	1	1	2.97433	-7.62555	0.666667	0.983361	2.44308	-6.99456	1	1	0	0	0.0133927
1190005F20Rik	-0.0774796	5.8975	0.301919	1	-0.146385	5.88188	0.12854	0.357977	-0.0689044	5.80169	0.668644	1	15.8294	14.8689	13.9472
1190005I06Rik	0.177995	1.50418	0.44067	1	-0.164617	1.39333	0.680454	0.994847	-0.342431	1.48246	0.304408	0.701346	3.13044	3.69831	2.94025
1190007F08Rik	0.117243	6.74094	0.189446	0.912736	-0.21855	6.6321	0.0679813	0.227363	-0.335788	6.67442	0.00654641	0.0627555	27.8285	30.5234	26.3008
1190007I07Rik	-0.010021	4.04817	0.908696	1	0.415838	4.2049	0.00500906	0.0307991	0.425829	4.26712	0.0123161	0.0956572	20.3632	19.6133	27.3681
1200009I06Rik	0.0655088	4.58191	0.632973	1	-0.409117	4.43747	0.00258728	0.018097	-0.474594	4.40713	0.00223511	0.0287538	5.46738	5.76045	4.02956
1200011I18Rik	0.0527895	5.60154	0.638793	1	-0.0615053	5.56834	0.676916	0.991756	-0.114291	5.58691	0.442852	0.85557	5.944	6.19077	5.63929
1200011M11Rik	-0.0857921	5.09247	0.436354	1	-0.059635	5.10497	0.661481	0.983361	0.0261557	5.05041	0.774316	1	7.48269	7.09106	7.08573
1200014J11Rik	-0.190921	6.50787	0.0485865	0.473561	-0.015394	6.56347	0.813917	1	0.175524	6.46152	0.131118	0.439734	10.1257	8.84866	9.78789
1200016B10Rik	-0.754152	6.43617	8.4762e-08	1.06112e-05	-1.04084	6.38165	2.35811e-12	1.25362e-10	-0.286681	5.71549	0.116249	0.409264	18.7819	10.7185	8.69898
1300001I01Rik	0.201186	6.70061	0.0797841	0.627626	0.304808	6.74507	0.00378596	0.0245806	0.103622	6.88363	0.328931	0.732203	12.2889	13.9647	14.9065
1300002E11Rik	0.0897538	4.65053	0.650607	1	0.458861	4.78473	0.00541532	0.0327181	0.369091	4.88926	0.0476089	0.236068	13.0046	14.1073	16.4624
1300002K09Rik	0.254928	1.3962	0.33002	1	0.87606	1.64029	0.000655712	0.00580763	0.62091	1.88176	0.0444558	0.226044	0.461792	0.542232	0.813063
1300010F03Rik	0.0976421	5.54593	0.329642	1	-0.0677569	5.48944	0.498832	0.847709	-0.165394	5.52948	0.153664	0.479697	4.62631	5.02854	4.43052
1300014I06Rik	0.227692	1.82278	0.241931	0.969755	0.158348	1.78818	0.469831	0.817822	-0.0693091	1.94107	0.741698	1	1.26888	1.56714	1.42081
1300015D01Rik	-4.46105	-4.90833	0.133073	0.78855	-0.496423	-4.45981	0.774403	1	3.30394	-5.99778	0.509615	0.918274	0.00897181	0	0.00663896
1300017J02Rik	0.353756	1.36917	0.211069	0.942525	-0.366615	1.12661	0.373474	0.718549	-0.719923	1.31236	0.0656452	0.289772	0.713387	0.950351	0.563241
1300018I17Rik	0.0505336	5.48764	0.67947	1	-0.0904555	5.44135	0.369737	0.713816	-0.140984	5.44816	0.255363	0.641091	10.7712	11.2468	9.94349
1300018J18Rik	-0.0613787	4.23676	0.530544	1	-0.623343	4.0887	6.5103e-05	0.00079942	-0.561913	3.93131	0.00273991	0.0339036	12.9902	11.4454	10.4044
1500001M20Rik	0.0547186	4.67414	0.575851	1	0.448709	4.8157	0.000582665	0.0052607	0.393973	4.92506	0.0142916	0.105611	16.6303	17.5654	22.3703
1500002O10Rik	-0.0947852	-1.13016	0.855337	1	-0.758396	-1.28774	0.154667	0.40616	-0.661032	-1.46412	0.314374	0.714654	0.411906	0.390172	0.261851
1500002O20Rik	-0.404727	4.96976	0.0055631	0.112837	-0.197831	5.02537	0.146404	0.391644	0.206884	4.78916	0.248417	0.63169	10.6613	8.1399	9.07758
1500003O03Rik	0.0709928	6.2306	0.427759	1	0.0656529	6.22912	0.452701	0.799178	-0.00533972	6.27839	0.975363	1	20.0182	21.2706	20.6423
1500004A13Rik	-0.133438	3.56046	0.340301	1	-0.100061	3.57774	0.523299	0.87304	0.0333707	3.47069	0.803413	1	3.19446	2.83407	2.99153
1500009C09Rik	0.701386	-4.24972	0.599861	1	1.63898	-3.80573	0.0912369	0.280975	0.926706	-3.28248	0.486085	0.900607	0.0220907	0.0348563	0.0658657
1500009L16Rik	0.065719	3.38506	0.620561	1	1.70163	4.15357	2.68262e-28	6.86427e-26	1.63579	4.45507	1.18744e-17	9.21655e-15	6.66712	7.05499	20.9651
1500010J02Rik	-0.049094	6.64763	0.644893	1	0.310069	6.76981	0.00213027	0.0154914	0.359159	6.79988	0.00243869	0.0308614	16.173	15.745	19.578
1500011B03Rik	0.119147	4.53295	0.355926	1	0.098927	4.52554	0.442535	0.789091	-0.0202178	4.60343	0.902756	1	15.3711	17.4164	16.1575
1500011H22Rik	-0.0859376	5.84265	0.442106	1	0.126215	5.91386	0.170199	0.435102	0.212148	5.8996	0.0644598	0.286823	45.6088	43.5332	49.4616
1500011K16Rik	0.079958	4.04169	0.566951	1	-0.182871	3.96014	0.342029	0.678782	-0.262805	3.9824	0.186194	0.535872	17.1437	18.4965	15.0614
1500012F01Rik	0.0144755	6.20938	0.713861	1	0.19051	6.26976	0.0694383	0.230935	0.176031	6.32565	0.214203	0.58125	84.9204	87.9376	95.0552
1500012K07Rik	0.639016	-4.54966	0.707179	1	0.91161	-4.45829	0.445939	0.792526	0.268963	-3.9968	1	1	0.0158813	0.0451936	0.0870207
1500015A07Rik	0.161652	3.53922	0.342502	1	0.0920191	3.51716	0.574439	0.919596	-0.0696235	3.6101	0.759318	1	4.37687	4.91537	4.57794
1500015L24Rik	0	#NAME?	1	1	0	#NAME?	1	1	0	#NAME?	1	1	0	0	0
1500015O10Rik	0.168386	0.660148	0.40917	1	-0.136445	0.532497	0.753272	1	-0.304539	0.651889	0.321164	0.723133	1.37905	1.73539	1.23766
1500016L03Rik	0.656008	-1.11567	0.0846097	0.643835	1.61233	-0.675018	4.38775e-05	0.000568552	0.954926	-0.17091	0.0549888	0.259137	0.526907	0.837675	1.40204
1500017E21Rik	-0.570497	-3.72638	0.714617	1	0.0170973	-3.54138	1	1	0.575421	-3.83582	0.542831	0.938996	0.230192	0.298084	0.599294
1500031L02Rik	0.0486938	5.03536	0.686527	1	-0.0216322	5.01248	0.873798	1	-0.0703228	5.03341	0.626166	1	13.9988	14.5678	13.5357
1500032L24Rik	-0.0289852	6.26292	0.881263	1	0.16504	6.32612	0.0990293	0.298151	0.194022	6.34639	0.121009	0.419857	127.905	127.713	141.191
1520402A15Rik	-0.144147	2.87937	0.450591	1	0.190766	2.99645	0.257972	0.569318	0.33485	2.96455	0.103369	0.381926	3.88317	3.59746	4.483
1600002D24Rik	-0.495944	-3.20599	0.760406	1	-0.473186	-3.17932	0.760406	1	0.0216952	-3.55023	1	1	0.043904	0.0493728	0.0342423
1600002H07Rik	0.103319	4.86331	0.34773	1	0.255129	4.91454	0.0325045	0.131264	0.151804	5.01058	0.304443	0.701346	9.25305	10.0867	10.8375
1600002K03Rik	-0.117143	3.30285	0.550086	1	0.0131121	3.34298	0.99765	1	0.130235	3.27788	0.620376	1	14.115	13.0907	13.7907
1600010M07Rik	0.250322	-3.72053	0.905833	1	0.271883	-3.71896	0.773495	1	0.0216952	-3.54171	1	1	0.0792566	0.136164	0.109574
1600012F09Rik	0.1513	4.67567	0.343286	1	0.247868	4.71339	0.0911984	0.280893	0.0965636	4.819	0.525896	0.92349	4.92255	5.44891	5.73537
1600012H06Rik	-2.25303e-05	6.40267	0.951981	1	-0.0219368	6.39917	0.865763	1	-0.021914	6.39314	0.926503	1	24.4156	24.2866	23.8006
1600014C10Rik	-0.0473728	5.18141	0.569546	1	-0.0949292	5.17309	0.43086	0.778565	-0.0475547	5.12354	0.849646	1	8.03443	7.73982	7.41613
1600014C23Rik	1.25523	-2.7443	0.0650264	0.561624	0.463287	-3.15186	0.719565	1	-0.784799	-2.34614	0.308495	0.707087	0.217983	0.51091	0.25511
1600014K23Rik	-1.67817	-2.19968	0.0202679	0.270159	1.47871	-1.19222	0.00499045	0.0307331	3.13523	-1.28066	1.12145e-05	0.000436522	0.295701	0.088329	0.756956
1600015I10Rik	0	#NAME?	1	1	0	#NAME?	1	1	0	#NAME?	1	1	0	0	0
1600016N20Rik	-1.30432	5.028	8.19344e-10	1.75031e-07	-1.64218	4.97567	3.14142e-14	2.03189e-12	-0.337836	3.85832	0.134017	0.445252	13.5537	5.53013	4.21809
1600019K03Rik	0.888506	-5.73593	0.814722	1	-2.73259	-6.63827	0.896813	1	-3.04986	-6.0304	0.513254	0.918274	0.0314559	0.0268315	0
1600020E01Rik	0.158081	4.70346	0.347258	1	0.13334	4.69417	0.442604	0.789091	-0.0247387	4.78408	0.889096	1	36.9257	40.6511	38.9964
1600021P15Rik	0.211911	4.05857	0.148497	0.826338	0.301145	4.09288	0.0433599	0.163453	0.0892299	4.2586	0.623523	1	3.53518	4.2147	4.3783
1600025M17Rik	-2.80881	-6.72378	0.896322	1	0.241744	-6.04857	1	1	2.44308	-6.99818	1	1	0.0256524	0	0.0336813
1600027N09Rik	-0.226796	5.10957	0.0445286	0.451393	-0.380363	5.07313	0.00278088	0.019169	-0.153561	4.86799	0.380374	0.793284	20.5653	17.3722	14.992
1600029D21Rik	-0.283146	-1.56678	0.588867	1	0.36088	-1.35719	0.432163	0.779466	0.641527	-1.42094	0.256332	0.642625	0.146188	0.121265	0.249552
1600029I14Rik	-0.519001	-5.71544	1	1	0.636175	-5.30415	1	1	1.0896	-5.4118	1	1	0.0217176	0.0657977	0.0328489
1600029O15Rik	-0.107484	-0.132575	0.765468	1	0.104918	-0.0680263	0.795164	1	0.212071	-0.10521	0.636999	1	0.37882	0.352723	0.393199
1700001C02Rik	0.24313	-4.71722	1	1	0.513386	-4.62136	1	1	0.263808	-4.41513	1	1	0.0292802	0.0510277	0.0235104
1700001C19Rik	0.655556	-3.55616	0.478884	1	0.271883	-3.72131	0.772521	1	-0.377467	-3.30486	1	1	0.0353791	0.049639	0.052002
1700001D01Rik	-0.519001	-5.71494	1	1	-3.24332	-6.05055	0.606504	0.948386	-2.21433	-6.99785	1	1	0.0114776	0	0
1700001F09Rik	0	#NAME?	1	1	0	#NAME?	1	1	0	#NAME?	1	1	0	0	0
1700001G11Rik	0.0789915	0.40647	0.82146	1	-0.0851496	0.356004	0.787164	1	-0.163959	0.377936	0.670825	1	1.41107	1.43032	1.20267
1700001G17Rik	-0.0114909	0.663973	0.986631	1	-0.423848	0.553739	0.203363	0.488882	-0.411946	0.475551	0.287863	0.679669	1.45631	1.43939	1.03662
1700001J03Rik	-0.248254	-2.95164	0.8871	1	-1.34052	-3.17842	0.251934	0.561967	-1.07354	-3.53499	0.272949	0.659946	0.136658	0.144482	0.0579214
1700001J11Rik	0.426342	-0.651452	0.253912	0.985542	0.0876119	-0.780667	0.922477	1	-0.337951	-0.539888	0.456943	0.871367	0.166107	0.214768	0.168358
1700001K19Rik	0.164037	-1.07756	0.657868	1	0.669988	-0.902601	0.0905253	0.279486	0.504861	-0.70512	0.333658	0.737572	0.240913	0.297706	0.390329
1700001K23Rik	0.665904	-2.19984	0.209033	0.94173	-1.73009	-2.83215	0.0814259	0.25891	-2.36645	-2.4685	0.0119538	0.093856	0.377891	0.571399	0.0760923
1700001L05Rik	-1.41683	5.50357	1.8164e-12	6.5069e-10	-0.697378	5.63842	0.000169263	0.00182299	0.719404	4.78289	0.00175881	0.0240763	6.35897	2.33462	3.68509
1700001L19Rik	-0.55208	0.564876	0.0633614	0.551746	-0.266885	0.6397	0.315599	0.644908	0.284817	0.296893	0.522442	0.920288	0.649092	0.441888	0.520929
1700001O22Rik	-0.265792	0.972468	0.364703	1	-1.03943	0.796763	0.00192869	0.0143252	-0.772845	0.438893	0.0553291	0.260096	1.13766	0.91777	0.540497
1700001P01Rik	-0.128743	-2.59469	1	1	0.276919	-2.4685	0.77626	1	0.402502	-2.47753	0.719927	1	0.182025	0.15831	0.303961
1700003C15Rik	0	#NAME?	1	1	0	#NAME?	1	1	0	#NAME?	1	1	0	0	0
1700003D09Rik	-4.00159	-5.40581	0.284899	1	-0.943689	-5.06023	0.932323	1	2.44308	-7.00345	1	1	0.0194813	2.54954e-09	0.00862387
1700003E16Rik	-0.30749	-0.370077	0.396974	1	-0.150598	-0.320472	0.744772	1	0.156524	-0.510863	0.753176	1	0.26304	0.203669	0.21413
1700003F12Rik	0.171939	1.53398	0.871465	1	-0.574004	1.34601	0.0591426	0.205328	-0.745514	1.29378	0.0705635	0.303318	2.79271	2.88589	1.93797
1700003F17Rik	1.10692	-3.32327	0.143995	0.815202	1.38692	-3.22911	0.0629619	0.215218	0.279386	-2.53126	0.852245	1	0.316633	0.537159	0.929046
1700003G13Rik	-2.80881	-6.73219	0.901192	1	-2.73259	-6.64869	0.901192	1	0	#NAME?	1	1	0.0160253	0.0146601	0
1700003G18Rik	-0.9107	-1.76589	0.0846734	0.644109	-1.50737	-1.83235	0.0192367	0.08814	-0.591827	-2.72908	0.543059	0.939181	0.449615	0.255541	0.150786
1700003H04Rik	0	#NAME?	1	1	0	#NAME?	1	1	0	#NAME?	1	1	0	0	0
1700003L19Rik	0	#NAME?	1	1	0	#NAME?	1	1	0	#NAME?	1	1	0	0	0
1700003M02Rik	0.204751	-1.85266	0.891927	1	-0.378294	-2.01369	0.557539	0.903556	-0.579817	-1.97444	0.568438	0.96047	0.101355	0.119471	0.0777415
1700003M07Rik	-0.178079	-0.579494	0.90291	1	0.744687	-0.254359	0.0302826	0.124505	0.921197	-0.165602	0.0418576	0.217508	0.236326	0.237785	0.395812
1700003P14Rik	0	#NAME?	1	1	0	#NAME?	1	1	0	#NAME?	1	1	0	0	0
1700006A11Rik	0.803181	-6.71981	1	1	1.9447	-6.04724	0.527466	0.875475	1.0896	-5.41826	1	1	0	0.0052331	0.0109536
1700006E09Rik	0	#NAME?	1	1	2.97433	-7.62555	0.666667	0.983361	2.44308	-6.99456	1	1	0	0	0.0241745
1700006F04Rik	-0.897552	-5.40133	0.932015	1	-0.645426	-5.31549	0.932015	1	0.228751	-5.99914	1	1	0.0746277	0.0393803	0.0490543
1700006H21Rik	-2.00127	-7.71686	1	1	-1.93479	-7.62944	1	1	0	#NAME?	1	1	0.0121615	0	0
1700007B14Rik	0.0959208	-0.299648	0.554884	1	0.356239	-0.251991	0.367332	0.710882	0.259946	-0.0857744	0.871082	1	0.264839	0.311684	0.339171
1700007F19Rik	-0.00487828	-4.1584	0.965951	1	-1.58552	-4.46729	0.3408	0.676907	-1.51693	-4.73686	0.650829	1	0.0167164	0.0204734	0
1700007G11Rik	0.220668	-1.67886	0.614118	1	-1.25223	-2.05643	0.0634616	0.216608	-1.4626	-2.05562	0.0410843	0.214977	0.272164	0.346289	0.113802
1700007I08Rik	0.327969	1.95214	0.284203	1	-1.02052	1.59435	0.000743571	0.00644185	-1.3478	1.64363	8.39141e-05	0.00230146	1.73047	2.10617	0.842865
1700007J10Rik	0.680019	0.603028	0.138837	0.800777	-0.878857	0.136709	0.0482024	0.176783	-1.55693	0.421031	0.00312184	0.0372207	0.558665	0.821267	0.288076
1700007K09Rik	-0.861601	-2.90492	0.300723	1	0.400544	-2.53423	0.547834	0.894692	1.24798	-2.81167	0.210453	0.575387	0.139228	0.12964	0.241191
1700007K13Rik	0.397398	1.70641	0.0589669	0.52708	1.82576	2.41648	7.84232e-20	9.31676e-18	1.42806	2.8189	3.90408e-09	4.32889e-07	3.12557	4.17219	10.696
1700007L15Rik	-0.461808	2.26775	0.0536143	0.502176	-0.629324	2.22963	0.010511	0.055198	-0.167468	1.8619	0.56969	0.961236	6.16934	4.46817	3.87822
1700007P06Rik	0.803181	-6.70895	1	1	1.03954	-6.623	1	1	0.228751	-5.99036	1	1	0.00929242	0.020058	0.0187027
1700008A04Rik	2.24345	-5.70753	0.237973	0.965994	-1.93479	-7.63415	1	1	-3.57556	-5.40596	0.270113	0.657517	0.0110907	0.0847701	0
1700008F21Rik	-0.304275	-4.91558	1	1	0.513386	-4.63091	1	1	0.789499	-4.68534	1	1	0.0219135	0.00871367	0.0230649
1700008I05Rik	-0.00469056	-5.13362	1	1	0.259737	-5.05255	1	1	0.254071	-4.97999	1	1	0.0107364	0.0158214	0.0149901
1700008J07Rik	-0.0895148	3.64577	0.469192	1	-0.373429	3.57044	0.0250894	0.108357	-0.283879	3.44218	0.179926	0.525932	3.72979	3.43025	2.82502
1700008K24Rik	-0.897552	-5.40131	0.932599	1	-3.61976	-5.64183	0.414901	0.762883	-2.21433	-7.00482	1	1	0.0235843	0.015514	0
1700008O03Rik	-0.254994	0.610779	0.349249	1	-0.730699	0.49998	0.0175436	0.0820897	-0.475158	0.214307	0.19111	0.543943	1.22208	1.05942	0.71637
1700008P02Rik	0	#NAME?	1	1	0	#NAME?	1	1	0	#NAME?	1	1	0	0	0
1700008P20Rik	0.228556	-0.664555	0.67879	1	-0.319909	-0.819588	0.536839	0.883789	-0.547127	-0.749592	0.372017	0.784213	0.561748	0.631504	0.46513
1700009C05Rik	4.24472	-6.13972	0.0823136	0.634072	0	#NAME?	1	1	-3.57556	-5.43358	0.270422	0.657536	0	0.0318777	0
1700009J07Rik	0	#NAME?	1	1	2.97433	-7.62555	0.666667	0.983361	2.44308	-6.99457	1	1	0	0	0.0168367
1700009N14Rik	-0.00487828	-4.1261	0.895556	1	-0.680356	-4.32069	0.776354	1	-0.656083	-4.39883	0.706201	1	0.0335734	0.0440379	0.0201576
1700009P17Rik	-0.0110259	2.35837	1	1	-0.421549	2.24283	0.080552	0.256939	-0.410397	2.17456	0.122599	0.422862	3.94451	3.98775	2.95057
1700010B08Rik	2.03766	-3.06523	0.00321879	0.0749946	-4.55985	-4.63405	0.0901184	0.278599	-5.97479	-2.93175	0.000148985	0.00369841	0.0488412	0.232481	0
1700010D01Rik	1.69604	-6.13271	0.525359	1	-1.93479	-7.63717	1	1	-3.04986	-5.99852	0.511694	0.918274	0.0135773	0.0733817	0
1700010I02Rik	0	#NAME?	1	1	0	#NAME?	1	1	0	#NAME?	1	1	0	0	0
1700010I14Rik	0.231282	1.89068	0.225469	0.961064	-0.31875	1.71133	0.21828	0.513853	-0.5498	1.81424	0.0359692	0.198308	1.3045	1.56227	1.02437
1700010J16Rik	0	#NAME?	1	1	0	#NAME?	1	1	0	#NAME?	1	1	0	0	0
1700010K23Rik	0	#NAME?	1	1	0	#NAME?	1	1	0	#NAME?	1	1	0	0.0935476	0
1700010M22Rik	0.305436	-4.02865	1	1	1.41124	-3.51436	0.133719	0.368086	1.09223	-3.19501	0.249653	0.632968	0.070365	0.0708374	0.167545
1700011A15Rik	-0.141089	-2.1144	1	1	0.4024	-1.95338	0.500996	0.849836	0.540518	-1.90132	0.606641	0.994128	0.195753	0.189775	0.273186
1700011B04Rik	2.80445	-7.71962	0.666667	1	0	#NAME?	1	1	-2.21433	-7.00499	1	1	0	0.0209105	0
1700011E24Rik	0.37386	-5.38911	1	1	0.636175	-5.30405	1	1	0.254071	-4.99364	1	1	0.0233197	0	0.0337151
1700011F03Rik	0.744964	-1.18915	0.128827	0.778478	-0.923349	-1.69323	0.131772	0.36432	-1.66105	-1.31974	0.00720892	0.0671977	0.389012	0.588771	0.179109
1700011F14Rik	-0.792197	4.6675	0.00226721	0.0572581	-1.53613	4.5413	9.66335e-08	2.36016e-06	-0.743856	3.70778	0.0253651	0.155797	20.0468	11.049	6.64701
1700011H14Rik	-0.00469056	-5.13711	1	1	-3.61976	-5.63446	0.413266	0.76158	-3.04986	-6.01623	0.511505	0.918274	0.0193964	0.0172987	0
1700011I03Rik	-1.51379	-3.9125	0.24773	0.976206	0.0170973	-3.5372	1	1	1.48558	-4.19821	0.242819	0.622897	0.0453439	0	0.0563585
1700011J10Rik	-0.032068	4.00445	0.929052	1	0.0430872	4.02342	0.816955	1	0.0751484	4.02033	0.779469	1	12.8075	13.0661	12.9783
1700011L22Rik	-0.00469056	-5.12757	1	1	0.811649	-4.81708	0.858462	1	0.789499	-4.65796	1	1	0.0234884	0.0280634	0.0448953
1700011M02Rik	0.980191	-2.72115	0.108351	0.72321	1.07135	-2.71617	0.0813342	0.258725	0.0915479	-2.09509	1	1	0.217676	0.46037	0.512922
1700012A03Rik	-2.00127	-7.71739	1	1	1.03954	-6.62352	1	1	2.44308	-6.99515	1	1	0.00716122	0	0.0168131
1700012A16Rik	-0.228248	2.96995	0.338191	1	-0.892718	2.79771	0.000272551	0.00277861	-0.664307	2.49896	0.0158708	0.113989	2.75475	2.35715	1.40167
1700012B07Rik	-0.00435535	-6.13402	1	1	2.66499	-4.62509	0.0491491	0.179467	2.57374	-4.17864	0.147786	0.469594	0.0120012	0.0168993	0.0874972
1700012B09Rik	-0.682976	-3.63328	0.602347	1	-0.40694	-3.54422	0.967218	1	0.268963	-4.00227	1	1	0.125712	0.075636	0.0939084
1700012B15Rik	0.10072	3.4681	0.530046	1	-0.291894	3.34336	0.0854482	0.26837	-0.392559	3.35266	0.0405042	0.213525	6.44004	6.9795	5.45022
1700012D01Rik	-0.145648	0.247701	0.727454	1	-0.337493	0.189712	0.301821	0.627267	-0.191611	0.0604685	0.588698	0.978641	1.51099	1.44989	1.19037
1700012D14Rik	-0.649297	0.626091	0.0280008	0.332813	-0.718015	0.614219	0.0148653	0.0723385	-0.0687021	0.105127	0.814825	1	1.97986	1.30795	1.25521
1700012I11Rik	0	#NAME?	1	1	0	#NAME?	1	1	0	#NAME?	1	1	0	0	0
1700012L04Rik	-0.00469056	-5.14247	1	1	1.20987	-4.63347	0.535425	0.882395	1.17912	-4.42182	0.706177	1	0.0428022	0.0228394	0.127821
1700012P22Rik	0	#NAME?	1	1	0	#NAME?	1	1	0	#NAME?	1	1	0	0	0
1700013D24Rik	0	#NAME?	1	1	0	#NAME?	1	1	0	#NAME?	1	1	0	0	0
1700013F07Rik	-0.448503	-3.76963	0.746548	1	-5.0025	-4.14629	0.0426941	0.161541	-3.96002	-5.0202	0.155283	0.481827	0.100818	0.101724	0
1700013G23Rik	-0.0793548	0.345785	1	1	-0.501555	0.20913	0.11312	0.326233	-0.421653	0.109179	0.184204	0.533217	2.51525	2.58115	1.72537
1700013G24Rik	2.80445	-7.71983	0.666667	1	2.97433	-7.62599	0.666667	0.983361	0.228751	-5.99609	1	1	0	0.0111779	0.0143727
1700013H16Rik	-1.06004	6.09372	7.30178e-08	9.39348e-06	-1.94025	5.96145	1.0529e-20	1.36966e-18	-0.880174	4.89663	7.25199e-05	0.00205679	51.8559	24.5374	12.7835
1700013N18Rik	-2.15138	-4.26405	0.173073	0.882565	0.271883	-3.72165	0.773032	1	2.32111	-4.41026	0.240017	0.619225	0.0350607	0.00562643	0.0434701
1700014N06Rik	-2.14037	-1.07517	0.000720403	0.022486	-2.58123	-1.08918	0.0003267	0.00324401	-0.437157	-2.99601	0.835568	1	0.487392	0.117035	0.081837
1700015E13Rik	1.19494	-2.96627	0.238084	0.965994	-1.24478	-3.78258	0.350369	0.688642	-2.39565	-3.03231	0.0624374	0.280836	0.102721	0.238039	0.0227317
1700015F17Rik	-4.00159	-5.39112	0.282085	1	-0.943689	-5.04424	0.720515	1	2.44308	-7.00356	1	1	0.0388295	0	0.0192114
1700015G11Rik	-2.80881	-6.7158	0.896896	1	-2.73259	-6.62961	0.896896	1	0	#NAME?	1	1	0.0551408	0	0
1700016C15Rik	1.31715	-4.90321	0.367105	1	1.18809	-5.04343	0.647941	0.983271	-0.120655	-4.18786	1	1	0.0167479	0.0340937	0.056916
1700016D06Rik	-1.24058	-2.85912	0.127659	0.775109	-1.27382	-2.82814	0.154666	0.40616	-0.0343047	-3.83313	1	1	0.0893015	0.0432027	0.0427317
1700016G22Rik	1.5285	-3.83374	0.146103	0.821545	1.80603	-3.71915	0.0289729	0.120384	0.278018	-2.86359	0.827929	1	0.0705631	0.165882	0.239897
1700016H13Rik	0.522284	-3.47291	0.592	1	0.138873	-3.62764	0.905768	1	-0.377467	-3.3047	1	1	0.0799029	0.089087	0.097378
1700016K19Rik	0.153241	-0.0833873	0.72154	1	-0.919702	-0.355374	0.0182451	0.0846457	-1.07079	-0.396855	0.013122	0.0998347	0.819652	0.902914	0.417039
1700016L04Rik	0.97157	-3.38969	0.225483	0.961064	-0.989999	-4.04814	0.393581	0.741227	-1.92129	-3.42893	0.0882111	0.34843	0.0479272	0.119096	0.0275631
1700016L21Rik	0	#NAME?	1	1	0	#NAME?	1	1	0	#NAME?	1	1	0	0	0
1700016M24Rik	0	#NAME?	1	1	0	#NAME?	1	1	0	#NAME?	1	1	0	0	0
1700016P04Rik	0	#NAME?	1	1	0	#NAME?	1	1	0	#NAME?	1	1	0	0	0
1700017B05Rik	0.0879759	6.31389	0.295232	1	0.176921	6.34269	0.0584468	0.203672	0.0889443	6.42183	0.467658	0.883222	10.6686	11.5267	11.8684
1700017D01Rik	0	#NAME?	1	1	0	#NAME?	1	1	0	#NAME?	1	1	0	0	0
1700017G19Rik	-2.00127	-7.72546	1	1	1.03954	-6.63201	1	1	2.44308	-6.99534	1	1	0.00180063	0	0.0053569
1700017J07Rik	-0.763736	-4.548	0.771558	1	-0.496423	-4.45959	0.771558	1	0.254071	-4.99927	1	1	0.104692	0.073499	0.0874883
1700017N19Rik	0	#NAME?	1	1	0	#NAME?	1	1	0	#NAME?	1	1	0	0	0
1700018A04Rik	-3.32345	-6.13237	0.610352	1	-3.24332	-6.04849	0.610352	0.949305	0	#NAME?	1	1	0	0	0
1700018A14Rik	-2.00127	-7.72423	1	1	1.03954	-6.63074	1	1	2.44308	-6.99535	1	1	0.00818298	0	0.0235566
1700018B08Rik	-1.1408	-0.055969	0.00536619	0.109896	-0.0906117	0.192088	0.744085	1	1.04802	-0.325711	0.0329334	0.186901	0.834796	0.397028	0.742018
1700018B24Rik	-0.770569	2.72995	0.0231615	0.293904	-0.656556	2.76134	0.0566267	0.198997	0.113958	2.20363	0.75699	1	1.48182	0.87265	0.869984
1700018C11Rik	2.80445	-7.71962	0.666667	1	0	#NAME?	1	1	-2.21433	-7.00499	1	1	0	0.0198842	0
1700018F24Rik	-2.00127	-7.72169	1	1	-1.93479	-7.63452	1	1	0	#NAME?	1	1	0.00488362	0	0
1700018G05Rik	0.446383	-2.96746	0.576369	1	-0.699307	-3.31666	0.425239	0.772664	-1.13024	-3.11804	0.226754	0.599461	0.28938	0.422444	0.0590103
1700018L02Rik	0.0160568	0.54927	0.779979	1	-0.476826	0.393706	0.155993	0.408812	-0.492329	0.359465	0.129242	0.435921	1.25917	1.33769	0.931757
1700018L24Rik	0.0759326	-3.04482	1	1	0.189476	-2.99525	0.823673	1	0.112491	-2.94043	0.826439	1	0.117485	0.0934808	0.13348
1700019A02Rik	-0.254283	-1.09869	0.645122	1	2.13219	0.0474416	7.30416e-09	2.19172e-07	2.38252	0.348684	2.12541e-07	1.44286e-05	0.679873	0.458982	3.03843
1700019B03Rik	1.16864	-2.81528	0.0790262	0.624194	0.91566	-2.97536	0.175039	0.442874	-0.250156	-2.24111	0.874242	1	0.0418653	0.0988322	0.0724869
1700019B21Rik	-3.10569	-1.86847	0.00012084	0.00515341	-2.83026	-1.81478	0.000202371	0.00213706	0.263808	-4.43908	1	1	0.638274	0.0614245	0.0747057
1700019D03Rik	1.04241	0.738637	0.0026527	0.0641063	3.06152	2.07421	1.70956e-20	2.15173e-18	2.01862	2.67579	4.70631e-07	2.89146e-05	1.22168	2.44403	10.021
1700019E08Rik	-3.70201	-5.72723	0.409739	1	0.811649	-4.82779	0.64703	0.982656	3.83936	-5.40877	0.263917	0.653554	0.0388973	0	0.054525
1700019E19Rik	0.0918799	4.92704	0.43628	1	0.00933051	4.89978	0.861341	1	-0.0825453	4.95486	0.608236	0.995205	31.0766	33.8971	30.8306
1700019G17Rik	-0.257452	4.35286	0.0844979	0.643195	-0.309061	4.33725	0.0358386	0.141489	-0.0516074	4.14663	0.73918	1	5.37788	4.45079	4.06727
1700019G24Rik	-0.304275	-4.92002	1	1	0.513386	-4.63405	0.858626	1	0.789499	-4.68153	1	1	0.0570537	0.0533767	0.106649
1700019L03Rik	0.390248	0.575333	0.131946	0.786714	0.580252	0.642515	0.0274063	0.115545	0.189904	0.920787	0.567173	0.959296	0.484706	0.654489	0.826002
1700019M22Rik	0	#NAME?	1	1	0	#NAME?	1	1	0	#NAME?	1	1	0	0	0
1700019N12Rik	0.000699752	0.832424	1	1	0.428628	0.978787	0.101873	0.304235	0.427642	1.04979	0.162771	0.495506	1.76865	1.87009	2.36856
1700019N19Rik	-2.00127	-7.71439	1	1	1.9447	-6.03979	0.527965	0.875707	3.30394	-6.00227	0.516232	0.918274	0.00800292	0	0.0270658
1700019O17Rik	0.37386	-5.38812	1	1	1.18809	-5.03635	0.648763	0.983361	0.789499	-4.66342	1	1	0.00995885	0.0143331	0.022201
1700020A23Rik	-0.164024	-1.92958	0.870008	1	-2.32725	-2.28505	0.005682	0.0340185	-2.13543	-2.70508	0.0173417	0.120899	0.321665	0.290274	0.075016
1700020C07Rik	1.62747	-4.75122	0.376981	1	1.58631	-4.81859	0.376981	0.722409	-0.0343047	-3.88569	1	1	0.0168688	0.0507627	0.0542275
1700020D05Rik	-0.135982	-0.0714592	0.625267	1	-1.17934	-0.298899	0.00404472	0.0259524	-1.04104	-0.598021	0.0348014	0.193793	0.764302	0.640787	0.293193
1700020G17Rik	0	#NAME?	1	1	0	#NAME?	1	1	0	#NAME?	1	1	0	0	0
1700020I14Rik	0.0591675	5.3484	0.832393	1	0.143121	5.38055	0.472989	0.819582	0.0839513	5.42073	0.66477	1	19.8106	20.3935	21.6468
1700020L24Rik	-0.141205	3.3671	0.587162	1	-0.0331292	3.39932	0.981791	1	0.108059	3.34287	0.656162	1	8.03493	7.54942	8.00222
1700020M21Rik	-1.44508	-4.88581	0.585371	1	-4.16506	-5.02324	0.221112	0.518176	-2.21433	-7.02998	1	1	0.072838	0.016761	0
1700020N01Rik	-0.757829	-1.18391	0.0952693	0.681884	-1.39787	-1.27375	0.0112584	0.0583335	-0.636665	-2.02176	0.451515	0.865509	0.38932	0.221152	0.145689
1700020N15Rik	1.50415	-4.40878	0.181478	0.900324	-0.645426	-5.31421	0.931014	1	-2.07066	-4.21516	0.248109	0.631095	0.0508019	0.154793	0.034868
1700020N18Rik	-2.00127	-7.71686	1	1	-1.93479	-7.62944	1	1	0	#NAME?	1	1	0	0	0
1700020O03Rik	-0.366511	5.98254	0.000991193	0.0293638	-0.560378	5.93507	2.00005e-06	3.61859e-05	-0.193863	5.61401	0.185685	0.535043	11.8308	9.03288	7.73168
1700021C14Rik	-0.0445906	2.45679	0.842351	1	0.100883	2.50545	0.604184	0.948386	0.145437	2.50066	0.515742	0.918274	9.88108	10.0251	10.8694
1700021F05Rik	0.248831	5.44736	0.00995523	0.168587	0.538717	5.55719	1.12928e-07	2.70807e-06	0.289879	5.76652	0.020822	0.136756	37.5876	45.507	53.9612
1700021F07Rik	-2.00454	-4.40031	0.252768	0.984561	-4.72296	-4.47148	0.100127	0.300483	-2.21433	-7.01915	1	1	0.0962389	0.0167992	0
1700021K19Rik	-0.212284	5.83054	0.0400893	0.422313	-0.322639	5.80036	0.00324682	0.021731	-0.110352	5.61459	0.427843	0.840489	7.58383	6.45683	5.8671
1700021N21Rik	-4.95584	-4.38949	0.0443081	0.450173	-1.89516	-4.16908	0.176297	0.445188	2.44308	-6.99883	1	1	0.0692957	0	0.0170524
1700022A21Rik	0	#NAME?	1	1	0	#NAME?	1	1	0	#NAME?	1	1	0	0	0
1700022A22Rik	0	#NAME?	1	1	0	#NAME?	1	1	0	#NAME?	1	1	0	0	0
1700022E09Rik	0	#NAME?	1	1	0	#NAME?	1	1	0	#NAME?	1	1	0	0	0
1700022H16Rik	2.80445	-7.72947	0.666667	1	0	#NAME?	1	1	-2.21433	-7.0208	1	1	0	0	0
1700022I11Rik	-2.21639	-2.69528	0.0103165	0.172571	-1.54321	-2.59018	0.0372249	0.145482	0.653426	-4.19106	1	1	0.0397978	0.0088218	0.0110705
1700022P22Rik	-0.415106	-2.26505	0.621989	1	-1.37185	-2.43686	0.072126	0.237345	-0.946377	-2.92583	0.376219	0.788219	0.528062	0.387391	0.104548
1700023A16Rik	0.537533	-3.02852	0.645495	1	-0.608279	-3.38414	0.739509	1	-1.13024	-3.12097	0.359602	0.769163	0.065893	0.0619145	0.0316387
1700023C21Rik	0	#NAME?	1	1	2.97433	-7.63118	0.666667	0.983361	2.44308	-7.00321	1	1	0	0	0
1700023E05Rik	0.24313	-4.73769	1	1	-0.0385261	-4.83244	1	1	-0.27162	-4.69385	1	1	0.0110068	0.015861	0.0153068
1700023F02Rik	0	#NAME?	1	1	0	#NAME?	1	1	0	#NAME?	1	1	0	0	0
1700023F06Rik	0.0878558	0.259706	0.768772	1	0.235772	0.302782	0.475472	0.822538	0.147773	0.383458	0.759843	1	0.779752	0.817813	0.897646
1700023L04Rik	0.893536	0.140953	0.00182671	0.0480078	0.542334	-0.0363384	0.0838202	0.264537	-0.350741	0.516843	0.300939	0.69695	1.08986	2.10894	1.64425
1700024B18Rik	0	#NAME?	1	1	0	#NAME?	1	1	0	#NAME?	1	1	0	0	0
1700024F13Rik	0.733471	-0.927637	0.0941722	0.677626	0.1042	-1.17018	0.911337	1	-0.627582	-0.761446	0.217808	0.585828	0.499971	0.914297	0.578981
1700024G13Rik	2.2254	-3.88289	0.0102916	0.172279	1.20987	-4.62324	0.324179	0.654633	-0.996243	-3.15881	0.386687	0.800356	0.0696517	0.397273	0.172274
1700024P03Rik	0.961907	-3.8988	0.328652	1	1.02166	-3.9156	0.328652	0.660624	0.0609815	-3.29228	1	1	0.0316504	0.0789593	0.0857507
1700024P04Rik	0	#NAME?	1	1	0	#NAME?	1	1	0	#NAME?	1	1	0	0	0
1700024P16Rik	-0.574301	-3.39797	0.640966	1	0.366127	-3.09416	0.722696	1	0.926706	-3.30593	0.318874	0.720522	0.0232135	0.00926683	0.0261819
1700025B11Rik	-2.80881	-6.71178	0.897011	1	-2.73259	-6.62541	0.897011	1	0	#NAME?	1	1	0.0310917	0	0
1700025C18Rik	0	#NAME?	1	1	0	#NAME?	1	1	0	#NAME?	1	1	0	0	0
1700025E21Rik	0.307739	0.375591	0.308856	1	-0.0327139	0.25583	0.901912	1	-0.340064	0.412122	0.355278	0.764005	0.702385	0.855296	0.67807
1700025F22Rik	0	#NAME?	1	1	0	#NAME?	1	1	0	#NAME?	1	1	0	0	0
1700025F24Rik	-0.539923	-1.39022	0.221623	0.955822	0.0500501	-1.19777	0.820862	1	0.587539	-1.44897	0.249283	0.632648	0.253497	0.161648	0.274599
1700025G04Rik	-0.0730065	5.47137	0.563932	1	-0.080467	5.46555	0.448017	0.794506	-0.00746052	5.42026	0.87533	1	3.05783	2.95561	2.83863
1700025K23Rik	0.0414722	2.57434	0.71011	1	-0.509035	2.4047	0.0271756	0.114843	-0.550353	2.36862	0.0232689	0.147433	6.78214	7.25617	4.71546
1700025K24Rik	0	#NAME?	1	1	0	#NAME?	1	1	0	#NAME?	1	1	0	0	0
1700025M24Rik	-2.80881	-6.72386	0.896614	1	-2.73259	-6.63802	0.896614	1	0	#NAME?	1	1	0.0217505	0	0
1700025N23Rik	-0.00481406	-4.54728	1	1	-1.19073	-4.82927	0.717195	1	-1.13247	-4.99543	0.637637	1	0.0330339	0.031112	0.0171255
1700026D08Rik	-0.00705596	4.6961	0.95965	1	-0.344313	4.59213	0.0253611	0.109257	-0.337237	4.54068	0.0450427	0.227806	14.7615	15.1805	11.5506
1700026D11Rik	0	#NAME?	1	1	0	#NAME?	1	1	0	#NAME?	1	1	0	0	0
1700026F02Rik	0	#NAME?	1	1	2.97433	-7.62546	0.666667	0.983361	2.44308	-6.99443	1	1	0	0	0
1700026J04Rik	0.158251	1.15281	0.539066	1	-0.23364	1.03072	0.447678	0.794344	-0.391621	1.08573	0.230754	0.605506	0.609519	0.684983	0.531832
1700026L06Rik	-0.293127	1.4248	0.366185	1	-0.631839	1.33648	0.0346807	0.137923	-0.338505	1.09476	0.281215	0.670293	3.74676	3.17694	2.42039
1700027A15Rik	0	#NAME?	1	1	2.97433	-7.62547	0.666667	0.983361	2.44308	-6.99445	1	1	0	0	0.0560817
1700027A23Rik	1.15034	-3.84183	0.348236	1	-1.40159	-4.6361	0.557064	0.903164	-2.46982	-3.89421	0.0990589	0.372812	0.0456742	0.0907394	0.0169797
1700027D21Rik	-0.117422	-3.47764	1	1	0.378506	-3.319	0.592171	0.937098	0.489237	-3.2849	0.813405	1	0.050107	0.053357	0.0683858
1700027F09Rik	2.80445	-7.71989	0.666667	1	2.97433	-7.63132	0.666667	0.983361	0.228751	-6.00402	1	1	0	0.0165327	0.0173026
1700027H10Rik	0	#NAME?	1	1	0	#NAME?	1	1	0	#NAME?	1	1	0.00535847	0.0199376	0
1700027I24Rik	-4.00159	-5.39566	0.291314	1	-3.91802	-5.31568	0.291314	0.612428	0	#NAME?	1	1	0.0401159	0	0
1700027J07Rik	1.72543	-3.48735	0.0475129	0.469498	0.765458	-4.0457	0.746847	1	-0.946377	-2.95128	0.35889	0.768579	0.0161014	0.0941142	0.0341133
1700028B04Rik	-0.495944	-3.20072	0.654964	1	-0.784931	-3.24686	0.535183	0.882233	-0.284763	-3.68773	1	1	0.0521082	0	0
1700028D13Rik	0	#NAME?	1	1	2.97433	-7.63119	0.666667	0.983361	2.44308	-7.00321	1	1	0	0	0.018987
1700028E10Rik	-0.689759	2.05761	0.00977129	0.166441	-0.0712547	2.22168	0.691929	1	0.618237	1.8771	0.0540285	0.256211	2.14341	1.21717	1.6887
1700028I16Rik	0.0384301	0.232605	0.858149	1	0.930416	0.584706	0.000976612	0.00812447	0.891225	0.764114	0.00977371	0.0827436	0.846495	0.871755	1.54655
1700028J19Rik	-1.37337	0.786129	3.35089e-05	0.00177331	-1.16471	0.836435	0.000450283	0.00423629	0.208176	-0.181973	0.608311	0.995259	1.37764	0.531675	0.548285
1700028K03Rik	-0.733893	3.84045	0.000699888	0.0219339	-0.756486	3.82957	0.000275745	0.00280749	-0.0225985	3.28495	0.825076	1	7.30192	2.99197	2.61781
1700028M03Rik	0	#NAME?	1	1	0	#NAME?	1	1	0	#NAME?	1	1	0	0	0
1700028P14Rik	-0.711117	-4.0257	0.672069	1	-0.989999	-4.05857	0.497089	0.845672	-0.27162	-4.68963	1	1	0.0615175	0.0250693	0.0293023
1700028P15Rik	-0.00435535	-6.13694	1	1	2.66499	-4.61896	0.0229972	0.101211	2.57374	-4.1898	0.147929	0.469679	0.00715755	0.0112733	0.0991804
1700029B22Rik	0	#NAME?	1	1	0	#NAME?	1	1	0	#NAME?	1	1	0	0	0
1700029F09Rik	-1.11989	6.92266	1.19488e-09	2.41937e-07	-0.960215	6.94888	6.77051e-08	1.70988e-06	0.159671	6.14167	0.515341	0.918274	86.1749	39.446	42.4302
1700029F12Rik	-0.138189	-3.71568	1	1	-1.12301	-3.9413	0.395574	0.743544	-0.959351	-4.18853	0.478695	0.893499	0.0623888	0.0622851	0.0320412
1700029G01Rik	-0.0247801	4.97796	0.856203	1	-0.0839811	4.95521	0.502922	0.851552	-0.0591985	4.92397	0.673196	1	10.8599	10.8327	9.82473
1700029H14Rik	-0.400764	-4.27021	0.962284	1	0.26978	-4.05274	1	1	0.653426	-4.194	1	1	0.0199936	0.0232887	0.038927
1700029I01Rik	-0.0981646	3.17069	0.780101	1	0.327131	3.30743	0.111114	0.322293	0.425234	3.33301	0.107007	0.389809	3.34396	3.19666	4.02963
1700029I15Rik	-0.276369	-0.229355	0.418357	1	-0.432568	-0.258128	0.255319	0.566578	-0.155949	-0.505293	0.820931	1	2.35811	1.48985	1.80333
1700029J03Rik	-2.00127	-7.72449	1	1	-1.93479	-7.63743	1	1	0	#NAME?	1	1	0.00709493	0	0
1700029J07Rik	-0.193779	4.26338	0.196142	0.921173	-1.00828	4.07087	1.67429e-07	3.87148e-06	-0.814419	3.75131	0.000322052	0.00683427	5.12578	4.36416	2.41072
1700029J11Rik	-0.995108	-1.81218	0.0534109	0.501683	-0.133373	-1.58095	0.780313	1	0.855975	-2.11693	0.213768	0.580544	0.442108	0.218084	0.354128
1700029M20Rik	0.656664	0.285776	0.0657905	0.564247	-1.63388	-0.290293	0.000130396	0.00146963	-2.28571	-0.0316471	8.44678e-07	4.75081e-05	0.257063	0.387011	0.0807104
1700029N11Rik	-2.00127	-7.72169	1	1	1.03954	-6.63318	1	1	2.44308	-7.00334	1	1	0.0123446	0	0
1700029P11Rik	-0.468126	-0.0229072	0.205601	0.93601	1.42564	0.721277	2.94361e-05	0.000400362	1.8918	0.827248	6.79166e-06	0.000282905	0.834182	0.622113	2.14754
1700030A11Rik	-2.00127	-7.72157	1	1	-1.93479	-7.6344	1	1	0	#NAME?	1	1	0.00682348	0	0
1700030C10Rik	-0.696609	3.21795	0.000582542	0.0187355	-0.433097	3.28973	0.0310948	0.127003	0.263448	2.829	0.251586	0.635774	4.4558	2.71966	3.21484
1700030F04Rik	-2.00127	-7.71521	1	1	1.03954	-6.62646	1	1	2.44308	-7.00331	1	1	0.0267442	0	0.0452243
1700030F18Rik	0.287812	-3.33161	1	1	0.73452	-3.1625	0.367402	0.710958	0.442612	-2.92161	0.663968	1	0.0977123	0.159444	0.210312
1700030J22Rik	-0.281188	2.33966	0.231611	0.964625	-0.00972844	2.41137	0.882714	1	0.271373	2.275	0.37019	0.782557	1.24172	1.03087	1.20061
1700030K09Rik	-0.492745	4.9214	0.000208354	0.00814014	-0.536087	4.90976	4.73001e-05	0.000606823	-0.0433421	4.5487	0.736104	1	9.84092	7.08338	6.58231
1700030L20Rik	0	#NAME?	1	1	2.97433	-7.63119	0.666667	0.983361	2.44308	-7.00321	1	1	0	0	0
1700030M09Rik	0.305436	-4.02645	1	1	-1.58552	-4.45707	0.318986	0.648868	-1.8202	-4.45372	0.401039	0.813432	0.0466365	0.0509337	0.0152402
1700030N03Rik	0	#NAME?	1	1	0	#NAME?	1	1	0	#NAME?	1	1	0	0	0
1700030O20Rik	0	#NAME?	1	1	2.97433	-7.62684	0.666667	0.983361	2.44308	-6.99655	1	1	0	0	0.0296391
1700031A10Rik	2.24345	-5.73831	0.243665	0.971851	-1.93479	-7.62606	1	1	-3.57556	-5.47012	0.518313	0.918274	0	0.048731	0
1700031F05Rik	-3.03376	-1.23019	1.73128e-06	0.000142956	-4.9214	-1.2457	4.73773e-09	1.47287e-07	-1.8202	-4.43646	0.39331	0.806964	0.341166	0.0378984	0.00842427
1700031M16Rik	-2.00127	-7.71434	1	1	-1.93479	-7.62675	1	1	0	#NAME?	1	1	0	0	0
1700031P21Rik	-2.80881	-6.71568	0.896914	1	-2.73259	-6.6295	0.896914	1	0	#NAME?	1	1	0.099455	0	0
1700034E13Rik	0	#NAME?	1	1	0	#NAME?	1	1	0	#NAME?	1	1	0	0	0
1700034F02Rik	-1.17128	1.08165	0.000751454	0.0232064	-1.2349	1.07599	0.00044494	0.00419853	-0.0636432	0.152207	0.880598	1	0.868074	0.395378	0.356765
1700034G24Rik	0	#NAME?	1	1	0	#NAME?	1	1	0	#NAME?	1	1	0	0	0
1700034H14Rik	0.0724162	5.58203	0.490368	1	-0.0098347	5.5597	0.922758	1	-0.0822483	5.59937	0.613355	0.998529	25.7409	27.428	25.6682
1700034H15Rik	-0.382723	1.71977	0.104497	0.713318	-1.23793	1.54396	4.71233e-06	7.77651e-05	-0.854635	1.08691	0.00698151	0.0657357	0.576262	0.445888	0.233801
1700034I23Rik	-0.784417	-2.09113	0.187984	0.910589	-3.78433	-2.34859	6.38978e-05	0.000786811	-2.91613	-3.44222	0.0179204	0.123341	0.0831957	0.0462106	0.0045515
1700034J05Rik	-0.00435535	-6.14439	1	1	0.241744	-6.04854	1	1	0.228751	-6.0106	1	1	0.0022742	0.00402623	0.00634237
1700034K08Rik	0	#NAME?	1	1	0	#NAME?	1	1	0	#NAME?	1	1	0	0	0
1700034O15Rik	-0.94817	-4.39365	0.625131	1	0.581525	-3.9274	0.895653	1	1.48558	-4.18624	0.481206	0.896319	0.0470279	0.0346	0.0765615
1700034P13Rik	-0.180726	-1.49558	0.683524	1	-1.08679	-1.6852	0.0672058	0.225488	-0.900899	-1.99075	0.21542	0.582646	0.220636	0.171295	0.127064
1700036G14Rik	-2.00127	-7.72169	1	1	-1.93479	-7.63452	1	1	0	#NAME?	1	1	0	0	0
1700037C18Rik	-0.548403	2.77227	0.00975587	0.1663	-0.599476	2.76526	0.00611816	0.0360115	-0.0510729	2.35732	0.885043	1	5.31269	3.68981	3.50686
1700037H04Rik	-0.010499	6.20576	0.995929	1	0.297579	6.31393	0.00261591	0.0182534	0.308072	6.36442	0.00973779	0.0826027	45.2006	45.6989	54.9634
1700039E15Rik	-0.00435535	-6.12702	1	1	0.241744	-6.04146	1	1	0.228751	-5.98962	1	1	0.00626275	0.00813823	0.0078329
1700039E22Rik	-0.304275	-4.91824	1	1	-0.943689	-5.05322	0.716676	1	-0.60678	-5.42736	1	1	0.0305558	0.0164162	0.0171807
1700040I03Rik	-0.497031	3.46299	0.0156015	0.226014	-0.0618064	3.58569	0.715031	1	0.435157	3.33626	0.072753	0.308796	8.68564	6.22222	8.08364
1700040L02Rik	-0.0537404	0.906265	0.942525	1	-0.496959	0.788145	0.145216	0.389556	-0.44284	0.691021	0.23256	0.608173	1.17728	1.1493	0.836337
1700040N02Rik	-4.00159	-5.40079	0.286618	1	-3.91802	-5.31956	0.286618	0.606828	0	#NAME?	1	1	0.0188326	0	0
1700041C23Rik	0	#NAME?	1	1	0	#NAME?	1	1	0	#NAME?	1	1	0	0	0
1700041M19Rik	0	#NAME?	1	1	0	#NAME?	1	1	0	#NAME?	1	1	0	0	0
1700042B14Rik	-1.25852	-4.13849	0.395443	1	-0.0398624	-3.8236	1	1	1.17912	-4.4128	0.702054	1	0.053897	0.0195481	0.0535321
1700042G07Rik	-1.51379	-3.92022	0.246217	0.974855	1.13213	-3.09993	0.138278	0.37685	2.58874	-3.27934	0.00749097	0.0689981	0.281913	0.087945	0.651475
1700042G15Rik	-2.00127	-7.72169	1	1	-1.93479	-7.63452	1	1	0	#NAME?	1	1	0.00251387	0	0
1700042O10Rik	0.332662	-2.10237	0.570699	1	-1.59154	-2.55412	0.0591351	0.205328	-1.90386	-2.49985	0.0166718	0.11772	0.156155	0.169563	0.0377789
1700044C05Rik	0.37386	-5.40736	1	1	-3.24332	-6.04839	0.607203	0.948386	-3.04986	-6.02859	0.512293	0.918274	0.0206452	0.0213387	0
1700044K03Rik	0	#NAME?	1	1	0	#NAME?	1	1	0	#NAME?	1	1	0	0	0
1700045H11Rik	-0.400764	-4.26489	0.953568	1	0.26978	-4.04367	0.745087	1	0.653426	-4.19957	0.699984	1	0.0585535	0.0615818	0.115068
1700045I19Rik	-0.373818	-1.78181	0.712047	1	-0.997257	-1.91938	0.153269	0.403718	-0.619272	-2.27637	0.406254	0.817882	0.202323	0.176658	0.106169
1700046C09Rik	0	#NAME?	1	1	2.97433	-7.62539	0.666667	0.983361	2.44308	-6.99433	1	1	0	0	0.0333167
1700047G03Rik	2.80445	-7.72948	0.666667	1	0	#NAME?	1	1	-2.21433	-7.02081	1	1	0	0.0115562	0
1700047I17Rik2	0	#NAME?	1	1	0	#NAME?	1	1	0	#NAME?	1	1	NA	NA	NA
1700047L14Rik	-0.763736	-4.54012	0.781673	1	-1.40159	-4.62561	0.427781	0.775312	-0.60678	-5.43191	1	1	0.0764181	0.0535479	0.0312948
1700047M11Rik	0.24313	-4.73385	1	1	1.69706	-4.03234	0.100631	0.30153	1.42743	-3.67029	0.152867	0.478093	0.0463488	0.0345036	0.117715
1700048M11Rik	-0.00507008	0.048525	1	1	-0.208208	-0.00531141	0.611039	0.949305	-0.20285	-0.0450075	0.646635	1	1.53819	1.71432	1.32014
1700048O20Rik	-0.605319	4.2952	0.000303571	0.0111317	-0.793807	4.25733	6.06893e-06	9.7526e-05	-0.188474	3.7703	0.389329	0.802776	8.34211	5.57509	4.82475
1700049E15Rik	0	#NAME?	1	1	0	#NAME?	1	1	0	#NAME?	1	1	0	0	0
1700049E22Rik	-3.70201	-5.7237	0.414562	1	-3.61976	-5.64064	0.414562	0.762778	0	#NAME?	1	1	0.0594788	0	0
1700049G17Rik	0.0207389	4.41079	0.987977	1	-0.47244	4.27172	0.00264934	0.0184314	-0.493141	4.19346	0.00860237	0.0757095	2.75306	2.76253	1.94396
1700049L16Rik	-0.209034	-2.29875	0.698939	1	-0.450082	-2.34881	0.538242	0.885534	-0.23929	-2.5552	1	1	0.231429	0.184533	0.166324
1700051A21Rik	-2.00127	-7.72158	1	1	1.03954	-6.62796	1	1	2.44308	-6.99529	1	1	0.00404832	0	0.0103679
1700052I22Rik	3.69731	-6.71689	0.233962	0.964625	3.87949	-6.61557	0.233962	0.536324	0.254071	-4.98443	1	1	0	0.106568	0.137026
1700052K11Rik	-0.417054	4.06781	0.00661783	0.127352	-0.70132	3.99977	1.09447e-05	0.000166081	-0.284238	3.63893	0.122158	0.421931	5.358	4.05294	3.21619
1700052N19Rik	0.00936332	6.00869	0.95055	1	0.0706287	6.03181	0.550739	0.897408	0.0612642	6.03871	0.568135	0.960294	19.9617	20.0074	20.4649
1700054A03Rik	0.391072	-4.4085	0.881255	1	-4.16506	-5.05527	0.192921	0.473058	-3.96002	-5.02719	0.139826	0.455605	0.0468447	0.0382697	0
1700054K19Rik	0	#NAME?	1	1	0	#NAME?	1	1	0	#NAME?	1	1	0	0	0
1700054M17Rik	0.803181	-6.72833	1	1	-1.93479	-7.63416	1	1	-2.21433	-7.01891	1	1	0.0192825	0.0303703	0
1700054N08Rik	0.270768	3.04037	0.0990496	0.696368	0.646451	3.18247	0.00013705	0.00153129	0.375639	3.40976	0.0682513	0.297164	1.97581	2.43861	3.0586
1700054O13Rik	0	#NAME?	1	1	0	#NAME?	1	1	0	#NAME?	1	1	0	0	0
1700055C04Rik	-2.00127	-7.72449	1	1	-1.93479	-7.63743	1	1	0	#NAME?	1	1	0	0	0
1700055N04Rik	0.242033	1.06937	0.316988	1	0.205842	1.05385	0.38368	0.729127	-0.0361522	1.21229	0.944435	1	0.713529	0.846365	0.808412
1700056E22Rik	0.208083	-0.165356	0.532998	1	0.0860068	-0.212107	0.8752	1	-0.121863	-0.0901497	0.791263	1	0.712057	0.825885	0.744322
1700057G04Rik	0	#NAME?	1	1	3.87949	-6.61546	0.234039	0.536324	3.30394	-5.98059	0.519678	0.918274	0	0	0.028204
1700057H15Rik	2.80445	-7.71963	0.666667	1	0	#NAME?	1	1	-2.21433	-7.00499	1	1	0	0	0
1700057K13Rik	0.11705	-3.63035	1	1	-1.12301	-3.93539	0.400225	0.748368	-1.20981	-4.00354	0.324281	0.727166	0.0465084	0.0390807	0
1700058G18Rik	-2.40665	-4.01213	0.0976469	0.691097	-0.692872	-3.72007	0.710051	1	1.62503	-4.99193	0.637203	1	0.138657	0.0276191	0.0312942
1700060C16Rik	0	#NAME?	1	1	0	#NAME?	1	1	0	#NAME?	1	1	0	0	0
1700060C20Rik	-1.19714	-5.13615	0.716015	1	1.22336	-4.30845	0.17439	0.441905	2.32111	-4.40159	0.240734	0.620013	0.056231	0.0321149	0.142083
1700061F12Rik	0	#NAME?	1	1	2.97433	-7.63119	0.666667	0.983361	2.44308	-7.00322	1	1	0	0	0.0143282
1700061G19Rik	0.849559	1.75926	0.000911243	0.0273255	2.12418	2.48497	1.47187e-18	1.52322e-16	1.27442	3.0257	8.25737e-06	0.000335555	0.686933	1.2408	3.03288
1700061I17Rik	-2.80881	-6.72389	0.896378	1	0.241744	-6.04762	1	1	2.44308	-6.99648	1	1	0.00490927	0	0.00680907
1700061J05Rik	0.684067	-2.85322	0.319159	1	-0.699307	-3.31398	0.629745	0.967095	-1.36583	-2.91499	0.107959	0.392111	0.0916261	0.17863	0.0559171
1700063A18Rik	0	#NAME?	1	1	0	#NAME?	1	1	0	#NAME?	1	1	0	0	0
1700063D05Rik	0.938601	-4.72534	0.534997	1	0.811649	-4.81948	0.858571	1	-0.120655	-4.20683	1	1	0.0369314	0.0658744	0.0458223
1700063O14Rik	0	#NAME?	1	1	0	#NAME?	1	1	0	#NAME?	1	1	0	0	0
1700064J06Rik	0	#NAME?	1	1	0	#NAME?	1	1	0	#NAME?	1	1	0	0	0
1700064M15Rik	2.14211	-4.89034	0.0560036	0.513808	1.14691	-5.62902	0.814705	1	-0.959351	-4.15696	0.496865	0.910408	0.0192122	0.13355	0.0532932
1700065D16Rik	-1.43538	0.190344	4.91009e-05	0.00243259	-0.837648	0.312751	0.0161421	0.0769121	0.596203	-0.599086	0.194463	0.549322	0.367952	0.134939	0.198486
1700065I16Rik	0.542715	-4.90549	0.858408	1	-3.61976	-5.63555	0.419314	0.766685	-3.57556	-5.42146	0.27298	0.659946	0.0306809	0.0457803	0
1700065I17Rik	1.8318	-5.14145	0.22229	0.957216	1.14691	-5.61776	0.814729	1	-0.656083	-4.44604	1	1	0.0318957	0.0868965	0.0601002
1700065J11Rik	2.80445	-7.71963	0.666667	1	0	#NAME?	1	1	-2.21433	-7.00499	1	1	0	0.0412993	0
1700065J18Rik	0.24313	-4.72263	1	1	1.22336	-4.30692	0.448076	0.794506	0.959884	-4.003	0.743791	1	0.0903332	0.092407	0.213673
1700065O20Rik	-0.519001	-5.71383	1	1	-3.24332	-6.04636	0.609975	0.949305	-2.21433	-7.00492	1	1	0.0179193	0.0186505	0
1700066B17Rik	0.131377	-1.7692	0.950446	1	-0.575586	-1.96658	0.30796	0.635038	-0.702932	-1.98384	0.310677	0.709574	0.423683	0.438391	0.183701
1700066B19Rik	-0.38654	-0.0623207	0.283163	1	-0.861933	-0.161341	0.0322525	0.130473	-0.474488	-0.531234	0.346539	0.753635	0.284313	0.22866	0.158656
1700066J24Rik	-0.0525828	1.5157	0.998759	1	-0.0538937	1.50531	0.895487	1	-0.00131305	1.48854	0.918154	1	2.91144	2.84051	2.8286
1700066M21Rik	0.03305	4.48803	0.864735	1	-0.100445	4.44698	0.474034	0.820539	-0.133486	4.44229	0.440064	0.853055	5.16391	5.28816	4.71015
1700066N21Rik	2.80445	-7.72948	0.666667	1	0	#NAME?	1	1	-2.21433	-7.02082	1	1	0	0	0
1700066O22Rik	-0.682976	-3.62554	0.62655	1	-0.0951946	-3.45237	1	1	0.575421	-3.82895	0.75381	1	0.0759362	0.0358826	0.057373
1700067G17Rik	0	#NAME?	1	1	2.97433	-7.63119	0.666667	0.983361	2.44308	-7.00322	1	1	0	0	0
1700067K01Rik	0.465604	1.21712	0.0622686	0.546384	0.0314236	1.0586	0.881836	1	-0.433907	1.31745	0.157312	0.485039	1.31126	1.81209	1.37207
1700067P10Rik	2.24345	-5.74994	0.244486	0.972936	1.9447	-6.03729	0.529555	0.876693	-0.27162	-4.71072	1	1	0.00703497	0.0373643	0.0405037
1700069L16Rik	0.888506	-5.7266	0.814704	1	-2.73259	-6.63617	0.897565	1	-3.04986	-6.01921	0.5145	0.918274	0.0178478	0.0332655	0
1700069P05Rik	0	#NAME?	1	1	0	#NAME?	1	1	0	#NAME?	1	1	0	0	0
1700071K01Rik	0.125844	-0.135656	0.870509	1	0.135879	-0.120962	0.742871	1	0.0100407	-0.0562995	0.911137	1	0.691789	0.720071	0.744302
1700071M16Rik	0.329375	-1.77058	0.635661	1	-2.87917	-2.32061	0.000645066	0.00573781	-3.16165	-2.36422	0.000560926	0.0103578	0.0844315	0.0987342	0.034252
1700072B07Rik	0	#NAME?	1	1	0	#NAME?	1	1	0	#NAME?	1	1	0	0	0
1700072E05Rik	0	#NAME?	1	1	0	#NAME?	1	1	0	#NAME?	1	1	0	0	0
1700072O05Rik	0	#NAME?	1	1	0	#NAME?	1	1	0	#NAME?	1	1	0	0	0
1700073E17Rik	-0.46122	-1.49356	0.399219	1	-0.410205	-1.47111	0.422345	0.769107	0.0505674	-1.79133	1	1	0.057248	0.043112	0.0403862
1700074H08Rik	0	#NAME?	1	1	0	#NAME?	1	1	0	#NAME?	1	1	0	0	0
1700074H08Rik	0	#NAME?	1	1	0	#NAME?	1	1	0	#NAME?	1	1	0	0	0
1700074P13Rik	0	#NAME?	1	1	0	#NAME?	1	1	0	#NAME?	1	1	0	0	0
1700080E11Rik	0	#NAME?	1	1	0	#NAME?	1	1	0	#NAME?	1	1	0	0	0
1700080N15Rik	0	#NAME?	1	1	2.97433	-7.62685	0.666667	0.983361	2.44308	-6.99656	1	1	0	0	0.050113
1700080O16Rik	-0.0579558	-0.747177	0.999185	1	1.18755	-0.254354	0.00107651	0.00884549	1.24348	-0.0439369	0.00912369	0.0790348	0.303303	0.303957	0.682649
1700081H04Rik	4.24472	-6.14672	0.0815942	0.632464	0	#NAME?	1	1	-3.57556	-5.44376	0.268672	0.657084	0	0.0260444	0
1700081H22Rik	0	#NAME?	1	1	0	#NAME?	1	1	0	#NAME?	1	1	0	0	0
1700081L11Rik	-0.029625	7.30407	0.621518	1	-0.103623	7.28389	0.256065	0.56754	-0.0739969	7.24031	0.576016	0.967247	19.2935	18.6765	17.5199
1700084C01Rik	-0.519561	-2.75914	0.821376	1	-0.427882	-2.73771	0.727971	1	0.0900749	-3.05139	1	1	0.0794748	0.0713036	0.0559824
1700084E18Rik	-0.208375	-0.183306	0.609289	1	-0.303402	-0.209266	0.432673	0.779536	-0.094894	-0.362816	0.824324	1	2.43758	2.1519	2.02485
1700084F23Rik	2.80445	-7.72844	0.666667	1	2.97433	-7.63132	0.666667	0.983361	0.228751	-6.01727	1	1	0	0.0087551	0.0115873
1700084J12Rik	0.114387	1.23447	0.573665	1	-0.0148063	1.18995	0.964024	1	-0.129112	1.26227	0.689127	1	2.78327	3.11371	2.76599
1700085B03Rik	0.37386	-5.40947	1	1	-3.24332	-6.0507	0.607209	0.948386	-3.04986	-6.0286	0.512298	0.918274	0.0307533	0.037921	0
1700085C21Rik	0.803181	-6.73025	1	1	1.03954	-6.63087	1	1	0.228751	-6.00942	1	1	0.00473162	0.00837687	0.0136211
1700086L19Rik	-1.44508	-4.91487	0.554482	1	-0.285565	-4.64123	1	1	1.0896	-5.40557	1	1	0.0423554	0.0201881	0.035246
1700086O06Rik	-0.017546	3.04854	0.980997	1	0.0111249	3.05117	0.964862	1	0.0286658	3.05281	0.990634	1	3.9602	4.11013	3.96859
1700088E04Rik	0.0688119	0.594495	0.72298	1	-0.381591	0.451887	0.27867	0.598325	-0.449932	0.453324	0.199465	0.55816	6.68623	7.54849	5.82041
1700090G07Rik	0	#NAME?	1	1	0	#NAME?	1	1	0	#NAME?	1	1	0	0	0
1700091E21Rik	0	#NAME?	1	1	0	#NAME?	1	1	0	#NAME?	1	1	0	0	0
1700092C02Rik	-0.00435535	-6.14562	1	1	-2.73259	-6.63898	0.896292	1	-2.21433	-7.01696	1	1	0.0544423	0	0
1700092C10Rik	2.80445	-7.71395	0.666667	1	0	#NAME?	1	1	-2.21433	-6.99564	1	1	0	0.0339543	0
1700092E19Rik	2.80445	-7.72947	0.666667	1	0	#NAME?	1	1	-2.21433	-7.0208	1	1	0	0.0051219	0
1700092K14Rik	-0.00501201	-2.55978	1	1	-0.132357	-2.59965	0.983412	1	-0.126298	-2.62805	1	1	0.40482	0.481649	0.386976
1700092M07Rik	-0.572472	-0.724779	0.105412	0.714993	-0.288033	-0.632896	0.430943	0.778565	0.283507	-1.01125	0.559819	0.952948	1.81806	1.25537	1.31651
1700093K21Rik	-0.379878	-1.9813	0.495589	1	0.514866	-1.6734	0.255751	0.567266	0.890272	-1.74391	0.139842	0.455605	0.158366	0.130493	0.254281
1700094D03Rik	0.0704865	3.91302	0.662623	1	0.16261	3.94711	0.315134	0.64424	0.0921166	4.01179	0.628557	1	3.06588	3.22638	3.45807
1700094J05Rik	-3.32345	-6.13148	0.606033	1	-3.24332	-6.0462	0.606033	0.948386	0	#NAME?	1	1	0.0241454	5.9199e-09	8.08974e-10
1700094M24Rik	-2.00127	-7.71687	1	1	-1.93479	-7.62944	1	1	0	#NAME?	1	1	0.011055	0	0
1700095A21Rik	1.20457	-4.26577	0.281725	1	1.22336	-4.30843	0.456402	0.80291	0.0216952	-3.55842	1	1	0.0173459	0.0407594	0.0588374
1700095B10Rik	0	#NAME?	1	1	0	#NAME?	1	1	0	#NAME?	1	1	9.78357e-08	0	0
1700095B22Rik	0.0508368	-2.51664	1	1	-0.546425	-2.66003	0.588432	0.933736	-0.591827	-2.72685	0.707745	1	0.119487	0.0902578	0.0953463
1700096J18Rik	1.25376	-3.4032	0.124928	0.768548	-0.291557	-4.05553	0.959931	1	-1.51985	-3.22082	0.144656	0.464248	0.141963	0.344312	0.084887
1700096K18Rik	0.258421	2.7033	0.122342	0.763233	0.293913	2.70808	0.104239	0.308492	0.0354909	2.90329	0.956717	1	3.06569	3.78016	3.68996
1700097N02Rik	0.695801	-0.426377	0.0529715	0.498763	1.38986	-0.116206	0.000155868	0.00170314	0.693432	0.372611	0.134738	0.446793	0.537279	0.899298	1.37072
1700100L14Rik	0	#NAME?	1	1	0	#NAME?	1	1	0	#NAME?	1	1	0	0	0
1700101E01Rik	0.104834	-0.132023	0.647512	1	-0.111359	-0.206693	0.846075	1	-0.215845	-0.146555	0.550726	0.945069	0.749016	0.848577	0.676689
1700101I11Rik	0.847746	-2.32959	0.122491	0.763438	0.897942	-2.34235	0.106669	0.313441	0.0505674	-1.79214	1	1	0.157691	0.292001	0.305972
1700101O22Rik	0	#NAME?	1	1	0	#NAME?	1	1	0	#NAME?	1	1	0	0	0
1700102H20Rik	-0.0521971	-0.610599	0.889376	1	0.23251	-0.515457	0.535844	0.882892	0.284142	-0.508864	0.523793	0.921675	1.36954	1.15106	1.62586
1700102P08Rik	0.111517	0.270174	0.799274	1	-0.1633	0.188837	0.669227	0.985514	-0.274478	0.212227	0.517464	0.918274	0.764731	0.816932	0.645392
1700104A03Rik	0.803181	-6.72241	1	1	-1.93479	-7.63687	1	1	-2.21433	-7.00489	1	1	0.0065377	0	0
1700105P06Rik	0.195035	-1.74677	0.677043	1	0.12755	-1.77268	0.774271	1	-0.0671015	-1.64117	1	1	0.537977	0.63553	0.543852
1700106J16Rik	0.016796	4.53926	0.77418	1	0.356186	4.66781	0.0262607	0.112199	0.339373	4.75776	0.0996793	0.373998	14.6893	15.3928	19.0353
1700106N22Rik	-0.525346	3.85188	0.00688424	0.131286	-0.425996	3.88303	0.0320396	0.129814	0.0993317	3.52037	0.623006	1	8.22325	5.78277	6.0015
1700108F19Rik	-0.104377	0.0478672	0.844083	1	0.558516	0.280884	0.0514345	0.185366	0.662144	0.342088	0.0650404	0.28858	0.855931	0.82544	1.1861
1700108J01Rik	-2.00127	-7.72594	1	1	-1.93479	-7.63902	1	1	0	#NAME?	1	1	0.0151619	0	0
1700108M19Rik	0.803181	-6.73075	1	1	-1.93479	-7.63688	1	1	-2.21433	-7.01865	1	1	0.00909495	0.0161017	0
1700109F18Rik	0.377951	-1.37039	0.321509	1	0.0578312	-1.50959	0.900476	1	-0.318901	-1.25626	0.528478	0.92586	0.321103	0.40056	0.280536
1700109G14Rik	-0.304275	-4.92143	1	1	-3.91802	-5.32516	0.41271	0.761215	-3.04986	-6.00944	0.511154	0.918274	0.0212648	0.033271	0
1700109G15Rik	-0.00435535	-6.13022	1	1	1.14691	-5.62922	0.814714	1	1.0896	-5.40315	1	1	0.0246223	0.0684717	0.119544
1700109H08Rik	-0.022956	0.204564	0.980626	1	-0.50331	0.0755685	0.181126	0.453474	-0.479669	-0.0185078	0.272559	0.65945	1.14828	1.11117	0.854601
1700109I08Rik	0	#NAME?	1	1	0	#NAME?	1	1	0	#NAME?	1	1	0	0	0
1700110C19Rik	0.520029	-0.866226	0.245544	0.974685	-0.220625	-1.1117	0.635151	0.971449	-0.738615	-0.856684	0.163679	0.497551	0.55058	0.652318	0.442696
1700110I01Rik	0.542715	-4.91288	0.858504	1	0.811649	-4.82824	0.858504	1	0.263808	-4.41451	1	1	0	0	0
1700110I01Rik	0.542715	-4.91288	0.858504	1	0.811649	-4.82824	0.858504	1	0.263808	-4.41451	1	1	0.00268555	0.0062137	0.00650303
1700110I01Rik	0.542715	-4.91288	0.858504	1	0.811649	-4.82824	0.858504	1	0.263808	-4.41451	1	1	0.0090736	0.0124274	0.0142432
1700110K17Rik	-2.80881	-6.72023	0.896649	1	-2.73259	-6.63419	0.896649	1	0	#NAME?	1	1	0.0108015	2.08657e-09	1.52047e-09
1700110M21Rik	0	#NAME?	1	1	0	#NAME?	1	1	0	#NAME?	1	1	0	0	0
1700111N16Rik	-2.00127	-7.71687	1	1	-1.93479	-7.62944	1	1	0	#NAME?	1	1	0.00548958	0	0
1700112E06Rik	0.0819667	-1.10559	0.824534	1	-0.627546	-1.30213	0.241332	0.546688	-0.706897	-1.33769	0.189606	0.541582	0.410623	0.392397	0.263303
1700112H15Rik	0.736914	-2.61571	0.33387	1	-1.89243	-3.24735	0.0578797	0.202271	-2.58483	-2.90239	0.0113504	0.0909161	0.14695	0.20025	0.0201648
1700113A16Rik	0.115932	4.00301	0.448169	1	0.0669713	3.98346	0.666946	0.983586	-0.0489555	4.06015	0.785782	1	11.669	13.0741	12.1039
1700113H08Rik	-0.00469056	-5.13141	1	1	-3.61976	-5.62827	0.413105	0.761552	-3.04986	-6.01613	0.511403	0.918274	0.0176532	0.0146295	0
1700113I22Rik	0.127487	3.08364	0.398966	1	-0.210994	2.96754	0.29037	0.611106	-0.33842	3.01763	0.100757	0.375923	4.07813	4.76952	3.45073
1700119H24Rik	0.566932	-3.29302	0.405075	1	0.273303	-3.46507	0.800269	1	-0.289432	-3.04064	0.838082	1	0.142618	0.178379	0.144539
1700120C14Rik	-0.0738874	-0.410166	0.900757	1	-0.174816	-0.43936	0.626218	0.963682	-0.100746	-0.510162	0.872841	1	3.72916	3.3798	2.86411
1700120E14Rik	0.24313	-4.70259	1	1	0.513386	-4.61882	1	1	0.263808	-4.40497	1	1	0.0150287	0.017972	0.0190601
1700120G07Rik	-2.00127	-7.72594	1	1	-1.93479	-7.63903	1	1	0	#NAME?	1	1	0.00590845	0	0
1700120K04Rik	0.220964	-0.506221	0.556932	1	-0.0642546	-0.598672	0.95986	1	-0.284619	-0.486622	0.583486	0.973312	1.05127	1.20599	0.853365
1700121L16Rik	0	#NAME?	1	1	0	#NAME?	1	1	0	#NAME?	1	1	0	0	0
1700121N20Rik	2.60395	-4.01798	0.00701543	0.133025	3.01309	-3.78886	0.00178196	0.013429	0.41338	-2.59323	0.717885	1	0.0050411	0.10957	0.11113
1700122O11Rik	-2.00127	-7.72169	1	1	-1.93479	-7.63452	1	1	0	#NAME?	1	1	0.00787242	0	0
1700123I01Rik	-4.53367	4.75707	3.33864e-26	1.29567e-22	-5.22181	4.74701	5.00236e-31	1.57405e-28	-0.687536	0.399115	0.119562	0.417247	17.2324	0.707573	0.426613
1700123K08Rik	0.888506	-5.71201	0.814701	1	-2.73259	-6.62935	0.897682	1	-3.04986	-6.0056	0.514693	0.918274	0.006828	0.0110324	0
1700123L14Rik	-1.19714	-5.13444	0.72022	1	-3.91802	-5.31959	0.281773	0.601657	-2.21433	-6.99855	1	1	0.0149673	0.0082955	0
1700123M08Rik	0.102674	0.586825	0.677044	1	0.0370135	0.561108	0.910104	1	-0.0655913	0.625265	0.849463	1	1.0209	1.07613	0.978704
1700123O12Rik	0	#NAME?	1	1	0	#NAME?	1	1	0	#NAME?	1	1	0	0	0
1700123O20Rik	0.0199359	5.74543	0.747958	1	-0.0201325	5.73154	0.961175	1	-0.0400673	5.74772	0.748514	1	22.138	22.7886	21.4533
1700123O21Rik	-2.00454	-4.40805	0.234548	0.964625	-0.843469	-4.18563	0.623827	0.961357	1.0896	-5.42666	1	1	0.0569669	0.0155907	0
1700125D06Rik	1.21133	-3.12588	0.124121	0.766948	0.138873	-3.61679	1	1	-1.05937	-2.85008	0.29952	0.695209	0.132502	0.27842	0.121177
1700125G02Rik	-2.00127	-7.72157	1	1	-1.93479	-7.63439	1	1	0	#NAME?	1	1	0	0	0
1700125G22Rik	-1.13331	-2.4604	0.193097	0.918541	-1.07035	-2.43285	0.168307	0.431659	0.0609815	-3.28867	1	1	0.204611	0.110334	0.0978596
1700125H03Rik	-0.173303	-2.00832	0.881363	1	-0.877361	-2.16543	0.219649	0.516097	-0.698769	-2.43151	0.504669	0.918249	0.423972	0.319434	0.22402
1700125H20Rik	-0.611895	-1.50596	0.23842	0.965994	-1.89039	-1.69561	0.00588067	0.0349583	-1.26791	-2.44808	0.174994	0.517295	0.329368	0.207527	0.0867898
1700126H18Rik	0.803181	-6.71352	1	1	-1.93479	-7.62741	1	1	-2.21433	-7.00491	1	1	0.0285955	0.0462033	0
1700128A07Rik	-0.304275	-4.91079	1	1	-0.0385261	-4.82849	1	1	0.254071	-4.99331	1	1	0.0362191	0.0350159	0.0349626
1700128F08Rik	0.888506	-5.70385	0.814702	1	0.241744	-6.04567	1	1	-0.60678	-5.40328	1	1	0.0051545	0.0274309	0.0107447
1700129C05Rik	-2.80881	-6.72177	0.90121	1	-2.73259	-6.63774	0.90121	1	0	#NAME?	1	1	0.00517732	0	0
1810006J02Rik	0.309642	-1.30102	0.567302	1	-0.357114	-1.50485	0.664583	0.983361	-0.664178	-1.36563	0.312489	0.712177	0.157375	0.205605	0.12587
1810006K21Rik	-0.0447148	6.3141	0.627365	1	0.219896	6.40836	0.0224257	0.0993497	0.264607	6.42356	0.0171659	0.120249	237.487	230.787	272.424
1810007C17Rik	0	#NAME?	1	1	0	#NAME?	1	1	0	#NAME?	1	1	0	0	0
1810007D17Rik	-0.519001	-5.70783	1	1	-3.24332	-6.04294	0.606462	0.948386	-2.21433	-6.99787	1	1	0.028814	0.0230688	0
1810007I06Rik	-0.897552	-5.39462	0.929846	1	0.811649	-4.81798	0.858597	1	1.62503	-4.99436	0.638562	1	0.0344	0.0716073	0.181272
1810008A18Rik	-0.266587	5.48361	0.0117972	0.187763	-0.12598	5.52948	0.256742	0.567881	0.140602	5.37146	0.230332	0.604926	13.7858	11.5346	12.4731
1810008I18Rik	0.14193	-3.90635	1	1	0.418413	-3.82304	0.89562	1	0.272154	-3.66982	1	1	0.0749425	0.104174	0.111183
1810009A15Rik	0.0714313	5.47531	0.471363	1	0.186939	5.51803	0.0629972	0.215307	0.115504	5.58818	0.328257	0.731497	67.6624	72.1164	75.8007
1810009J06Rik	-2.80881	-6.71787	0.896849	1	-2.73259	-6.63179	0.896849	1	0	#NAME?	1	1	0.0146563	0	0
1810010D01Rik	-0.0458261	0.829332	0.905457	1	-0.602392	0.677458	0.0508959	0.184032	-0.556031	0.552748	0.115274	0.407306	1.39321	1.35302	0.92551
1810010H24Rik	0.197123	1.3149	0.336052	1	-0.187302	1.17783	0.475667	0.822656	-0.38419	1.27222	0.150084	0.472833	1.6054	1.92697	1.43335
1810011H11Rik	-0.0719168	-0.670502	1	1	-0.00883762	-0.668994	1	1	0.06292	-0.679765	1	1	0.320311	0.330928	0.315748
1810011O10Rik	-0.0786251	4.55968	0.69455	1	0.0656137	4.60607	0.543986	0.891395	0.14423	4.59186	0.386672	0.800356	13.6308	13.2094	14.0847
1810012K16Rik	0.214316	-0.543106	0.551952	1	-0.524259	-0.769488	0.172497	0.438908	-0.736774	-0.714912	0.091401	0.355554	0.922168	0.974571	0.56497
1810012P15Rik	0.329521	4.37923	0.023133	0.293703	-0.24336	4.18932	0.100925	0.301984	-0.572839	4.33343	0.000761894	0.0129023	2.55467	3.21311	2.10921
1810013A23Rik	-3.70201	-5.72489	0.41525	1	-0.645426	-5.31917	0.932785	1	2.44308	-7.00342	1	1	0.0396187	0	0.0454347
1810013D10Rik	0.0146826	5.11413	0.734808	1	-0.0463498	5.0891	0.779465	1	-0.0610299	5.10309	0.591569	0.982223	29.5409	30.7398	28.0778
1810013L24Rik	-0.186027	6.22366	0.0439129	0.447645	0.0815621	6.31148	0.480291	0.827546	0.267584	6.22742	0.0181336	0.124371	13.0672	11.4066	13.4566
1810014B01Rik	0.0530573	3.55306	0.748965	1	-0.071709	3.51294	0.6922	1	-0.124751	3.52843	0.534372	0.931422	5.03232	5.2673	4.81587
1810014F10Rik	0.0121943	3.8238	0.781893	1	-0.0906373	3.78539	0.658726	0.983361	-0.102821	3.79452	0.53938	0.935476	19.4137	20.1428	17.9766
1810018F18Rik	0	#NAME?	1	1	0	#NAME?	1	1	0	#NAME?	1	1	0	0	0
1810019D21Rik	-0.0578982	1.97689	0.844676	1	0.200492	2.06601	0.357993	0.699083	0.258302	2.0763	0.330872	0.734587	2.05887	2.04603	2.33766
1810019J16Rik	-0.0841689	3.84466	0.678693	1	-0.0611933	3.8446	0.670286	0.986201	0.0229725	3.78999	0.993811	1	6.0831	5.80823	5.62122
1810020D17Rik	-0.165461	4.99002	0.204235	0.933402	-0.314604	4.95122	0.0263754	0.11257	-0.149137	4.80619	0.400958	0.813338	34.1285	30.9361	27.7152
1810020O05Rik	-0.024338	-0.913262	0.955276	1	0.721561	-0.634334	0.0442842	0.165808	0.744376	-0.524877	0.0852054	0.341156	0.327536	0.375142	0.581896
1810021B22Rik	-0.105288	0.821195	0.674549	1	-0.379824	0.747319	0.178221	0.448005	-0.274297	0.618573	0.428238	0.840911	2.02664	1.99179	1.51557
1810022K09Rik	0.180301	4.68875	0.153135	0.840778	0.247607	4.71503	0.0487545	0.178358	0.0673033	4.85163	0.642013	1	77.892	91.2498	90.7965
1810024B03Rik	0.06433	0.232037	0.786081	1	-0.50331	0.0686473	0.14654	0.391845	-0.566842	0.0361105	0.133824	0.444839	0.582827	0.541169	0.418065
1810026B05Rik	0.0342905	5.31602	0.722028	1	0.0237015	5.3141	0.756298	1	-0.0105885	5.33985	0.973541	1	5.43025	5.73946	5.45315
1810026J23Rik	-0.409622	6.29539	8.26092e-05	0.00372061	-0.554173	6.2609	3.22843e-07	7.01249e-06	-0.144548	5.92246	0.285682	0.676843	18.8687	14.0338	12.4083
1810027O10Rik	0.103826	6.06108	0.210936	0.942371	0.218008	6.09882	0.0237435	0.103805	0.11418	6.19998	0.386793	0.800502	164.344	185.148	192.925
1810029B16Rik	0.143805	3.62223	0.346028	1	0.784065	3.8843	5.7095e-07	1.16721e-05	0.640208	4.08065	0.00065464	0.011548	8.12031	9.16168	14.3173
1810030J14Rik	0	#NAME?	1	1	0	#NAME?	1	1	0	#NAME?	1	1	0	0	0
1810030N24Rik	-0.0942062	4.40127	0.655499	1	-0.373237	4.31395	0.0220472	0.0981585	-0.27901	4.21268	0.105914	0.388065	18.0409	17.5517	13.7423
1810030O07Rik	0.0425582	6.35334	0.728512	1	0.141781	6.38401	0.244107	0.550671	0.0992212	6.42327	0.482016	0.896936	21.9074	22.6163	23.4626
1810031K17Rik	-0.0534903	6.09101	0.791036	1	-0.13644	6.05719	0.196076	0.477877	-0.082948	6.01935	0.371517	0.783727	17.1378	16.9505	15.3591
1810032O08Rik	-0.0442937	4.31617	0.858258	1	0.432182	4.48723	0.0012154	0.00975212	0.476447	4.55081	0.00350527	0.0403861	11.4984	11.6658	15.7367
1810033B17Rik	-0.952199	-0.931858	0.0667643	0.568352	0.447226	-0.49062	0.26793	0.583825	1.39537	-0.75119	0.00808505	0.0725194	0.413076	0.218845	0.620427
1810034E14Rik	-0.332521	1.73	0.135081	0.794435	-0.223134	1.76717	0.350154	0.688452	0.10932	1.55655	0.672773	1	1.40683	1.13581	1.18904
1810035I16Rik	-0.897552	-5.38103	0.947874	1	-0.645426	-5.27971	0.947874	1	0.228751	-6.0154	1	1	0.0839162	0.0605827	0.0985093
1810035L17Rik	0.190244	4.84277	0.105414	0.714993	0.379841	4.91313	0.00227223	0.0162847	0.18959	5.07731	0.222536	0.592439	117.368	136.68	151.097
1810037I17Rik	-0.0831769	5.08472	0.596797	1	0.510119	5.30055	6.95252e-06	0.00010983	0.593275	5.36298	1.84944e-05	0.000668699	28.216	27.176	39.4353
1810041L15Rik	0.0120216	2.84781	0.8423	1	-0.371704	2.72628	0.131393	0.363532	-0.383642	2.69185	0.133701	0.444731	0.81307	0.838281	0.619301
1810043G02Rik	-0.313045	4.9526	0.019454	0.262601	-0.430076	4.91894	0.00118928	0.00960872	-0.117026	4.67304	0.417259	0.828929	14.0395	11.4341	10.1436
1810043H04Rik	-0.055506	4.68771	0.740172	1	-0.0743079	4.68368	0.675214	0.990604	-0.0188013	4.64751	0.942234	1	56.6576	55.7891	53.3137
1810044D09Rik	-0.172548	2.06734	0.683868	1	-0.450527	1.97793	0.0976813	0.295084	-0.277876	1.84171	0.278289	0.665704	9.27886	9.05541	6.65696
1810046J19Rik	0.0389586	5.23299	0.788159	1	-0.00948626	5.2162	0.895205	1	-0.0484429	5.22987	0.728163	1	44.3049	46.0339	42.9259
1810046K07Rik	-2.00127	-7.71435	1	1	-1.93479	-7.62676	1	1	0	#NAME?	1	1	0.00516938	0	0
1810048J11Rik	0.0325254	4.97006	0.941877	1	0.11439	5.0044	0.360727	0.703166	0.0818615	5.02764	0.470252	0.88549	4.75886	4.8307	5.05382
1810049H13Rik	0.121813	3.34182	0.338054	1	-0.182148	3.22958	0.361565	0.703956	-0.303916	3.29309	0.104598	0.384825	10.3133	11.5677	8.89979
1810053B23Rik	-0.576866	-3.12879	0.660277	1	-0.297806	-3.05911	0.91113	1	0.274324	-3.41956	1	1	0.0979833	0.0667493	0.137849
1810055G02Rik	-0.11123	5.02443	0.561642	1	0.0925542	5.08455	0.425644	0.773039	0.203775	5.06385	0.233614	0.609694	12.6727	12.1259	13.3668
1810058I24Rik	0.184132	6.51262	0.0424001	0.439379	0.0595257	6.46461	0.452125	0.798441	-0.124604	6.58611	0.276171	0.663434	64.3921	78.0762	67.0069
1810062G17Rik	-0.0483123	0.263045	0.929757	1	-0.212875	0.212807	0.535092	0.882233	-0.164363	0.153261	0.635586	1	1.06094	1.02992	0.927772
1810062O18Rik	0.39154	-0.56989	0.188159	0.910871	-0.173791	-0.777123	0.803295	1	-0.564054	-0.540569	0.191024	0.543797	0.794262	1.19223	0.618991
1810063B05Rik	-0.367448	4.96948	0.00493652	0.103277	-0.0825398	5.05475	0.512266	0.86161	0.284893	4.85945	0.0600686	0.273504	38.9078	30.414	35.9334
1810063B07Rik	-0.127389	4.54405	0.452946	1	-0.101148	4.54604	0.471043	0.818673	0.0262384	4.46616	0.986504	1	7.29372	6.84413	6.61555
1810064F22Rik	-0.0700881	2.84484	0.722083	1	-0.152835	2.81318	0.396197	0.744202	-0.082732	2.74	0.665055	1	2.20165	2.12029	1.87635
1810065E05Rik	-0.385953	-1.34879	0.651706	1	-0.453186	-1.3655	0.507796	0.857124	-0.0671015	-1.61317	0.907368	1	0.358561	0.296189	0.287101
1810074P20Rik	-0.128086	6.16515	0.15542	0.84535	-0.351259	6.10551	0.00123818	0.00989393	-0.223168	5.96037	0.109403	0.395358	11.4813	10.3613	8.77565
2010001E11Rik	-0.00506959	-0.00255726	0.953778	1	-0.293238	-0.0818242	0.402955	0.751166	-0.287729	-0.148943	0.524604	0.922286	0.313181	0.299044	0.249321
2010001M06Rik	0.42474	1.57944	0.0976951	0.691199	1.26458	1.96991	2.28752e-08	6.37902e-07	0.839621	2.31597	0.0011531	0.0175803	5.12519	6.409	12.632
2010001M09Rik	0.633056	-1.23038	0.0830376	0.637078	0.84172	-1.17548	0.0407035	0.155706	0.2084	-0.724541	0.797486	1	0.300529	0.506982	0.535622
2010002M12Rik	-0.0631159	-2.5088	1	1	-0.357464	-2.59083	0.725753	1	-0.291825	-2.67583	0.846436	1	0.0365388	0.0372226	0.0285428
2010002N04Rik	-0.0842467	4.25092	0.719961	1	-0.134738	4.23471	0.486366	0.83438	-0.0504878	4.18606	0.772174	1	7.03289	6.81126	6.38486
2010003K11Rik	-0.951565	-2.25586	0.177892	0.892334	-0.520366	-2.1418	0.426849	0.77444	0.426493	-2.76164	0.697634	1	0.169691	0.0820996	0.11149
2010003K15Rik	1.69604	-6.13308	0.525736	1	1.03954	-6.62596	1	1	-0.60678	-5.41908	1	1	0.0108206	0.0420187	0.0246115
2010003O02Rik	0.0449398	2.44758	0.794434	1	-0.211115	2.37186	0.427277	0.774735	-0.255985	2.37093	0.346028	0.752875	36.6302	39.8526	33.9565
2010005H15Rik	-2.42422	-0.017451	0.0393653	0.416555	0.219508	0.553675	0.636935	0.973548	2.63659	0.00416791	0.0240427	0.150332	2.55185	0.551412	3.26367
2010009K17Rik	0.494502	-0.21688	0.105286	0.714993	0.384476	-0.271645	0.217741	0.512856	-0.109796	0.0521828	0.806626	1	1.1681	1.56895	1.50188
2010010A06Rik	-0.317798	0.18482	0.366142	1	-0.286691	0.191208	0.377799	0.723444	0.0310182	-0.0179078	1	1	1.7775	1.49472	1.4032
2010011I20Rik	0.172373	4.55205	0.163096	0.860258	0.0195928	4.49356	0.728901	1	-0.15277	4.61407	0.374201	0.786822	4.241	4.9845	4.32587
2010012O05Rik	-0.31745	4.83349	0.0125085	0.194693	-0.292272	4.8422	0.0226609	0.100106	0.0251748	4.62564	0.863056	1	9.82591	7.94995	7.84699
2010015L04Rik	-0.0126837	1.43438	1	1	-0.3231	1.33749	0.184275	0.458866	-0.31024	1.28444	0.243501	0.624165	0.683613	0.676356	0.523862
2010016I18Rik	-0.193413	-3.19811	0.972566	1	-2.55461	-3.55468	0.0380013	0.147797	-2.284	-4.01076	0.142742	0.460926	0.0537026	0.0443938	0.0090923
2010106C02Rik	-0.00435535	-6.1373	1	1	-2.73259	-6.63781	0.896322	1	-2.21433	-7.00482	1	1	0.0194456	0.0204966	0
2010106E10Rik	0	#NAME?	1	1	0	#NAME?	1	1	0	#NAME?	1	1	0	0	0
2010106G01Rik	0.0673542	6.40338	0.521952	1	0.124384	6.42385	0.219439	0.515725	0.057029	6.47608	0.61323	0.998529	9.96112	10.4635	10.6733
2010107E04Rik	-0.127575	6.84418	0.243886	0.971913	0.204988	6.95595	0.0491659	0.179494	0.332559	6.93377	0.00688847	0.065123	455.01	421.348	516.442
2010107G12Rik	-0.19736	0.395643	0.46429	1	0.0705832	0.480518	0.908781	1	0.267638	0.381545	0.464031	0.879203	0.444618	0.372542	0.421091
2010107G23Rik	0.152615	2.24404	0.432478	1	0.808586	2.50213	0.000176865	0.00189449	0.655834	2.707	0.0125958	0.0970452	1.87885	2.12532	3.20834
2010107H07Rik	-0.244304	3.35537	0.223224	0.959233	-0.132472	3.38619	0.506269	0.855501	0.111812	3.25316	0.647549	1	33.0515	29.1989	30.0189
2010109A12Rik	-0.14479	-0.421329	0.600696	1	-1.29741	-0.66209	0.00246116	0.0174294	-1.14919	-0.97521	0.027158	0.16369	1.24901	1.18089	0.465146
2010109I03Rik	-0.981486	-3.06739	0.429221	1	-0.040566	-2.82408	1	1	0.926706	-3.27844	0.468143	0.883584	0.0547054	0.0313728	0.0469168
2010109K11Rik	-0.0416375	4.98371	0.643152	1	-0.436869	4.87053	0.000605508	0.00543274	-0.395212	4.76435	0.00898644	0.0781656	5.24769	5.06768	3.78438
2010110P09Rik	0.225794	3.03924	0.372552	1	-0.391566	2.85926	0.0695258	0.231075	-0.617242	2.90468	0.0182016	0.124614	4.98025	5.61795	3.70259
2010111I01Rik	-0.0392525	3.88629	0.766745	1	0.111896	3.93707	0.488019	0.836253	0.151134	3.93179	0.390517	0.803995	3.15104	3.09418	3.39938
2010204K13Rik	0.155945	3.81805	0.324216	1	0.0123789	3.7725	0.806794	1	-0.143551	3.86658	0.533919	0.930981	23.8216	27.3414	23.995
2010300C02Rik	0.546577	2.34908	0.0139145	0.209573	0.763718	2.42331	0.00106046	0.00873769	0.217113	2.78108	0.499518	0.91326	0.67992	1.0007	1.11103
2010305A19Rik	0.1344	4.809	0.264327	0.999651	0.672218	5.01902	2.7315e-08	7.47916e-07	0.537798	5.18865	0.000174973	0.00422641	6.54715	7.22774	10.1766
2010308F09Rik	0.817319	-2.0179	0.149294	0.828845	-0.0146297	-2.36591	0.984604	1	-0.82698	-1.87606	0.209721	0.574026	0.337031	0.621027	0.346169
2010310C07Rik	-0.00469056	-5.13979	1	1	-3.61976	-5.63709	0.410217	0.759367	-3.04986	-6.01429	0.50958	0.918274	0.028998	0.0259666	0
2010315B03Rik	0	#NAME?	1	1	0	#NAME?	1	1	0	#NAME?	1	1	0	0	0
2010317E24Rik	0.35856	3.85517	0.0128597	0.197831	1.28047	4.26557	4.53886e-16	3.60708e-14	0.921858	4.61384	3.31241e-06	0.000155643	2.81477	3.77743	6.78329
2010320M18Rik	-0.123196	4.23	0.689401	1	-0.104664	4.22574	0.623632	0.961355	0.0185289	4.17397	0.940409	1	22.3001	21.6132	20.6121
2010321M09Rik	-0.0201958	6.06813	0.87599	1	0.0691826	6.09775	0.43664	0.782752	0.0893766	6.10217	0.41884	0.830298	16.0497	16.0272	16.6135
2200002D01Rik	-0.05319	1.66192	0.834041	1	-0.180229	1.64031	0.653738	0.983361	-0.126983	1.58546	0.838702	1	6.32399	6.32694	5.82833
2200002J24Rik	0.250545	2.0071	0.170549	0.877546	0.170473	1.97119	0.371811	0.716648	-0.0800382	2.14563	0.707244	1	5.79914	6.97141	6.43142
2200002K05Rik	0.0994478	2.67755	0.481068	1	0.0143031	2.64321	0.857114	1	-0.0851244	2.71668	0.666816	1	2.19677	2.49399	2.17539
2210009G21Rik	0.0247832	3.36155	0.918569	1	-0.334738	3.26063	0.12326	0.347808	-0.359467	3.18776	0.209903	0.574336	2.75621	2.71716	2.09162
2210010C04Rik	0.888506	-5.69301	0.814616	1	0.241744	-6.03433	1	1	-0.60678	-5.39067	1	1	0.0052621	0.0128359	0.0059843
2210010C17Rik	-0.513827	1.18192	0.0594386	0.529873	0.558112	1.54063	0.0584429	0.203672	1.07131	1.42152	0.00119717	0.0180742	0.936846	0.650644	1.35241
2210012G02Rik	-0.215989	5.21505	0.0567272	0.516781	-0.346318	5.17824	0.00252894	0.0177797	-0.130325	5.00292	0.321828	0.723814	4.17269	3.61634	3.21913
2210013O21Rik	0.12581	5.27035	0.191033	0.914891	0.0222394	5.23078	0.748377	1	-0.103567	5.31334	0.401143	0.8135	36.5942	40.9637	36.6255
2210015D19Rik	0.120254	3.37901	0.501922	1	0.0588981	3.36411	0.654362	0.983361	-0.0613469	3.43628	0.852686	1	4.05191	4.26178	4.13284
2210016F16Rik	0.00688092	5.92072	0.874132	1	-0.0403628	5.90403	0.722241	1	-0.0472426	5.90548	0.655296	1	14.8863	15.1941	14.2061
2210016L21Rik	0.0701739	5.42751	0.420717	1	-0.00825403	5.39959	0.951603	1	-0.0784252	5.44519	0.525254	0.923199	24.0592	25.9894	23.6219
2210018M11Rik	-0.337807	5.92427	0.00499705	0.103876	-0.587433	5.86581	1.10405e-05	0.000167043	-0.249619	5.54761	0.1503	0.473128	10.8504	8.38665	7.00571
2210019I11Rik	2.80445	-7.71447	0.666667	1	2.97433	-7.62723	0.666667	0.983361	0.228751	-5.98945	1	1	0	0.0100421	0.00936357
2210020M01Rik	0.310455	1.13935	0.229832	0.964608	-0.220731	0.953501	0.684878	0.997772	-0.530817	1.13984	0.166687	0.502835	1.64978	2.1201	1.30488
2210021J22Rik	0.0967493	4.59495	0.430161	1	0.0443307	4.57635	0.68656	0.999347	-0.0524152	4.64024	0.747159	1	19.4324	21.2201	20.0274
2210039B01Rik	-1.11168	-4.26016	0.495509	1	0.892113	-3.61971	0.378897	0.724265	1.95312	-3.81889	0.135433	0.447821	0.0506863	0.0199453	0.0823679
2210403K04Rik	0.167516	3.71376	0.276383	1	0.184999	3.72327	0.204031	0.489881	0.0174831	3.84093	0.876821	1	5.16683	5.79786	5.82331
2210404J11Rik	-0.130322	4.87047	0.287179	1	-0.0614241	4.89182	0.593573	0.938622	0.068894	4.81243	0.65143	1	8.85921	8.32605	8.32373
2210404O07Rik	-0.177195	2.11042	0.562248	1	-0.285976	2.07301	0.249688	0.558801	-0.108748	1.95474	0.62612	1	6.55928	6.03374	4.94564
2210404O09Rik	-0.0895021	3.25727	0.561527	1	-0.201796	3.22679	0.253082	0.563493	-0.112278	3.13758	0.628784	1	3.01339	2.79165	2.54229
2210407C18Rik	0.777474	-3.82564	0.448386	1	1.24419	-3.623	0.139791	0.379507	0.462905	-3.09818	0.658243	1	0.0542357	0.087757	0.132308
2210408F21Rik	0.639016	-4.56049	0.708399	1	-0.943689	-5.05054	0.717585	1	-1.51693	-4.69774	0.637967	1	0.0555396	0.0838267	0
2210408I21Rik	0.101248	3.4028	0.656082	1	-0.171627	3.32606	0.470478	0.818338	-0.272837	3.3479	0.309421	0.708444	2.2649	2.14029	1.87165
2210409D07Rik	0	#NAME?	1	1	2.97433	-7.6254	0.666667	0.983361	2.44308	-6.99435	1	1	0	0	0.0468717
2210409E12Rik	-0.595576	0.464108	0.125225	0.769011	-0.457671	0.4853	0.173893	0.440934	0.137657	0.122073	0.956049	1	4.66774	3.39926	3.36809
2210411K11Rik	0.0441853	2.888	0.752624	1	-0.170059	2.8204	0.443127	0.789518	-0.214202	2.82567	0.338325	0.744252	5.34052	5.63405	4.62209
2210414B05Rik	0	#NAME?	1	1	0	#NAME?	1	1	0	#NAME?	1	1	0	0	0
2210415F13Rik	2.24345	-5.70336	0.238319	0.965994	-1.93479	-7.62993	1	1	-3.57556	-5.40568	0.270559	0.657536	0.00607072	0.0407017	0
2210416O15Rik	0.0711436	0.401725	0.849441	1	-0.486926	0.243809	0.151724	0.400569	-0.557382	0.207102	0.15107	0.474526	0.640212	0.639705	0.421526
2210417A02Rik	-0.0229087	-0.796278	1	1	0.462616	-0.630386	0.204107	0.489935	0.484526	-0.566238	0.279324	0.667221	0.972635	0.881288	1.32778
2210417K05Rik	-0.354441	0.233916	0.350915	1	-0.335829	0.247475	0.437196	0.783266	0.0185396	0.0160443	0.95589	1	2.19529	1.80268	1.71147
2210420H20Rik	0.391072	-4.38406	0.88124	1	-1.19073	-4.81724	0.551015	0.897449	-1.51693	-4.68705	0.399595	0.812167	0.0391817	0.0293165	0.0229666
2300002M23Rik	0.311036	-3.01453	0.733311	1	-1.09753	-3.38741	0.236002	0.539274	-1.38586	-3.31085	0.174781	0.516863	0.0723667	0.0936322	0.0297541
2300003K06Rik	0	#NAME?	1	1	0	#NAME?	1	1	0	#NAME?	1	1	0	0	0
2300005B03Rik	-2.80881	-6.72162	0.896547	1	-2.73259	-6.63562	0.896547	1	0	#NAME?	1	1	0.0349925	0	0
2300009A05Rik	0.0133881	3.45986	0.957593	1	-0.0904395	3.42677	0.610061	0.949305	-0.103814	3.41569	0.619172	1	16.6171	16.5778	15.4484
2310001A20Rik	-0.0408148	4.97883	0.782891	1	0.0478244	5.01185	0.596181	0.940759	0.0886353	5.00497	0.485105	0.899743	10.2388	10.0858	10.5938
2310001H17Rik	0.5406	-1.57748	0.216629	0.951739	0.775887	-1.50003	0.0894656	0.277354	0.234823	-1.11668	0.764432	1	0.334369	0.617614	0.565683
2310001H18Rik	0	#NAME?	1	1	0	#NAME?	1	1	0	#NAME?	1	1	0	0	0
2310001K24Rik	0	#NAME?	1	1	3.87949	-6.61547	0.234031	0.536324	3.30394	-5.98061	0.519667	0.918274	0.0883536	6.22547e-10	0.141473
2310002D06Rik	-0.00491765	-3.80409	1	1	-0.989999	-4.04545	0.399342	0.747609	-0.959351	-4.19641	0.481558	0.896562	0.129109	0.0609787	0.0711125
2310002J15Rik	0.47364	-2.59484	0.313709	1	-0.447022	-2.93269	0.701359	1	-0.911522	-2.64654	0.187336	0.538003	0.154645	0.241812	0.0906827
2310002L09Rik	-2.15138	-4.25475	0.207098	0.937276	-4.86949	-4.33058	0.0779866	0.250713	-2.21433	-6.99372	1	1	0.06108	0.0164744	0
2310002L13Rik	-2.00127	-7.72169	1	1	-1.93479	-7.63452	1	1	0	#NAME?	1	1	0.00436885	0	0
2310003C23Rik	-0.121018	5.84277	0.276713	1	-0.0245069	5.87162	0.854752	1	0.0965084	5.81448	0.435932	0.848649	22.3937	20.9826	21.6744
2310003F16Rik	0.0487164	6.48703	0.534276	1	0.201819	6.54408	0.034922	0.138599	0.153101	6.61374	0.202355	0.562271	140.314	147.731	160.084
2310003H01Rik	0.046282	5.36527	0.646361	1	-0.127424	5.30584	0.232127	0.533878	-0.1737	5.31006	0.150793	0.474092	8.76149	9.20263	7.862
2310003L22Rik	-0.210365	4.60589	0.110028	0.728845	0.0873466	4.70263	0.582401	0.928225	0.297694	4.60899	0.0621435	0.279873	6.44749	5.55493	6.65297
2310004I24Rik	0.0522457	4.4077	0.719739	1	0.226985	4.47307	0.0799248	0.255518	0.174729	4.5354	0.233099	0.608898	10.2748	10.6484	11.9035
2310004N24Rik	0.0758782	4.5917	0.584076	1	0.0537461	4.58353	0.713085	1	-0.0221305	4.62778	0.883948	1	24.0069	25.0848	24.0803
2310005A03Rik	0.921266	-5.11275	0.6527	1	-3.24332	-6.05182	0.612304	0.95027	-3.57556	-5.39367	0.274853	0.662158	0.0115319	0.0208932	0
2310005E17Rik	-2.00127	-7.72593	1	1	-1.93479	-7.63901	1	1	0	#NAME?	1	1	0.00409438	0	0
2310005G13Rik	0.230388	-0.856963	0.562506	1	0.0447911	-0.927414	1	1	-0.185091	-0.799208	0.723299	1	0.117845	0.139398	0.118105
2310007B03Rik	0.240932	-0.157236	0.406821	1	0.041723	-0.238037	0.881118	1	-0.198875	-0.0789926	0.590298	0.980391	0.255417	0.326113	0.26716
2310007L24Rik	0.838298	-3.3357	0.294464	1	-2.02817	-4.05904	0.172797	0.439112	-2.78214	-3.56211	0.0316212	0.182056	0.070857	0.106557	0.0197867
2310008H04Rik	-0.0402497	6.23022	0.683496	1	-0.0177367	6.23549	0.795611	1	0.0225125	6.20836	0.900259	1	17.1419	16.693	16.8032
2310008H09Rik	0.0435314	7.7045	0.700852	1	-0.192977	7.63502	0.0909703	0.280413	-0.236507	7.62668	0.0709891	0.304641	27.0691	27.821	23.6069
2310008N11Rik	0.322322	-1.89264	0.669418	1	-0.670068	-2.17957	0.310132	0.638161	-0.986018	-2.07538	0.224668	0.596511	0.437938	0.518568	0.248592
2310009A05Rik	0.043259	3.8782	0.716681	1	-0.0546926	3.84421	0.776447	1	-0.0979419	3.86447	0.577241	0.968306	32.2999	33.752	30.82
2310009B15Rik	0.162203	3.90334	0.261982	0.996232	-0.00610428	3.8457	0.978116	1	-0.168291	3.93418	0.354039	0.762659	24.6136	28.0239	24.402
2310010J17Rik	-0.22287	2.70036	0.230786	0.964625	-0.495893	2.63104	0.0139062	0.0687195	-0.272957	2.41765	0.263576	0.653049	18.9119	15.9083	14.014
2310010M20Rik	1.31715	-4.92051	0.364773	1	2.15426	-4.44932	0.0523968	0.187875	0.82805	-3.69249	0.541275	0.937139	0.0137917	0.0295162	0.0605401
2310011J03Rik	0.0363068	5.0752	0.583853	1	0.0218208	5.06392	0.770948	1	-0.0144853	5.10521	0.829688	1	14.7953	15.732	14.8972
2310014F07Rik	-0.00494424	-3.54923	1	1	-0.692872	-3.73739	0.556993	0.903111	-0.674381	-3.82325	0.537424	0.934362	0.0687596	0.0846216	0.0516314
2310014L17Rik	0.0649012	0.690682	0.779372	1	-0.0977163	0.633199	0.767483	1	-0.162468	0.656895	0.598011	0.987297	0.331367	0.359322	0.311491
2310015A10Rik	0.0502704	5.18402	0.573377	1	-0.117208	5.13014	0.43137	0.77876	-0.167472	5.14864	0.241972	0.621477	4.97363	5.25809	4.56837
2310015B20Rik	-0.633089	-0.74063	0.203617	0.93323	-0.174362	-0.617128	0.748315	1	0.457333	-0.95344	0.444292	0.857423	1.61751	1.19143	1.48252
2310015D24Rik	-2.00127	-7.72169	1	1	-1.93479	-7.63451	1	1	0	#NAME?	1	1	0.001649	0	0
2310016D03Rik	0	#NAME?	1	1	0	#NAME?	1	1	0	#NAME?	1	1	0	0	0
2310016M24Rik	-0.0726895	6.20433	0.459835	1	0.0706551	6.25174	0.461881	0.808846	0.143342	6.22838	0.201737	0.561221	93.0789	89.2467	95.8614
2310020H05Rik	0.803181	-6.72938	1	1	1.9447	-6.04202	0.525489	0.874444	1.0896	-5.41825	1	1	0.00807188	0	0.0225113
2310021P13Rik	-0.102822	7.82987	0.208015	0.939963	-0.462374	7.73057	5.70149e-06	9.21938e-05	-0.35955	7.57988	0.00363501	0.0414908	25.4086	23.3151	18.0193
2310022A10Rik	-0.0334953	4.86909	0.858346	1	0.468895	5.0503	6.51621e-05	0.00079942	0.50237	5.1208	0.000367475	0.00750895	7.81216	7.78322	10.6762
2310022B05Rik	0.120753	6.32679	0.14863	0.826338	0.0251334	6.28985	0.696065	1	-0.0956175	6.37002	0.367822	0.779642	16.2582	18.1326	16.3626
2310028H24Rik	-0.305229	3.15189	0.0888831	0.657238	-0.500566	3.10374	0.00982982	0.052365	-0.195305	2.82254	0.431534	0.843966	3.24871	2.56215	2.22106
2310030A07Rik	-1.19714	-5.13362	0.730102	1	0.91161	-4.44547	0.466471	0.814043	2.01465	-4.64683	0.414178	0.825583	0.0570282	0.0228599	0.0881803
2310030G06Rik	0.42097	3.41905	0.00914048	0.158714	0.622041	3.49953	0.000140506	0.0015654	0.201057	3.79928	0.31	0.708875	5.82462	7.9073	8.96835
2310030N02Rik	0.393948	3.75867	0.00813098	0.147568	0.930976	3.99192	3.56437e-10	1.38327e-08	0.536994	4.30686	0.00242267	0.0306753	8.77752	11.5341	16.5557
2310033E01Rik	-0.369004	-1.61926	0.498923	1	-0.162904	-1.55196	0.729526	1	0.204953	-1.79645	0.792212	1	0.424494	0.334198	0.37492
2310033P09Rik	0.0471786	5.43358	0.787304	1	-0.0757064	5.40007	0.519526	0.868925	-0.122881	5.40348	0.427237	0.839725	25.9027	26.5161	24.1785
2310034C09Rik	0	#NAME?	1	1	0	#NAME?	1	1	0	#NAME?	1	1	0	0	0
2310034G01Rik	0.240071	1.61057	0.389708	1	-0.311084	1.44802	0.257478	0.568925	-0.550876	1.52237	0.0794827	0.325493	3.1668	3.71643	2.51917
2310034O05Rik	-0.00491765	-3.81814	1	1	-0.0398624	-3.83783	1	1	-0.0343047	-3.82778	1	1	0.0352936	0.0575734	0.0472228
2310035C23Rik	-0.480611	6.26104	0.000110313	0.00475672	-0.498381	6.25691	6.46649e-05	0.000794577	-0.0177706	5.89225	0.902858	1	10.5577	7.49911	7.24405
2310035K24Rik	0.00575154	4.50274	0.916601	1	-0.0239521	4.49012	0.880331	1	-0.0297018	4.49301	0.823218	1	11.0035	11.2764	10.6035
2310036O22Rik	0.0517587	6.87403	0.458342	1	0.247513	6.94175	0.007457	0.042114	0.195752	7.01934	0.0978389	0.369774	106.828	113.42	125.96
2310037I24Rik	0.0662354	6.04661	0.630729	1	0.155269	6.08085	0.14195	0.383691	0.0890316	6.12922	0.39557	0.808891	20.3185	21.1512	21.876
2310039H08Rik	0.138699	4.40501	0.274263	1	0.0904705	4.3837	0.478693	0.825782	-0.0482244	4.48674	0.748834	1	23.1796	26.4393	24.5762
2310039L15Rik	-0.279145	-3.15607	0.985997	1	0.189476	-3.00683	0.831836	1	0.462905	-3.09428	0.678468	1	0.150279	0.135232	0.169643
2310040G24Rik	0.325811	1.23972	0.173069	0.882565	0.203964	1.19312	0.381326	0.726475	-0.121764	1.39852	0.693591	1	2.78065	3.50587	3.12924
2310042D19Rik	-0.0919809	1.39789	0.702645	1	-0.37873	1.31525	0.12409	0.3496	-0.286581	1.19589	0.302057	0.69859	0.464265	0.427785	0.340927
2310042E22Rik	-2.00127	-7.71435	1	1	-1.93479	-7.62676	1	1	0	#NAME?	1	1	0.00532203	0	0
2310043J07Rik	-0.223634	-2.80832	0.88484	1	0.0572938	-2.72625	1	1	0.278018	-2.82601	0.831943	1	0.084079	0.092892	0.100319
2310043L19Rik	-0.469427	-2.09672	0.472742	1	0.10967	-1.92271	0.947114	1	0.575286	-2.13877	0.522028	0.91996	0.316906	0.203707	0.269083
2310043O21Rik	0.803181	-6.73137	1	1	1.03954	-6.63204	1	1	0.228751	-6.00943	1	1	0.00962045	0.0176018	0
2310044G17Rik	-0.110692	6.07341	0.183529	0.901723	-0.266661	6.0324	0.008329	0.0457839	-0.155966	5.91374	0.248654	0.632085	11.4388	10.4792	9.30873
2310044H10Rik	-0.130356	6.80255	0.384871	1	0.0285759	6.84271	0.818841	1	0.15893	6.79886	0.34075	0.746974	44.2512	41.7334	44.1859
2310045N01Rik	0.0533081	4.85809	0.648739	1	-0.0603268	4.82248	0.696096	1	-0.113629	4.84286	0.463485	0.878634	43.1017	45.6275	40.5458
2310046A06Rik	2.29885	-3.57009	0.00857063	0.151993	-0.0385261	-4.82537	1	1	-2.29087	-3.13981	0.0392758	0.209446	0.0222926	0.0828232	0.0227233
2310046K01Rik	-0.222296	1.69598	0.443981	1	-0.123307	1.72183	0.669207	0.985514	0.0989329	1.60341	0.803999	1	0.958369	0.802663	0.843611
2310046O06Rik	-0.0302579	4.93899	0.804814	1	-0.0656215	4.92986	0.63453	0.970764	-0.0353621	4.90348	0.845554	1	7.06671	6.98691	6.66074
2310047B19Rik	-0.310042	3.82144	0.0676347	0.571767	-0.18422	3.85612	0.259928	0.572116	0.125805	3.67287	0.550304	0.944641	5.93365	4.8894	5.12132
2310047M10Rik	-0.00231751	3.89112	0.893106	1	-0.187435	3.82963	0.328047	0.659863	-0.1851	3.81173	0.332054	0.735981	5.94387	6.10649	5.14624
2310050B05Rik	0.921266	-5.16477	0.657384	1	-0.268987	-5.63899	1	1	-1.13247	-5.06248	1	1	0.119054	0	0.0827237
2310050C09Rik	-2.00127	-7.71742	1	1	1.03954	-6.62482	1	1	2.44308	-6.99715	1	1	0.00590228	0	0.0134247
2310057J18Rik	0	#NAME?	1	1	0	#NAME?	1	1	0	#NAME?	1	1	0	0	0
2310057M21Rik	-0.0550136	4.53234	0.580242	1	0.148539	4.60479	0.354147	0.693784	0.20354	4.58861	0.200451	0.559299	7.50259	7.15262	8.09524
2310057N15Rik	0	#NAME?	1	1	0	#NAME?	1	1	0	#NAME?	1	1	0	0	0
2310061C15Rik	0.113678	4.72215	0.384375	1	0.13986	4.73401	0.255274	0.566533	0.0261808	4.81421	0.81847	1	13.3034	14.5384	14.5741
2310061I04Rik	-0.52351	6.07942	0.00366097	0.0826825	-0.430386	6.09837	0.0114665	0.0592532	0.0931199	5.73237	0.736522	1	45.582	31.5665	32.1653
2310061J03Rik	0.0117294	2.08828	0.76977	1	0.0590119	2.09606	0.705587	1	0.0472679	2.136	0.950221	1	3.61933	4.07111	3.49761
2310061N02Rik	0	#NAME?	1	1	0	#NAME?	1	1	0	#NAME?	1	1	0	0	0
2310065F04Rik	2.80445	-7.71985	0.666667	1	2.97433	-7.62732	0.666667	0.983361	0.228751	-5.99807	1	1	0	0.0036953	0.0046031
2310067B10Rik	-0.267758	6.56168	0.00735379	0.136877	-0.304527	6.54917	0.00188155	0.0140392	-0.0367691	6.3499	0.700987	1	13.3006	11.0783	10.4734
2310068J16Rik	-0.157404	1.15149	0.522845	1	-0.17422	1.16422	0.645561	0.98176	-0.0168164	1.04821	0.915366	1	1.84221	1.54669	1.55666
2310069B03Rik	-0.0550632	-2.29772	1	1	-0.568806	-2.43109	0.442328	0.789001	-0.509598	-2.54744	0.570527	0.962103	0.081347	0.07416	0.054518
2310069G16Rik	-0.360067	-3.07502	0.770752	1	-0.865756	-3.17822	0.456083	0.802744	-0.498105	-3.54162	0.768367	1	0.119942	0.102465	0.0681421
2310079F23Rik	0.0571071	3.93037	0.804676	1	0.094888	3.94739	0.564288	0.910629	0.0377782	3.98179	0.780751	1	2.7335	2.81415	2.86356
2310079G19Rik	0	#NAME?	1	1	0	#NAME?	1	1	0	#NAME?	1	1	0	0	0
2310081J21Rik	0.745109	-4.00035	0.516452	1	1.23916	-3.80608	0.22249	0.51981	0.489237	-3.26484	0.818465	1	0.0273618	0.036762	0.0685563
2310081J21Rik	0.745109	-4.00035	0.516452	1	1.23916	-3.80608	0.22249	0.51981	0.489237	-3.26484	0.818465	1	0.0700641	0.122802	0.168121
2400001E08Rik	-0.335482	6.3736	0.00660955	0.127298	-0.00587699	6.4682	0.954089	1	0.329598	6.31747	0.0202526	0.134239	58.3082	47.4583	56.9994
2400003C14Rik	0.0315536	7.44184	0.883851	1	0.217838	7.51071	0.022168	0.0985831	0.186283	7.55231	0.0659058	0.290427	57.5454	58.968	65.4498
2400009B08Rik	0.0520193	1.50777	0.655035	1	-0.239965	1.40791	0.484793	0.832711	-0.29183	1.43482	0.314433	0.714719	10.9063	11.7766	9.48763
2410001C21Rik	-0.118762	6.3025	0.279754	1	0.0638439	6.36248	0.462292	0.809055	0.182602	6.32189	0.115737	0.408139	27.0213	25.2996	27.8431
2410002F23Rik	-0.0310246	6.75126	0.794471	1	0.200756	6.83235	0.0307367	0.125821	0.231777	6.85517	0.0372085	0.20249	37.9838	37.4848	43.3913
2410002I01Rik	0.120439	4.83078	0.470539	1	0.0933685	4.82708	0.516009	0.865359	-0.0270689	4.88856	0.957605	1	6.89721	7.37952	7.13431
2410002O22Rik	0.0141817	6.16413	0.971696	1	-0.0221011	6.15545	0.823391	1	-0.036282	6.15333	0.821684	1	14.8697	14.9763	14.68
2410003K15Rik	-0.14479	4.96992	0.287455	1	-0.0041361	5.01443	1	1	0.140647	4.94557	0.357253	0.766552	35.3212	32.2661	34.6885
2410003L11Rik	1.09395	0.282816	0.000243394	0.00923036	2.00283	0.787411	1.19276e-12	6.5196e-11	0.908521	1.42194	0.00473715	0.050221	1.31041	2.79659	5.06008
2410004A20Rik	0.280761	-1.13748	0.562527	1	1.85117	-0.357334	4.25536e-07	8.99964e-06	1.56795	0.0236019	0.000249676	0.00559009	0.179108	0.216244	0.660409
2410004B18Rik	0.146821	4.6141	0.218049	0.952198	0.515571	4.75583	3.99567e-05	0.000524164	0.368733	4.9148	0.0147048	0.107809	18.7346	21.2738	27.1692
2410004I01Rik	0.484632	-0.966259	0.244228	0.972444	0.448427	-0.98469	0.226254	0.526097	-0.0359907	-0.675667	1	1	0.388541	0.492326	0.530331
2410004N09Rik	0.155885	4.2721	0.21051	0.941916	0.349253	4.33774	0.0161113	0.076781	0.193358	4.48725	0.326345	0.729582	51.183	58.5201	63.3554
2410004P03Rik	0.335621	-0.853423	0.356315	1	-0.282593	-1.06241	0.670829	0.986626	-0.616473	-0.875261	0.235329	0.612936	0.206067	0.266442	0.171874
2410006H16Rik	0.0327409	5.82933	0.517114	1	0.23767	5.89646	0.0316175	0.128529	0.204925	5.97832	0.199362	0.558084	135.012	144.325	157.453
2410007B07Rik	-0.138189	-3.72457	1	1	3.23968	-1.80752	1.08084e-10	4.55932e-09	3.35343	-1.32266	9.52479e-07	5.24314e-05	0.0460705	0.0487594	0.470635
2410012E07Rik	0.550177	0.612363	0.0376186	0.403106	1.01464	0.797164	0.000268372	0.00274804	0.464237	1.20425	0.200102	0.559001	0.712682	1.11797	1.44332
2410012M07Rik	0.3394	1.59895	0.260505	0.993946	1.04702	1.89949	0.000293714	0.00296322	0.707413	2.19177	0.0406207	0.213849	1.1238	1.42467	2.23447
2410015M20Rik	0.0781922	6.50909	0.334656	1	-0.00233874	6.48122	0.848472	1	-0.0805296	6.5353	0.507341	0.918274	103.434	112.463	102.871
2410016O06Rik	0.198963	4.96023	0.104302	0.713318	0.531748	5.09133	5.79327e-06	9.35481e-05	0.332774	5.26516	0.0135474	0.101942	9.01429	10.3696	12.7806
2410017I17Rik	-0.680137	-0.717616	0.165723	0.865824	2.38486	0.694612	5.64384e-12	2.89465e-10	3.06073	0.982312	4.92223e-11	9.31822e-09	0.118881	0.146978	1.13022
2410017P09Rik	0.171043	4.33516	0.209312	0.94173	0.123077	4.31843	0.361493	0.703956	-0.0479624	4.42347	0.779706	1	3.88438	4.38741	4.17509
2410018L13Rik	0.00706856	2.06061	0.928288	1	-0.0134836	2.0566	0.97368	1	-0.0205451	2.06564	0.982613	1	2.0671	2.17915	2.08336
2410018M08Rik	0.0915164	6.3683	0.258411	0.991775	0.519514	6.52351	4.53716e-07	9.50926e-06	0.427992	6.66255	0.00091031	0.0147711	22.7214	24.9638	32.109
2410021H03Rik	1.2134	-2.50963	0.0779439	0.620063	0.985721	-2.66169	0.203774	0.489494	-0.225502	-1.93484	0.798666	1	0.135962	0.287889	0.229006
2410022L05Rik	-0.0609011	5.69673	0.583878	1	0.102684	5.74998	0.499878	0.848743	0.16358	5.72955	0.289925	0.682737	55.5509	53.4595	58.1309
2410042D21Rik	-0.134057	5.1478	0.27434	1	-0.0135957	5.18592	0.948721	1	0.120456	5.12138	0.376094	0.788219	8.6987	8.05254	8.53018
2410057H14Rik	-0.519001	-5.72344	1	1	2.56072	-4.15515	0.0130617	0.0653789	2.97566	-3.81754	0.0336422	0.189944	0.0376848	0.0190095	0.229062
2410066E13Rik	0.161103	2.53596	0.577068	1	-0.430635	2.35876	0.14291	0.385259	-0.591574	2.37853	0.0783005	0.322369	2.30283	2.55531	1.65638
2410075B13Rik	-0.121913	3.44383	0.530421	1	-0.445215	3.35016	0.0146617	0.0715716	-0.323256	3.2133	0.110336	0.397274	3.32471	3.08301	2.39996
2410076I21Rik	-0.631399	4.13445	0.0025735	0.062486	0.137549	4.34942	0.580789	0.92647	0.768877	4.10007	0.0017049	0.023546	18.5026	12.1785	19.6317
2410088K16Rik	-4.24953	-5.15294	0.201185	0.929666	-0.285565	-4.65329	1	1	3.30394	-5.99652	0.514404	0.918274	0.0904454	0	0.042421
2410089E03Rik	-0.378104	6.34822	0.00274927	0.0659286	-0.483017	6.32172	0.000219944	0.00230279	-0.104912	6.00339	0.525839	0.92349	5.54242	4.15855	3.76954
2410091C18Rik	-0.0012368	5.3162	0.986757	1	0.0212376	5.32647	0.793879	1	0.0224736	5.32958	0.808462	1	12.0001	12.0415	12.0418
2410114N07Rik	-0.00435535	-6.13824	1	1	2.40879	-4.81431	0.103805	0.307674	2.32111	-4.41372	0.242514	0.622526	0.0130661	0.00984273	0.0730679
2410124H12Rik	0.287812	-3.31441	0.616301	1	1.72297	-2.65945	0.00564539	0.0338534	1.42489	-2.26787	0.101337	0.377289	0.12042	0.169345	0.346637
2410127L17Rik	0.123234	5.03127	0.350652	1	0.275442	5.08822	0.0265548	0.112934	0.152204	5.18901	0.271533	0.65847	10.7013	11.6789	12.709
2410131K14Rik	-0.043841	3.81726	0.811234	1	-0.0807884	3.80324	0.608513	0.949305	-0.0369441	3.7675	0.822771	1	3.71201	3.63034	3.43811
2410137F16Rik	-0.94817	-4.40811	0.626672	1	0.26978	-4.0531	1	1	1.17912	-4.41667	0.704462	1	0.0111988	0.00554239	0.0137745
2410137M14Rik	-0.653488	-3.0621	0.495074	1	0.0321139	-2.86696	1	1	0.676247	-3.18952	0.465522	0.880774	0.140831	0.0879389	0.129503
2410141K09Rik	0.0861722	-3.2054	1	1	1.99232	-2.27833	0.000419563	0.00399572	1.89381	-1.92382	0.00629478	0.0611319	0.219246	0.22352	0.794393
2500003M10Rik	-0.111979	7.58321	0.202218	0.930883	0.0408414	7.63288	0.683298	0.996558	0.15282	7.58277	0.144089	0.463029	40.8278	38.1495	41.1453
2500004C02Rik	-0.00782576	5.48646	0.959282	1	-0.105892	5.453	0.335532	0.67	-0.0980627	5.43074	0.429525	0.841876	16.8119	16.824	15.3027
2510002D24Rik	0.116991	4.38239	0.424411	1	0.0477905	4.36456	0.662967	0.983361	-0.0691953	4.42994	0.763361	1	11.9001	13.0335	12.2847
2510003D18Rik	0.395557	0.318982	0.208607	0.940818	-1.17024	-0.0919471	0.0015204	0.0117461	-1.56315	0.0104623	8.38326e-05	0.00230146	3.44601	4.38565	1.79613
2510003E04Rik	-0.0739775	5.86343	0.466216	1	-0.0965222	5.85393	0.300893	0.62619	-0.0225443	5.79861	0.789987	1	16.8884	16.169	15.3941
2510006D16Rik	-0.0140836	5.79604	0.95244	1	-0.0072662	5.80181	0.913656	1	0.00681718	5.79968	0.883317	1	58.1061	58.5162	56.9939
2510009E07Rik	0.0577621	5.57527	0.654684	1	-0.248132	5.48263	0.0358304	0.141481	-0.305884	5.47048	0.026407	0.160334	6.17069	6.40631	5.1077
2510012J08Rik	-0.0896113	5.8033	0.426231	1	0.230874	5.90949	0.0276879	0.116458	0.320478	5.90921	0.00981774	0.0829786	14.4464	13.7499	16.6131
2510039O18Rik	-0.0976109	6.1816	0.427015	1	0.0576339	6.22391	0.737082	1	0.155242	6.18572	0.327121	0.730467	18.7976	17.8962	18.978
2510049J12Rik	-0.00506734	-0.250762	0.970002	1	0.041723	-0.245002	0.937403	1	0.0467141	-0.23256	1	1	0.223189	0.227233	0.22675
2600006L11Rik	0.5406	-1.57592	0.229966	0.964625	0.0104542	-1.77332	0.94942	1	-0.527865	-1.44433	0.424255	0.836043	1.28908	2.2425	1.09733
2610001J05Rik	0.0589811	5.39303	0.487836	1	-0.0061391	5.37041	0.899675	1	-0.0651179	5.41315	0.628873	1	16.5757	17.7474	16.3921
2610002D18Rik	-0.407686	4.16839	0.00892111	0.155902	0.519604	4.48299	0.000448115	0.00421931	0.927223	4.41613	1.45772e-07	1.0317e-05	11.8339	9.00298	16.6982
2610002I17Rik	-0.0570394	4.56875	0.711168	1	0.0850602	4.61683	0.475522	0.822564	0.142091	4.60757	0.347945	0.755014	8.2918	8.05588	8.70383
2610002J02Rik	0.0224348	4.96387	0.694419	1	0.00444136	4.95205	0.913464	1	-0.0179926	4.9782	0.811143	1	19.5572	20.4913	19.6097
2610002M06Rik	0.0934002	5.09356	0.321758	1	-0.0336142	5.04308	0.850276	1	-0.127009	5.10224	0.309408	0.708444	3.81204	4.19673	3.67563
2610005L07Rik	0.205561	3.7059	0.37416	1	-0.246074	3.56823	0.150535	0.398818	-0.451582	3.61536	0.0433212	0.222335	2.53027	2.9047	1.98858
2610008E11Rik	0.0742006	6.65494	0.547711	1	-0.264785	6.55331	0.0193835	0.0886204	-0.338981	6.54668	0.0103994	0.0858912	16.0112	16.8239	13.1422
2610015P09Rik	-0.200669	4.91409	0.115063	0.742582	-0.311544	4.88691	0.0295168	0.122244	-0.11087	4.69889	0.593513	0.983627	5.88701	4.98636	4.57736
2610016A17Rik	0.803181	-6.7147	1	1	-1.93479	-7.63429	1	1	-2.21433	-6.99632	1	1	0.0164804	0.04583	0
2610017I09Rik	-0.00435535	-6.11806	1	1	-2.73259	-6.62611	0.899693	1	-2.21433	-6.99438	1	1	0.0297027	0.036227	0
2610018G03Rik	0.195458	5.34773	0.236771	0.965994	-0.434194	5.15362	0.01405	0.0692316	-0.629627	5.20023	0.00153118	0.0217532	13.4642	15.4069	9.84494
2610019E17Rik	0.00192687	3.12804	0.866362	1	0.335689	3.24101	0.0719131	0.236912	0.333715	3.31287	0.165477	0.500406	57.0245	59.1021	70.4252
2610019F03Rik	0.0422918	6.18232	0.805644	1	-0.0445123	6.1558	0.595393	0.940508	-0.0868024	6.15952	0.500014	0.913737	20.6584	21.2099	19.5065
2610020C07Rik	-0.0934825	3.19711	0.587419	1	-0.143187	3.18172	0.417236	0.764036	-0.0496985	3.10288	0.812005	1	3.91249	3.61351	3.54014
2610020H08Rik	-0.487219	5.13605	0.000593539	0.0190366	-0.532968	5.1289	0.000291881	0.00294784	-0.045749	4.74335	0.858541	1	13.5629	9.29789	8.79894
2610021K21Rik	-0.000789795	2.84012	0.992745	1	0.140789	2.88348	0.483144	0.830882	0.141552	2.90572	0.561599	0.954887	2.44893	2.48293	2.63591
2610027L16Rik	-0.110997	5.80212	0.326138	1	0.24347	5.92173	0.0227752	0.100516	0.354459	5.91407	0.00499628	0.05196	10.6151	9.999	12.1948
2610028E06Rik	0.0163999	5.0568	0.764981	1	-0.306469	4.95315	0.0192773	0.0882679	-0.322854	4.92412	0.0210978	0.137956	6.0573	6.28939	4.86283
2610028H24Rik	0.37386	-5.39809	1	1	-0.268987	-5.63656	1	1	-0.60678	-5.40824	1	1	0.0131345	0.00970341	3.61346e-08
2610029G23Rik	-0.371101	6.43836	0.00292366	0.0691845	-0.0548268	6.52981	0.521152	0.870735	0.316268	6.32765	0.0401764	0.212374	25.056	19.3598	23.2732
2610029I01Rik	0.0705742	3.39081	0.523928	1	-0.346142	3.25472	0.202165	0.487462	-0.416654	3.28209	0.0950441	0.363578	4.71489	5.22596	3.77042
2610034B18Rik	-0.0805662	4.25608	0.734639	1	-0.0858335	4.25181	0.665251	0.983361	-0.00526756	4.21213	0.938836	1	6.22433	6.09187	5.85732
2610034M16Rik	-0.519001	-5.72649	1	1	-3.24332	-6.05136	0.605819	0.948386	-2.21433	-7.01569	1	1	0.00342605	0.00185528	0
2610035D17Rik	0.079401	3.76836	0.710826	1	-0.288328	3.66076	0.0907218	0.279833	-0.367687	3.64815	0.0708375	0.304158	5.2831	5.52206	4.25309
2610035F20Rik	0.638809	-1.68611	0.315711	1	-0.226036	-1.98963	0.686228	0.999113	-0.860635	-1.67251	0.230539	0.605198	0.13477	0.230559	0.129899
2610037D02Rik	0.559104	-1.12504	0.155204	0.844966	1.68916	-0.603813	4.57859e-05	0.000589671	1.12835	-0.131969	0.0359783	0.198308	0.0601858	0.0986902	0.216912
2610039C10Rik	-0.317579	5.39148	0.0117732	0.187763	-0.269498	5.4032	0.02631	0.112359	0.048078	5.18376	0.802341	1	26.3008	21.2389	20.8967
2610044O15Rik	-0.125804	4.36018	0.431735	1	0.189085	4.46432	0.177969	0.447651	0.314868	4.44264	0.065472	0.289641	10.6833	10.0616	11.9397
2610100L16Rik	-0.69724	-0.357317	0.113229	0.737011	-8.44401	-0.704306	3.46816e-11	1.58345e-09	-7.12252	-1.81324	6.11358e-08	4.90878e-06	0.443125	0.265762	0
2610101N10Rik	-0.135456	7.96938	0.136976	0.797468	-0.176812	7.96078	0.0818733	0.25973	-0.0413553	7.84329	0.823767	1	22.3826	20.0172	19.301
2610109H07Rik	1.29735	-0.107561	0.000682345	0.0214708	0.295689	-0.595098	0.5842	0.929978	-1.00018	0.208016	0.0250745	0.154367	0.0801644	0.202503	0.0906883
2610203C20Rik	-0.014069	8.53911	0.947791	1	-0.199251	8.4799	0.0435989	0.164208	-0.185181	8.44433	0.0885364	0.349241	100.192	100.523	85.8981
2610203C22Rik	0.0527849	-0.92002	0.88155	1	-0.383496	-1.0502	0.482727	0.83041	-0.434976	-1.06757	0.417849	0.829465	0.294006	0.34144	0.2626
2610204G22Rik	0.398882	1.10609	0.0757766	0.608383	-0.221555	0.882454	0.466442	0.814043	-0.619993	1.10423	0.0351322	0.19524	1.86828	2.47876	1.56828
2610206C17Rik	0.0372637	1.41088	0.886755	1	0.0659774	1.41733	0.840053	1	0.0287012	1.44305	0.94985	1	0.621256	0.667503	0.562035
2610301B20Rik	-0.0423272	5.48476	0.673276	1	-0.19844	5.43779	0.0675204	0.226185	-0.156108	5.38097	0.219681	0.58857	15.239	14.9295	13.006
2610301G19Rik	0.0211344	6.80253	0.765746	1	-0.214664	6.72618	0.0177966	0.0830613	-0.235796	6.70493	0.0200002	0.13302	20.2634	20.8094	17.1828
2610305D13Rik	0.205005	4.7062	0.145074	0.818952	1.41578	5.26679	4.549e-22	7.01479e-20	1.21073	5.57016	1.59764e-11	3.35145e-09	6.76305	7.94974	17.7219
2610306M01Rik	-0.22134	3.18047	0.209334	0.94173	-0.510536	3.10901	0.00845325	0.0463793	-0.289146	2.89596	0.2188	0.587089	7.44565	6.39855	5.17906
2610307P16Rik	0.382712	1.67494	0.0665779	0.567863	0.425888	1.67536	0.0649216	0.220076	0.0431773	1.94715	1	1	0.79853	1.09505	1.06154
2610316D01Rik	-0.0170072	-0.237237	0.999013	1	-0.211299	-0.299171	0.628488	0.966091	-0.19396	-0.332429	0.615354	1	0.714988	0.731242	0.5796
2610318N02Rik	0.0642034	2.95514	0.699514	1	0.185054	2.99498	0.299803	0.624671	0.120831	3.05931	0.589917	0.980158	4.2083	4.4412	4.74323
2610507B11Rik	0.0840359	8.03251	0.626798	1	0.116055	8.04912	0.355549	0.695462	0.0320188	8.09211	0.706452	1	23.08	24.0732	24.3433
2610507I01Rik	-0.00492632	6.03556	0.857414	1	-0.41205	5.92085	0.000136324	0.00152537	-0.407114	5.84498	0.00140188	0.0203381	15.6373	15.5452	11.6082
2610524H06Rik	-0.0514165	4.5721	0.889538	1	0.230746	4.66456	0.0946748	0.288805	0.282147	4.69443	0.119264	0.416539	20.5799	20.5314	23.9421
2610528A11Rik	0.688927	-3.41319	0.594554	1	-1.12301	-3.94106	0.401889	0.749959	-1.77357	-3.57045	0.143639	0.462222	0.0819673	0.137395	0.042608
2610528E23Rik	0.0818642	4.52198	0.478078	1	0.453999	4.65846	0.00051063	0.00471639	0.372116	4.77774	0.0186498	0.126828	14.5861	15.8474	19.7476
2610528J11Rik	0.888075	-2.79096	0.234376	0.964625	1.718	-2.36317	0.00337827	0.0223984	0.826778	-1.8038	0.132529	0.442238	0.102576	0.170436	0.342238
2700007P21Rik	-0.0253468	6.23191	0.858959	1	0.0241643	6.24712	0.76423	1	0.0495102	6.24283	0.678717	1	15.583	15.4853	15.6641
2700023E23Rik	0.201909	3.91056	0.205613	0.93601	0.865006	4.19184	1.01478e-08	2.97598e-07	0.663055	4.41575	0.000181978	0.00435941	10.9354	12.4033	19.6695
2700029M09Rik	-0.0272213	5.87775	0.850193	1	0.58727	6.10797	5.04246e-09	1.55309e-07	0.61448	6.20045	2.99794e-07	1.93909e-05	37.8275	37.5742	56.3095
2700038G22Rik	0.20253	3.57733	0.22502	0.960718	0.841848	3.84326	1.77855e-07	4.08418e-06	0.639266	4.06461	0.000780466	0.0131594	6.38247	7.28056	11.2658
2700046A07Rik	-0.0672583	0.577585	0.93865	1	0.674311	0.839173	0.0149027	0.0724595	0.741013	0.964585	0.0481989	0.237794	0.482314	0.490806	0.775956
2700046G09Rik	0.0674957	3.72577	0.621721	1	-0.0538774	3.68312	0.792508	1	-0.12136	3.71673	0.512067	0.918274	5.60719	6.01091	5.18601
2700049A03Rik	0.133715	5.24222	0.271303	1	0.561584	5.40238	1.29306e-06	2.4439e-05	0.427857	5.54792	0.00150497	0.0215121	4.31395	4.73276	6.09731
2700050L05Rik	-0.219656	6.22943	0.0343485	0.381951	-0.13637	6.25744	0.176039	0.444777	0.0832842	6.10077	0.506674	0.918274	9.91784	8.36286	8.72999
2700054A10Rik	0.586162	1.20532	0.0211547	0.279086	-0.204516	0.929015	0.473282	0.819968	-0.790158	1.23126	0.0107688	0.0877362	0.3169	0.476367	0.267826
2700060E02Rik	-0.119955	7.51608	0.196193	0.921225	0.11444	7.59341	0.262728	0.576265	0.234393	7.55189	0.0366993	0.201021	100.47	93.5744	111.657
2700062C07Rik	0.0197757	4.52516	0.736612	1	0.227711	4.59484	0.0755344	0.245111	0.207925	4.65661	0.217757	0.585774	16.4673	17.2621	19.2606
2700069I18Rik	0.222039	-2.19286	0.737591	1	-0.568806	-2.43256	0.442214	0.788857	-0.784799	-2.36216	0.29147	0.684645	0.208172	0.258513	0.11262
2700070H01Rik	0.289383	-0.563029	0.393521	1	-0.13384	-0.716661	0.763747	1	-0.422281	-0.562967	0.331017	0.734769	0.257537	0.333657	0.225738
2700078E11Rik	-0.320733	6.78597	0.000643742	0.0203662	-0.443839	6.75273	3.3992e-06	5.82264e-05	-0.123104	6.49716	0.267635	0.656788	13.7485	11.0138	9.86883
2700081L22Rik	-0.424354	-1.02912	0.381829	1	-0.302737	-0.996349	0.500918	0.849827	0.121077	-1.27771	0.911772	1	0.810258	0.621602	0.627226
2700081O15Rik	0.124856	7.65317	0.277966	1	-0.00433697	7.61441	0.912575	1	-0.129192	7.66514	0.302862	0.699479	26.5173	28.6161	25.8577
2700086A05Rik	0.945076	-1.64985	0.0582636	0.522898	-0.219396	-2.11681	0.72428	1	-1.15884	-1.52769	0.0651605	0.288918	0.257439	0.447032	0.207878
2700089E24Rik	0.0195386	6.39461	0.798563	1	-0.062692	6.36987	0.637841	0.97423	-0.0822291	6.37457	0.5289	0.926135	23.5779	24.1058	22.3071
2700089I24Rik	0.101208	-1.38636	0.85934	1	-1.40354	-1.73323	0.0267835	0.113578	-1.49565	-1.83975	0.0202422	0.134237	0.138417	0.153739	0.0410444
2700090O03Rik	-0.52742	-2.55615	0.634242	1	-0.246219	-2.47934	0.763957	1	0.278018	-2.79883	1	1	0.273704	0.216231	0.235672
2700094K13Rik	0.0478254	7.33531	0.591751	1	0.631134	7.56075	3.38273e-10	1.31717e-08	0.583304	7.69086	1.23295e-06	6.53968e-05	217.369	227.738	331.338
2700097O09Rik	0.0957398	4.53538	0.536195	1	0.322047	4.61873	0.020689	0.0934269	0.226296	4.71134	0.147506	0.468963	15.0075	16.4072	18.5353
2700099C18Rik	-0.041702	4.19927	0.753699	1	0.554874	4.41983	0.00032088	0.00319303	0.596538	4.49214	0.000854997	0.0140697	11.3178	11.3434	16.7398
2810001G20Rik	-0.0738846	5.55561	0.654622	1	-0.26651	5.49713	0.0382431	0.148563	-0.192619	5.42793	0.155422	0.481827	43.7848	42.7426	36.2772
2810002D19Rik	-0.0177629	3.39182	0.970041	1	-0.105841	3.36242	0.65721	0.983361	-0.088066	3.34981	0.672478	1	5.2843	5.34829	4.90032
2810002N01Rik	0.113421	5.04242	0.320106	1	0.0720695	5.02987	0.478831	0.825894	-0.0413491	5.10533	0.812783	1	27.3106	30.5218	26.7209
2810004N23Rik	0.116117	6.23393	0.182295	0.900838	0.618048	6.43009	1.08741e-11	5.35316e-10	0.501924	6.58781	3.91774e-06	0.000178173	39.9975	43.855	60.699
2810006K23Rik	-0.129365	4.63948	0.297533	1	0.0174373	4.68886	0.952674	1	0.146794	4.6189	0.339129	0.745275	11.4632	10.5105	11.4062
2810007J24Rik	-0.519001	-5.70866	1	1	-3.24332	-6.04635	0.610019	0.949305	-2.21433	-6.99623	1	1	0.00472532	0.006486	0
2810008D09Rik	0.0828303	5.07747	0.481442	1	0.0808486	5.07778	0.474791	0.821665	-0.00198126	5.13656	0.99368	1	53.5954	57.5567	55.9004
2810008M24Rik	0.0464318	5.91797	0.496707	1	-0.0939163	5.86902	0.493872	0.842723	-0.140345	5.89376	0.237816	0.616653	23.1254	24.5315	21.4736
2810011L19Rik	-0.534413	0.229393	0.106043	0.716541	0.848406	0.710459	0.00750284	0.0423114	1.38138	0.663135	0.000211413	0.00490802	0.27244	0.18144	0.476048
2810013P06Rik	-0.122931	4.73582	0.417294	1	-0.1884	4.71166	0.156679	0.410057	-0.0654656	4.62308	0.597331	0.986869	9.71469	9.11513	8.3545
2810021B07Rik	-0.112062	5.43159	0.347145	1	0.11076	5.50143	0.317201	0.646876	0.222815	5.47013	0.0932161	0.35984	11.4552	10.7843	12.1063
2810021J22Rik	0.0158803	4.68443	0.954886	1	-0.113167	4.65127	0.417282	0.764036	-0.129041	4.62857	0.514378	0.918274	3.55293	3.53727	3.22783
2810025M15Rik	0.0327332	5.14877	0.648004	1	0.115337	5.1754	0.271065	0.587825	0.0826013	5.22338	0.580735	0.970893	23.2733	24.3696	24.949
2810029C07Rik	-0.26021	2.32424	0.212392	0.945169	-0.469123	2.26701	0.0212885	0.0953979	-0.208851	2.04459	0.354597	0.763316	1.92154	1.63974	1.37312
2810030E01Rik	-0.258574	4.47958	0.085845	0.648834	-0.194736	4.4924	0.147611	0.393906	0.063832	4.32348	0.823695	1	3.65409	3.09236	3.08745
2810032G03Rik	-0.34496	0.371515	0.342581	1	-1.15356	0.195282	0.00173319	0.0131217	-0.807282	-0.194095	0.0526397	0.251583	0.809864	0.692946	0.364852
2810046L04Rik	0.100156	5.51864	0.308574	1	0.00830228	5.4866	0.917206	1	-0.091851	5.54138	0.435282	0.848046	6.94441	7.54803	6.88337
2810047C21Rik1	0.293346	-0.744108	0.496136	1	0.242147	-0.775077	0.616921	0.954688	-0.0510228	-0.585132	0.941455	1	0.235997	0.296336	0.270044
2810049E08Rik	-0.304275	-4.91622	1	1	-0.0385261	-4.83577	1	1	0.254071	-4.99356	1	1	0.0233319	0.0241953	0.0237427
2810055F11Rik	0.00883574	4.25874	0.809286	1	-0.138335	4.20716	0.399227	0.747544	-0.14716	4.20328	0.345191	0.752192	7.96114	8.21201	7.06142
2810055G20Rik	0.0115497	1.61249	0.944413	1	-0.393723	1.5008	0.0903519	0.279209	-0.405064	1.42693	0.155873	0.482357	0.559644	0.55662	0.417519
2810403A07Rik	-0.0565213	7.56031	0.458694	1	0.0357194	7.59263	0.755537	1	0.0922401	7.56327	0.361608	0.771649	42.9427	41.1454	43.1272
2810403D21Rik	-0.359934	0.918429	0.379455	1	-0.298844	0.921111	0.362919	0.705331	0.0610069	0.722288	1	1	1.28573	1.17045	1.02172
2810404M03Rik	0	#NAME?	1	1	0	#NAME?	1	1	0	#NAME?	1	1	0	0	0
2810405F15Rik	0.305608	0.0743482	0.345031	1	0.136461	0.0130599	0.664917	0.983361	-0.168901	0.195252	0.704673	1	0.469408	0.59302	0.504907
2810405K02Rik	0.0383686	4.56395	0.590215	1	-0.0869902	4.51777	0.688456	1	-0.125351	4.54686	0.416054	0.827634	24.8814	26.5376	23.3314
2810407C02Rik	0.0646733	7.0097	0.577106	1	0.0223446	7.00018	0.782595	1	-0.0423282	7.03193	0.809859	1	24.686	25.7911	24.6724
2810408A11Rik	-0.264728	3.96929	0.16491	0.865459	-0.404459	3.92462	0.0200035	0.0909551	-0.139719	3.72838	0.403655	0.815719	6.66416	5.69669	4.73693
2810408I11Rik	-0.260911	2.71401	0.220402	0.955689	0.341552	2.90968	0.109837	0.319375	0.60234	2.85252	0.0146899	0.107748	8.72334	7.39801	10.7804
2810408M09Rik	0.0437298	4.87093	0.706336	1	0.215324	4.92991	0.0726526	0.238606	0.171587	4.98709	0.223931	0.5953	11.1958	11.6151	12.793
2810410L24Rik	0.0205689	4.42789	0.863881	1	0.0012098	4.41987	0.999291	1	-0.0193577	4.43157	0.888589	1	8.00431	8.2749	7.91609
2810417H13Rik	0.045984	6.24415	0.47095	1	0.100566	6.25823	0.280534	0.60034	0.0545809	6.31776	0.758451	1	22.1099	23.5117	23.5438
2810422J05Rik	-0.068409	6.05609	0.602687	1	-0.0367447	6.06471	0.787787	1	0.0316635	6.0319	0.830833	1	42.4754	41.4947	40.8999
2810422O20Rik	-0.278515	3.32432	0.154673	0.843853	-0.182136	3.34843	0.321354	0.651635	0.0963596	3.18383	0.725597	1	5.38079	4.5383	4.64182
2810428I15Rik	-0.293424	5.45793	0.0212427	0.279772	-0.111788	5.51311	0.401778	0.749953	0.181629	5.35411	0.202424	0.562329	64.1681	53.9	59.3174
2810429I04Rik	0.24372	0.401655	0.492405	1	0.828147	0.634775	0.00513412	0.0313939	0.584007	0.857979	0.0755313	0.31564	1.68664	1.97478	2.91029
2810432D09Rik	0.0591476	5.12439	0.629712	1	0.153908	5.16217	0.16371	0.423319	0.094757	5.21793	0.434571	0.847482	34.9466	36.7783	38.6157
2810432L12Rik	-0.401612	3.53506	0.0424267	0.43946	-0.630399	3.4769	0.00147169	0.0114075	-0.228757	3.14997	0.30049	0.696418	2.93478	2.2702	1.87042
2810433D01Rik	0.0857649	-0.586562	0.831688	1	0.182676	-0.553599	0.60436	0.948386	0.0967455	-0.475143	0.881554	1	0.36155	0.386794	0.405184
2810442I21Rik	-0.441512	3.31647	0.0271494	0.325997	-0.569087	3.28767	0.00616095	0.0361977	-0.12756	2.92773	0.630761	1	2.17587	1.62387	1.41497
2810442N19Rik	0.495655	-1.97919	0.358233	1	-0.852859	-2.38754	0.210201	0.500257	-1.33855	-2.1581	0.0451533	0.227969	0.166786	0.288961	0.0878723
2810453I06Rik	0.0620605	4.84024	0.507851	1	0.080846	4.84362	0.459992	0.807075	0.0187849	4.90077	0.948868	1	8.84688	9.469	8.97502
2810454H06Rik	-0.422278	2.76368	0.0312674	0.35777	-0.888179	2.65864	1.74669e-05	0.000251994	-0.465774	2.25682	0.0487086	0.239369	1.81666	1.35228	0.965935
2810459M11Rik	-0.499557	0.597375	0.0909438	0.664458	-0.780807	0.535303	0.0104766	0.0550794	-0.280943	0.100293	0.406325	0.817955	0.34864	0.247254	0.192647
2810468N07Rik	-0.208717	3.64257	0.210317	0.94188	-0.423641	3.5851	0.0159489	0.0761314	-0.214899	3.39291	0.302417	0.698867	7.26667	6.28928	5.3789
2810471M01Rik	-2.80881	-6.71838	0.896319	1	0.241744	-6.04626	1	1	2.44308	-7.00344	1	1	0.00711957	0	0
2810474O19Rik	0.143706	6.9971	0.216743	0.951764	0.250805	7.03751	0.0191995	0.0880214	0.107098	7.13721	0.343554	0.750385	13.6691	14.9625	15.8111
2900002K06Rik	0.212466	0.478535	0.514902	1	0.0967412	0.433513	0.863468	1	-0.115593	0.547031	0.740381	1	1.73813	2.00424	1.8282
2900005J15Rik	0.0291485	4.14309	0.800749	1	-0.184359	4.06957	0.223388	0.521138	-0.213489	4.05811	0.199918	0.558766	6.17772	6.35218	5.31204
2900006K08Rik	-0.438255	1.85253	0.0568138	0.517166	-0.847254	1.76078	0.000549836	0.00500162	-0.408794	1.34359	0.160496	0.490632	1.33343	0.995702	0.701399
2900008C10Rik	-0.0910318	0.836621	0.758118	1	-0.309438	0.785559	0.400552	0.748484	-0.218227	0.682593	0.655282	1	1.0142	0.945252	0.771827
2900009J06Rik	-0.56266	0.0581384	0.106735	0.718303	-0.356899	0.121999	0.318028	0.64754	0.205342	-0.23531	0.586024	0.975868	4.88194	3.88974	4.46538
2900010M23Rik	-0.0333826	6.69457	0.767627	1	0.207099	6.77866	0.0572539	0.200445	0.240479	6.79814	0.0586826	0.269258	247.164	244.67	280.062
2900011O08Rik	0.115575	5.18777	0.351756	1	-0.256613	5.07101	0.039372	0.151834	-0.372172	5.09122	0.00930198	0.0800172	10.6189	11.6134	8.77661
2900026A02Rik	0.139939	4.11274	0.222875	0.958856	0.446774	4.21297	0.00277815	0.0191558	0.306815	4.36963	0.132636	0.442467	1.90915	2.19255	2.55722
2900041M22Rik	0.216691	-0.28822	0.456284	1	1.86217	0.510713	1.58094e-10	6.48102e-09	1.64401	0.885982	5.12204e-06	0.000226312	0.423121	0.524672	1.56907
2900052N01Rik	-0.0372241	-1.64917	1	1	-0.0409677	-1.65488	0.988562	1	-0.00374482	-1.68407	1	1	0.0807019	0.0793813	0.0806882
2900053A13Rik	0.00523746	4.31053	0.892308	1	-0.146518	4.26153	0.383207	0.728716	-0.151745	4.24894	0.379786	0.792625	12.699	13.0831	11.5797
2900055J20Rik	-2.80881	-6.72177	0.901195	1	-2.73259	-6.63773	0.901195	1	0	#NAME?	1	1	0	0	0
2900056M20Rik	-0.07085	5.05048	0.687673	1	-0.136027	5.02319	0.280864	0.600763	-0.0651748	4.97144	0.55719	0.95017	5.38809	5.24674	4.81697
2900057B20Rik	-0.726246	-3.01434	0.43252	1	-0.703227	-2.98091	0.501382	0.850366	0.0216952	-3.5439	1	1	0.0967561	0.0472618	0.0579844
2900060B14Rik	0.644798	-2.64212	0.25107	0.982432	0.82836	-2.58808	0.202517	0.487957	0.183035	-2.15382	0.8702	1	0.218042	0.343407	0.377975
2900064A13Rik	-0.51791	5.90438	5.88321e-06	0.000414301	-0.375499	5.94342	0.000940201	0.00786372	0.142405	5.60625	0.280897	0.669948	49.3556	34.7281	37.2032
2900076A07Rik	0.103658	3.71044	0.555566	1	0.1489	3.7243	0.39941	0.747609	0.0452383	3.79334	0.831269	1	10.5326	11.3115	11.3248
2900079G21Rik	0.803181	-6.71458	1	1	-1.93479	-7.63418	1	1	-2.21433	-6.99631	1	1	0.0149847	0.00451253	0.0123927
2900092C05Rik	0.803181	-6.73077	1	1	-1.93479	-7.63689	1	1	-2.21433	-7.01869	1	1	0	0	0
2900092D14Rik	0.803181	-6.72414	1	1	1.03954	-6.62546	1	1	0.228751	-6.01115	1	1	0.00193405	0.00279255	0.004399
2900092E17Rik	-0.225296	6.47022	0.0334488	0.374898	-0.0623335	6.52147	0.536416	0.883342	0.162959	6.39531	0.188749	0.540326	49.4006	42.4987	46.2721
2900093L17Rik	-2.00454	-4.3953	0.233235	0.964625	-1.74863	-4.31774	0.311108	0.639547	0.228751	-5.99935	1	1	0.19436	0.058541	0.0458613
2900097C17Rik	-0.0600123	6.79626	0.614176	1	0.143236	6.86284	0.121352	0.343422	0.203246	6.86417	0.0764342	0.317646	15.5055	15.1175	16.8282
3000002C10Rik	-0.15563	3.94429	0.396039	1	-0.139543	3.94968	0.449503	0.795824	0.016084	3.84791	0.945449	1	9.47756	8.60122	8.369
3010001F23Rik	-0.0565558	1.25717	0.905297	1	-0.23007	1.20314	0.39829	0.746353	-0.17341	1.14366	0.540976	0.936785	1.94435	1.82587	1.66915
3010026O09Rik	-0.230295	4.28389	0.132037	0.786714	-0.00825824	4.35587	0.994277	1	0.222019	4.24488	0.188338	0.539614	13.8642	12.0778	13.6808
3100003L05Rik	-0.390276	-2.85169	0.707067	1	0.0572938	-2.71755	1	1	0.442612	-2.90729	0.66779	1	0.194882	0.0992628	0.212657
3110001D03Rik	0.00418896	5.81121	0.839407	1	-0.00812341	5.80456	0.985842	1	-0.0123121	5.8152	0.875903	1	69.0986	70.9366	67.6641
3110001I22Rik	-0.00255652	3.02214	0.978562	1	0.315491	3.13147	0.0854784	0.268409	0.317999	3.17973	0.133773	0.444731	3.85148	3.81814	4.70419
3110002H16Rik	0.165063	5.70467	0.183016	0.901723	0.651461	5.8992	3.21703e-09	1.0433e-07	0.486389	6.06819	0.00010589	0.0027987	17.6025	19.3011	27.5033
3110003A17Rik	0.00564878	5.09426	0.705401	1	0.0613248	5.10744	0.520151	0.869483	0.0556739	5.14802	0.821449	1	35.9303	37.581	37.4962
3110007F17Rik	0.0397268	1.02836	0.899847	1	0.0446238	1.03146	0.84635	1	0.00489674	1.05897	1	1	1.5904	1.56346	1.57981
3110009E18Rik	-0.0380977	1.89835	0.910938	1	0.62705	2.14809	0.00157968	0.0121076	0.664947	2.24597	0.00533767	0.0544643	7.71738	7.48332	12.3525
3110009F21Rik	0	#NAME?	1	1	0	#NAME?	1	1	0	#NAME?	1	1	0	0	0
3110015C05Rik	2.80445	-7.71986	0.666667	1	2.97433	-7.62733	0.666667	0.983361	0.228751	-5.99808	1	1	0	0.0126671	0.0157789
3110021A11Rik	0.0456829	0.859332	0.875788	1	-0.831342	0.627034	0.00520255	0.0316709	-0.876123	0.529181	0.0102981	0.0854301	1.81844	1.87742	1.01546
3110021N24Rik	0.264991	2.19928	0.592176	1	-1.26529	1.82039	0.00214454	0.0155611	-1.52955	1.77827	0.00134359	0.0197304	1.59242	1.81052	0.65621
3110035E14Rik	-0.183559	-0.916021	0.837453	1	-0.031809	-0.883791	1	1	0.151289	-0.956097	0.925018	1	0.102849	0.109363	0.0985475
3110039I08Rik	-0.43669	-3.04762	0.834897	1	-0.942293	-3.16534	0.55843	0.904371	-0.498105	-3.51633	0.637923	1	0.147142	0.114569	0.0869375
3110039M20Rik	0	#NAME?	1	1	0	#NAME?	1	1	0	#NAME?	1	1	0	0	0
3110040N11Rik	-0.0507826	4.34021	0.766821	1	-0.136054	4.31443	0.392465	0.739904	-0.0852656	4.26934	0.629655	1	18.6858	17.9868	16.7464
3110043O21Rik	-0.0124284	6.34424	0.739722	1	-0.378995	6.2362	8.33402e-05	0.000995366	-0.366559	6.15385	0.00153741	0.0217886	17.6409	17.3754	13.157
3110045C21Rik	-0.0529051	1.24618	0.731663	1	-0.245326	1.19706	0.327297	0.658809	-0.192302	1.10781	0.602372	0.991261	1.71452	1.63518	1.4088
3110047P20Rik	-0.17415	-1.01239	0.667878	1	0.110187	-0.920948	0.879146	1	0.283507	-0.999195	0.561737	0.954887	0.0399862	0.0353684	0.0423031
3110052M02Rik	0.0330328	4.07174	0.875925	1	-0.188303	4.00413	0.210863	0.501307	-0.221316	3.98521	0.219062	0.587637	2.50233	2.57627	2.19109
3110056K07Rik	0.15861	4.14794	0.401197	1	0.0877186	4.12956	0.606331	0.948386	-0.0708854	4.20968	0.789261	1	11.7933	12.9732	12.246
3110056O03Rik	0.128424	5.50539	0.228115	0.964234	-0.222472	5.396	0.0678805	0.227097	-0.350884	5.43411	0.00859839	0.0757095	10.3965	11.4533	8.8785
3110057O12Rik	-1.64158	3.90695	7.99905e-09	1.3025e-06	-2.00871	3.86567	9.51924e-12	4.73623e-10	-0.367065	2.40796	0.262584	0.651634	5.27009	1.59902	1.21386
3110062M04Rik	0.146279	3.38643	0.407355	1	-0.280055	3.25526	0.125206	0.351849	-0.426271	3.29006	0.041294	0.215637	3.31945	3.60241	2.88188
3110070M22Rik	0.422238	-0.240319	0.362788	1	0.153395	-0.335468	0.72678	1	-0.268374	-0.0938726	0.667412	1	0.673366	0.872116	0.658613
3110079O15Rik	0	#NAME?	1	1	0	#NAME?	1	1	0	#NAME?	1	1	0	0	0
3110082D06Rik	-0.16805	-0.393109	0.816927	1	-0.716429	-0.529149	0.160708	0.418063	-0.547127	-0.721198	0.317182	0.718373	0.0749806	0.0696407	0.0460905
3110082I17Rik	0.111606	4.4957	0.306238	1	0.39384	4.59558	0.00332293	0.022126	0.282219	4.72935	0.103739	0.382884	11.1691	12.4891	14.6143
3110082J24Rik	0.803181	-6.70803	1	1	-1.93479	-7.62731	1	1	-2.21433	-6.99618	1	1	0.0184998	0.105293	0
3110099E03Rik	0.423794	-1.55781	0.375816	1	0.0240967	-1.70423	1	1	-0.397994	-1.46556	0.538891	0.935087	0.0792207	0.108954	0.0712038
3200001D21Rik	0.472057	-0.90423	0.275045	1	0.519303	-0.901237	0.257121	0.568317	0.0472775	-0.602855	1	1	0.134021	0.175085	0.186584
3200002M19Rik	-0.502963	4.489	0.00150653	0.0408854	0.241036	4.72062	0.148011	0.39451	0.74395	4.54115	5.75097e-05	0.00171461	24.77	17.5915	28.8927
3230401D17Rik	-0.00942001	5.24338	0.944109	1	0.443778	5.4072	0.000145138	0.00160549	0.453184	5.47785	0.000948235	0.0152484	17.9592	18.0141	23.997
3300002I08Rik	0.468274	0.0621552	0.252068	0.983646	-0.705931	-0.287338	0.110878	0.321822	-1.17222	-0.101237	0.0166644	0.11772	1.25973	1.70402	0.730466
3300005D01Rik	-0.00500578	-2.68353	1	1	-1.15019	-2.96146	0.306712	0.633731	-1.13024	-3.08688	0.376035	0.788219	0.134815	0.198181	0.079802
3425401B19Rik	-0.164024	-1.94253	0.952205	1	0.980286	-1.51732	0.100698	0.301575	1.13977	-1.38275	0.155152	0.481827	0.0325082	0.0307434	0.0625381
3632451O06Rik	-0.666473	3.66997	0.000458098	0.0153479	-0.4199	3.7263	0.0163234	0.0776009	0.24653	3.29866	0.331157	0.734869	3.63953	2.32668	2.60695
3632454L22Rik	-0.54624	-1.17532	0.2043	0.933402	-1.3775	-1.3113	0.00904855	0.0490218	-0.82698	-1.90495	0.224894	0.596906	0.110539	0.0831976	0.0351858
3830403N18Rik	-1.1813	3.05603	0.000360511	0.0125666	-1.48033	2.9965	3.76613e-06	6.36851e-05	-0.298952	2.02669	0.300169	0.69595	7.61236	3.50865	2.61782
3830406C13Rik	-0.0768085	5.26067	0.459558	1	-0.30273	5.19732	0.0143386	0.0702744	-0.225913	5.0986	0.133314	0.44403	11.2124	10.6345	8.85724
3830408C21Rik	-0.0653561	2.58446	0.656496	1	-0.772224	2.40732	0.000602941	0.00541437	-0.706654	2.23016	0.00792137	0.0715751	2.15839	2.07156	1.24688
3830417A13Rik	1.16864	-2.78308	0.0658707	0.564592	1.76964	-2.50236	0.00606516	0.0358445	0.599249	-1.79422	0.435026	0.847891	0.0452804	0.112001	0.155614
3830431G21Rik	0.00904839	2.34935	0.938563	1	-0.204278	2.28043	0.371852	0.716651	-0.213265	2.25622	0.376358	0.788439	0.978741	1.00055	0.838933
3930402G23Rik	0.112533	-1.96263	0.70306	1	0.14991	-1.96717	0.81477	1	0.0372559	-1.84983	1	1	0.0506607	0.0692049	0.0674241
4430402I18Rik	-0.140422	0.107025	0.759119	1	-0.479914	0.0113685	0.170285	0.435102	-0.338991	-0.141793	0.391158	0.80496	0.378052	0.353194	0.259007
4632411B12Rik	-0.174067	7.18606	0.0505487	0.48512	-0.306507	7.15008	0.00175424	0.0132573	-0.132439	6.98786	0.298236	0.693888	22.0538	19.2562	17.2706
4632415K11Rik	0.225474	4.45622	0.10625	0.716781	-0.199179	4.31842	0.17757	0.447239	-0.424624	4.4097	0.0105456	0.0864396	5.58934	6.44417	4.74206
4632415L05Rik	0.00734367	4.04827	0.963598	1	-0.146076	3.99888	0.379416	0.724868	-0.153406	3.97791	0.419134	0.830589	2.73155	2.76472	2.42435
4632427E13Rik	-0.0638963	0.930946	0.911107	1	-0.671805	0.772193	0.0975644	0.294846	-0.60736	0.6418	0.18166	0.528877	2.39411	2.15934	1.44099
4632428C04Rik	0.414913	-0.0698055	0.206359	0.937276	-0.591693	-0.374636	0.121285	0.3433	-1.00481	-0.20593	0.0125659	0.0968547	0.232784	0.310946	0.163286
4632428N05Rik	0.171012	3.59559	0.305754	1	0.591583	3.75348	0.000293905	0.00296387	0.420535	3.92096	0.0276997	0.166063	1.61895	1.83581	2.36739
4632434I11Rik	-0.0241752	4.43461	0.743892	1	0.988195	4.845	1.7836e-11	8.45846e-10	1.01232	4.99243	3.31573e-09	3.74791e-07	4.34246	4.22235	8.34744
4732415M23Rik	0.0642893	0.688302	0.850715	1	-0.790673	0.45936	0.0158016	0.0756924	-0.853992	0.380687	0.0176477	0.122212	2.9417	3.30917	1.78173
4732416N19Rik	-0.718128	-2.28099	0.282358	1	-0.942069	-2.30675	0.147818	0.394291	-0.222243	-2.91521	1	1	1.72546	0.934924	0.700253
4732418C07Rik	-0.138929	5.35177	0.206206	0.937276	-0.141474	5.35123	0.1977	0.480557	-0.00254514	5.25577	0.98161	1	6.59008	5.99591	5.86352
4732456N10Rik	1.19494	-3.03256	0.119158	0.752597	0.0170973	-3.54463	1	1	-1.16415	-2.77527	0.292533	0.68646	0.0232677	0.0527817	0.0252119
4732471D19Rik	-0.0136227	5.58431	0.723044	1	0.0701114	5.61733	0.593607	0.938622	0.0837318	5.60783	0.441715	0.854459	6.90644	6.72953	7.02252
4732471J01Rik	-0.63889	0.899708	0.0270538	0.325722	-1.14049	0.806563	0.000351725	0.00344549	-0.501048	0.198403	0.217074	0.584884	0.893625	0.565219	0.358587
4732490B19Rik	0.234291	-1.59186	0.599925	1	0.278595	-1.59262	0.683601	0.996846	0.0442466	-1.42355	1	1	0.0834985	0.111507	0.0845271
4732491K20Rik	-0.0138913	1.21444	0.822838	1	0.0523089	1.22599	0.749092	1	0.0661609	1.26528	0.952102	1	0.492823	0.526183	0.52026
4831426I19Rik	0.253718	-0.000102701	0.375703	1	-0.178289	-0.148012	0.760053	1	-0.431354	-0.00517308	0.340342	0.746351	0.121393	0.150184	0.1094
4831440E17Rik	-0.0505546	3.62936	0.651309	1	-0.294347	3.55949	0.125075	0.351729	-0.243763	3.45265	0.340283	0.746351	1.82479	1.70777	1.42877
4832428D23Rik	0.391072	-4.37948	0.881138	1	-4.16506	-5.04851	0.197336	0.479892	-3.96002	-4.99291	0.143605	0.462222	0.0097775	0.0146152	0
4833403I15Rik	0.285867	-2.07559	0.625123	1	-0.496845	-2.31129	0.461784	0.808834	-0.77732	-2.20496	0.310785	0.709752	0.0460468	0.0587077	0.0332811
4833412C05Rik	0.62302	-2.73969	0.399137	1	1.00344	-2.58922	0.128897	0.358759	0.37873	-2.15676	0.643679	1	0.0849718	0.13975	0.182558
4833417C18Rik	0.13452	0.299716	0.722059	1	0.481024	0.424783	0.100766	0.301676	0.346197	0.560534	0.290921	0.684175	0.693762	0.754091	0.938769
4833418N02Rik	-0.479606	1.67639	0.0445804	0.451524	-0.521877	1.67017	0.0342316	0.136417	-0.0422726	1.31759	0.895174	1	1.47642	1.10792	1.01727
4833419F23Rik	-0.159977	0.0291706	0.697104	1	-1.74095	-0.284376	4.89314e-05	0.000624653	-1.5768	-0.636585	0.000850641	0.0140178	0.940183	0.878712	0.241815
4833420G17Rik	0.146005	6.71993	0.266755	1	0.114126	6.70892	0.396887	0.744922	-0.0318785	6.79066	0.823579	1	27.1786	29.981	28.6768
4833422C13Rik	0.0543259	0.45119	0.996998	1	-0.0796163	0.416944	0.819629	1	-0.133799	0.4164	0.797602	1	0.502543	0.543498	0.492348
4833422F24Rik	-0.304275	-4.91387	1	1	0.91161	-4.45872	0.709307	1	1.17912	-4.42164	0.704938	1	0.0134141	0.00951553	0.0235157
4833423E24Rik	0	#NAME?	1	1	0	#NAME?	1	1	0	#NAME?	1	1	0	0	0
4833424O15Rik	-0.336501	-1.26472	0.583122	1	-0.523172	-1.30802	0.362134	0.704371	-0.186033	-1.56787	0.802911	1	0.0734675	0.0619759	0.0524585
4833427F10Rik	-0.519001	-5.72197	1	1	-0.268987	-5.63464	1	1	0.228751	-5.99919	1	1	0.010445	0.00732203	0.00912077
4833427G06Rik	-0.281322	-0.896979	0.456213	1	-1.03458	-1.05087	0.0260291	0.111413	-0.750462	-1.40432	0.218384	0.586581	0.602747	0.486184	0.297604
4833428L15Rik	0.703942	-2.75916	0.288928	1	2.25706	-1.93035	1.77694e-05	0.000255566	1.54732	-1.39598	0.0132354	0.100438	0.0668049	0.126088	0.333389
4833439L19Rik	0.0891135	6.36406	0.275596	1	0.395784	6.46842	8.47736e-05	0.00101073	0.306667	6.58282	0.0155678	0.112507	24.0423	25.9183	31.5859
4833442J19Rik	0.0733619	5.39412	0.435928	1	0.125246	5.40764	0.255987	0.56752	0.0518827	5.46972	0.759213	1	18.4799	19.6333	19.7825
4921501E09Rik	-2.00127	-7.72169	1	1	1.03954	-6.63318	1	1	2.44308	-7.00335	1	1	0.0012054	0	0.00262604
4921504E06Rik	-0.519001	-5.71169	1	1	-3.24332	-6.04424	0.610431	0.949305	-2.21433	-7.00493	1	1	0.00814983	0.0051721	0
4921506M07Rik	-4.24953	-5.13287	0.190707	0.913895	-0.285565	-4.6284	0.945483	1	3.30394	-5.99492	0.50855	0.918274	0.0188406	0	0.0184774
4921507L20Rik	-0.0619259	1.34648	0.766402	1	-0.504376	1.22838	0.0571217	0.200132	-0.442166	1.10123	0.153436	0.479242	1.09784	1.04227	0.717207
4921507P07Rik	-0.706762	1.97253	0.00294985	0.0697332	-0.794221	1.95548	0.000847246	0.00719269	-0.0874452	1.4052	0.736313	1	1.31446	0.813367	0.725988
4921508A21Rik	-5.32358	-4.00987	0.0168126	0.237693	-2.26224	-3.8278	0.078117	0.251029	2.44308	-7.00356	1	1	0.0393464	0	0.0061426
4921508D12Rik	1.69604	-6.13744	0.525574	1	-1.93479	-7.63022	1	1	-3.04986	-6.01679	0.512067	0.918274	0.00584817	0.0106784	0
4921509C19Rik	2.24345	-5.71585	0.234932	0.964625	1.9447	-6.04633	0.524843	0.874362	-0.27162	-4.67249	1	1	0.0016785	0.0125361	0.00861397
4921509O07Rik	-0.519001	-5.72116	1	1	-3.24332	-6.05706	0.606335	0.948386	-2.21433	-6.99793	1	1	0.00535637	0.00526443	0
4921510H08Rik	-0.00435535	-6.14114	1	1	0.241744	-6.04491	1	1	0.228751	-6.01076	1	1	0.00556265	0.00442387	0.00696873
4921511C10Rik	-0.138189	-3.69905	1	1	-0.571096	-3.81472	0.831844	1	-0.423922	-3.99022	0.744909	1	0.0354621	0.0428613	0.0187119
4921511C20Rik	0	#NAME?	1	1	2.97433	-7.63119	0.666667	0.983361	2.44308	-7.00322	1	1	0	0	0.00694783
4921511H03Rik	0	#NAME?	1	1	0	#NAME?	1	1	0	#NAME?	1	1	0	0	0
4921511I17Rik	1.43591	-5.3988	0.437741	1	0.241744	-6.03701	1	1	-1.13247	-5.03026	1	1	0.00522285	0.0220349	0
4921511M17Rik	0	#NAME?	1	1	0	#NAME?	1	1	0	#NAME?	1	1	0	0	0
4921511M17Rik	0	#NAME?	1	1	0	#NAME?	1	1	0	#NAME?	1	1	0	0	0
4921513D23Rik	-0.138801	7.13447	0.116719	0.74788	-0.23233	7.11004	0.0208535	0.0939215	-0.0935281	6.97846	0.512621	0.918274	12.4703	11.1521	10.2954
4921513I03Rik	-0.519561	-2.75778	0.554823	1	-0.427882	-2.71913	0.627062	0.964408	0.0900749	-3.08416	1	1	0.061687	0.0446996	0.0903786
4921515E04Rik	0	#NAME?	1	1	0	#NAME?	1	1	0	#NAME?	1	1	0	0	0
4921515J06Rik	0.570222	0.855643	0.0691485	0.577933	-1.14944	0.346647	0.00220099	0.0158669	-1.71763	0.604637	2.21073e-05	0.000774088	0.514523	0.816526	0.247293
4921517D21Rik	0	#NAME?	1	1	2.97433	-7.6254	0.666667	0.983361	2.44308	-6.99435	1	1	0	0	0.00316079
4921517D22Rik	0.071329	-0.335941	0.750688	1	0.356239	-0.241286	0.272535	0.590231	0.284493	-0.133753	0.501131	0.915067	0.169967	0.185635	0.218431
4921517L17Rik	-0.120435	1.22484	0.802328	1	-0.378326	1.14654	0.181945	0.454716	-0.257723	1.03801	0.359816	0.769428	0.825253	0.777532	0.830202
4921523A10Rik	-1.13556	-0.467897	0.00564522	0.113907	-1.84373	-0.548636	4.8597e-05	0.000620725	-0.705334	-1.62885	0.239095	0.618523	0.280364	0.117524	0.0782029
4921524J17Rik	0.0454571	4.69122	0.692129	1	0.533542	4.87464	1.57337e-05	0.000229692	0.488064	4.98705	0.000862546	0.0141728	11.8533	12.4346	16.919
4921524L21Rik	-2.00127	-7.71435	1	1	-1.93479	-7.62676	1	1	0	#NAME?	1	1	0	0	0
4921525B02Rik	0.210991	-1.63318	0.795208	1	-0.964358	-1.93803	0.101176	0.30254	-1.16831	-1.94391	0.104506	0.384668	0.0636621	0.0750197	0.0395732
4921525O09Rik	0.488638	0.0931674	0.0756642	0.607741	-0.716873	-0.280095	0.0523438	0.187743	-1.20349	-0.0425623	0.00143191	0.0206453	0.194732	0.28381	0.116422
4921528I01Rik	0.803181	-6.72236	1	1	1.03954	-6.632	1	1	0.228751	-5.9986	1	1	0.00132861	0.00297456	0.0037053
4921528O07Rik	0	#NAME?	1	1	2.97433	-7.62541	0.666667	0.983361	2.44308	-6.99436	1	1	0	0	0.00435113
4921530D09Rik	-0.286132	-0.473197	0.417679	1	-0.504636	-0.526045	0.178022	0.447658	-0.21805	-0.785146	0.646869	1	0.224529	0.179283	0.169319
4921530L18Rik	-0.0536662	1.35431	0.788455	1	-0.603769	1.20786	0.0186663	0.0861025	-0.549736	1.06811	0.0662195	0.291453	2.74551	2.51637	1.66436
4921530L21Rik	0	#NAME?	1	1	0	#NAME?	1	1	0	#NAME?	1	1	0	0	0
4921531C22Rik	0.101595	2.86854	0.615097	1	-0.470108	2.70267	0.0170088	0.080107	-0.571575	2.68268	0.0116431	0.0923396	2.66084	2.85351	1.89858
4921531P14Rik	-0.391668	-0.775571	0.449027	1	-0.107194	-0.695496	0.916595	1	0.283636	-0.896018	0.629085	1	1.09796	0.846081	0.970504
4921533I20Rik	-0.115086	-0.603987	0.777525	1	0.102725	-0.533594	0.856863	1	0.217342	-0.584679	0.672208	1	0.555374	0.500461	0.569372
4921536K21Rik	0.241689	-1.04726	0.500817	1	-0.0188221	-1.14608	1	1	-0.259714	-0.996454	0.638151	1	0.113321	0.143119	0.118956
4921539E11Rik	-0.87048	-1.8826	0.152083	0.837569	-2.13872	-2.04541	0.00459885	0.0287861	-1.25284	-3.01646	0.168088	0.50522	0.0991516	0.0546869	0.0189829
4922501C03Rik	-0.189585	4.82172	0.14389	0.814805	-0.271439	4.80083	0.052796	0.188928	-0.0818501	4.63687	0.673613	1	3.74342	3.22154	2.99318
4922501L14Rik	-0.193413	-3.20226	0.971077	1	-0.699307	-3.31272	0.625706	0.963341	-0.498105	-3.55409	0.767237	1	0.0388361	0.0335204	0.0250867
4922502D21Rik	2.80445	-7.72948	0.666667	1	0	#NAME?	1	1	-2.21433	-7.02082	1	1	0	0.0054036	0
4922502H24Rik	0.37386	-5.41602	1	1	-0.268987	-5.63682	1	1	-0.60678	-5.44008	1	1	0.0220868	0	0.057271
4922502N22Rik	2.80445	-7.71448	0.666667	1	2.97433	-7.62724	0.666667	0.983361	0.228751	-5.98947	1	1	0	0.0131504	0.0122618
4922505E12Rik	-2.80881	-6.71778	0.896831	1	-2.73259	-6.63169	0.896831	1	0	#NAME?	1	1	0.00527985	0	0
4922505G16Rik	0.0631057	-0.410205	0.946684	1	-0.941859	-0.64987	0.0271532	0.114778	-1.00236	-0.805583	0.0605888	0.274958	0.11973	0.131308	0.0499486
4930401C15Rik	0	#NAME?	1	1	0	#NAME?	1	1	0	#NAME?	1	1	0	0	0
4930401O10Rik	-3.32345	-6.13661	0.610068	1	-0.268987	-5.6329	1	1	2.44308	-6.99707	1	1	0.0236616	0	0.0198544
4930401O12Rik	0	#NAME?	1	1	0	#NAME?	1	1	0	#NAME?	1	1	0	0	0
4930402F06Rik	-2.00127	-7.71687	1	1	-1.93479	-7.62945	1	1	0	#NAME?	1	1	0.00436315	0	0
4930402F11Rik	-2.00127	-7.72169	1	1	-1.93479	-7.63451	1	1	0	#NAME?	1	1	0.00561222	0	0
4930402H24Rik	0.203188	5.38699	0.348555	1	-0.339903	5.22376	0.0468402	0.172751	-0.543071	5.25889	0.0108696	0.0882803	5.38651	6.01347	4.133
4930403N07Rik	-0.00435535	-6.14461	1	1	-2.73259	-6.63789	0.896292	1	-2.21433	-7.01696	1	1	0.00173797	0	0
4930404A05Rik	0	#NAME?	1	1	0	#NAME?	1	1	0	#NAME?	1	1	0	0	0
4930404A10Rik	-0.79551	-2.95724	0.42119	1	-2.0343	-3.11912	0.047406	0.174384	-1.20981	-4.02147	0.498244	0.912148	0.0817444	0.0409427	0.0178647
4930404H11Rik	-0.00469056	-5.13	1	1	-0.645426	-5.3042	0.929964	1	-0.60678	-5.41795	1	1	0.0354664	0.0350977	0.0212202
4930404H21Rik	-2.00127	-7.71699	1	1	1.9447	-6.04246	0.527819	0.875659	3.30394	-6.00229	0.515976	0.918274	0.00716122	0	0.0273697
4930404I05Rik	-0.339902	2.36087	0.151133	0.834893	-0.101921	2.43506	0.714253	1	0.237901	2.25184	0.369024	0.781228	4.08153	3.22503	3.47615
4930404N11Rik	-0.139707	2.31817	0.494217	1	0.197844	2.43364	0.340377	0.676595	0.337457	2.39762	0.1576	0.485571	5.07116	4.76769	5.72008
4930405A10Rik	0	#NAME?	1	1	0	#NAME?	1	1	0	#NAME?	1	1	0	0	0
4930405A21Rik	-0.240194	0.817876	0.363689	1	-0.0218993	0.89127	0.910894	1	0.218095	0.745965	0.505227	0.918274	1.40616	1.13455	1.31393
4930405D11Rik	-2.00127	-7.72449	1	1	-1.93479	-7.63743	1	1	0	#NAME?	1	1	0.00931895	0	0
4930405J17Rik	-2.00127	-7.72169	1	1	-1.93479	-7.63453	1	1	0	#NAME?	1	1	0.0104927	0	0
4930405P13Rik	0.817671	-1.08635	0.0542708	0.505058	-0.275333	-1.48343	0.667145	0.983631	-1.08941	-1.0166	0.0415401	0.2165	0.349885	0.47117	0.300501
4930406D18Rik	0	#NAME?	1	1	2.97433	-7.62685	0.666667	0.983361	2.44308	-6.99657	1	1	0	0	0.0237552
4930407I10Rik	-0.477001	-3.47349	0.729751	1	-0.511119	-3.46578	0.842377	1	-0.0343047	-3.83627	1	1	0.0144963	0.0102495	0.00963914
4930408F14Rik	0	#NAME?	1	1	0	#NAME?	1	1	0	#NAME?	1	1	0	0	0
4930412B13Rik	0	#NAME?	1	1	0	#NAME?	1	1	0	#NAME?	1	1	0	0	0
4930412C18Rik	0.169367	1.34426	0.417863	1	-0.171247	1.22383	0.564546	0.910855	-0.340411	1.30905	0.230813	0.605506	0.405367	0.47303	0.36524
4930412F15Rik	-0.659399	-1.4138	0.175989	0.887377	-0.165788	-1.27221	0.683889	0.997016	0.491213	-1.66236	0.453449	0.867517	0.173671	0.0982366	0.134257
4930412O13Rik	0.737787	2.59564	0.000774333	0.0238047	-0.652397	2.13741	0.00438583	0.0277554	-1.38978	2.50752	1.28204e-07	9.32884e-06	0.872944	1.41357	0.534161
4930413E15Rik	0.938601	-4.74015	0.858498	1	-0.645426	-5.31244	0.932816	1	-1.51693	-4.72768	0.64349	1	0.0175464	0.00677487	0.00896647
4930413F20Rik	0.436686	-2.47027	0.431286	1	-0.00873228	-2.66565	1	1	-0.441755	-2.36361	0.526033	0.923661	0.149342	0.205732	0.180582
4930413G21Rik	0.195934	5.05424	0.10437	0.713318	-0.187866	4.92301	0.190764	0.469648	-0.383782	5.01128	0.0113914	0.0910884	15.6976	18.4586	13.5652
4930413M19Rik	0	#NAME?	1	1	0	#NAME?	1	1	0	#NAME?	1	1	0	0	0
4930414L22Rik	-0.00796152	2.82856	0.948515	1	-0.228514	2.75549	0.247402	0.555399	-0.220507	2.72478	0.273834	0.660661	3.06279	3.15301	2.55153
4930414N06Rik	-0.00491765	-3.81036	1	1	-4.86949	-4.31674	0.0612071	0.210689	-4.26329	-4.68646	0.0715955	0.305791	0.142755	0.158605	6.73167e-09
4930415F15Rik	0.900123	-2.54898	0.151402	0.835204	0.10865	-2.91065	1	1	-0.784799	-2.32513	0.269816	0.657321	0.132797	0.305625	0.146911
4930415L06Rik	0	#NAME?	1	1	0	#NAME?	1	1	0	#NAME?	1	1	0	0	0
4930415O20Rik	0.237883	-0.808299	0.656236	1	-0.159155	-0.92858	0.772733	1	-0.395999	-0.836685	0.504488	0.918181	0.699387	0.91609	0.637764
4930417G10Rik	-0.767075	2.04984	0.00175269	0.0463766	-1.43705	1.93701	1.56817e-07	3.65514e-06	-0.669589	1.17836	0.0411179	0.215056	1.17953	0.62063	0.410685
4930417O13Rik	-2.00454	-4.39641	0.240478	0.968798	-1.74863	-4.31258	0.240478	0.545444	0.228751	-6.01409	1	1	0.042236	0	0.0109498
4930417O22Rik	-2.80881	-6.72132	0.896407	1	0.241744	-6.04493	1	1	2.44308	-6.99645	1	1	0.00929205	0	0.0121933
4930419G24Rik	-0.304275	-4.92433	1	1	-0.0385261	-4.8297	1	1	0.254071	-5.0037	1	1	0	0	0.0135659
4930420K17Rik	0.10144	3.99019	0.465876	1	0.669865	4.20883	1.5329e-05	0.000224771	0.568387	4.36969	0.00240908	0.0305364	12.943	13.9741	20.3694
4930422G04Rik	-0.275082	5.54142	0.0358336	0.390812	-0.0614635	5.60453	0.547533	0.894501	0.213611	5.4484	0.191553	0.544521	4.62178	3.80832	4.30587
4930423M02Rik	-0.00435535	-6.13733	1	1	1.14691	-5.63177	0.814747	1	1.0896	-5.41236	1	1	0.00861587	0.0092938	0.0216767
4930425K10Rik	2.80445	-7.71396	0.666667	1	0	#NAME?	1	1	-2.21433	-6.99566	1	1	0	0.0231116	0
4930425O10Rik	-0.31879	-0.55164	0.489802	1	-0.303157	-0.546674	0.468905	0.816882	0.0155224	-0.758247	1	1	0.368051	0.32948	0.272743
4930426L09Rik	-0.0998726	-0.610423	0.998282	1	-0.0259294	-0.596838	1	1	0.073762	-0.634	1	1	0.33367	0.333204	0.322547
4930427A07Rik	-0.326974	4.51799	0.0421479	0.438131	0.960216	5.00024	2.24157e-09	7.58987e-08	1.28713	5.0514	1.5501e-11	3.2968e-09	4.98583	3.97492	9.40373
4930428D18Rik	-2.80881	-6.7025	0.901962	1	-2.73259	-6.61774	0.901962	1	0	#NAME?	1	1	0.0128069	0	0
4930428E07Rik	0	#NAME?	1	1	0	#NAME?	1	1	0	#NAME?	1	1	0	0	0
4930428E23Rik	0.130349	-2.7732	0.93188	1	-1.01497	-3.05759	0.33176	0.66509	-1.13024	-3.11419	0.222919	0.593287	0.127872	0.179165	0.03896
4930428G15Rik	1.02445	-1.3729	0.0134569	0.2044	0.952544	-1.45135	0.0364545	0.143337	-0.0713469	-0.810371	0.789136	1	0.270209	0.474743	0.469099
4930428O21Rik	0.161664	-3.07158	0.923824	1	0.275099	-3.03084	0.827027	1	0.112491	-2.91596	1	1	0.046572	0.0543085	0.0587077
4930429B21Rik	-0.209292	-0.821374	0.684774	1	-0.285702	-0.840944	0.52117	0.870735	-0.0762575	-1.00235	0.841003	1	0.251293	0.240598	0.204238
4930429D17Rik	0.14193	-3.91727	1	1	-1.74863	-4.32008	0.310185	0.638212	-1.8202	-4.42189	0.240412	0.619563	0.0249834	0.0344339	0.00842797
4930429F11Rik	0	#NAME?	1	1	0	#NAME?	1	1	0	#NAME?	1	1	0	0	0
4930429F24Rik	-0.721844	0.182657	0.030109	0.347762	-0.463256	0.250578	0.158234	0.413104	0.258063	-0.218818	0.586172	0.975975	0.598905	0.378167	0.384982
4930430A15Rik	0	#NAME?	1	1	0	#NAME?	1	1	0	#NAME?	1	1	0	0	0
4930430D24Rik	-0.398354	-2.39229	0.600602	1	0.00752317	-2.26958	1	1	0.402502	-2.46828	0.709692	1	0.137842	0.108128	0.135244
4930430F08Rik	0.105313	3.57704	0.506596	1	0.0149654	3.55031	0.841367	1	-0.0903356	3.61082	0.697941	1	5.07992	5.26016	5.47955
4930430F21Rik	0	#NAME?	1	1	0	#NAME?	1	1	0	#NAME?	1	1	0	0	0
4930430J02Rik	-0.16067	-2.33046	0.98202	1	0.227439	-2.2103	0.866342	1	0.3855	-2.24783	0.735722	1	0.35284	0.458596	0.518781
4930431A04Rik	0	#NAME?	1	1	0	#NAME?	1	1	0	#NAME?	1	1	0	0	0
4930431P03Rik	-0.763736	-4.55227	0.769909	1	1.23916	-3.8168	0.140133	0.380081	1.95312	-3.82467	0.135256	0.447656	0.011885	0.0080239	0.0311722
4930432J09Rik	2.14211	-4.92253	0.113824	0.738474	2.09704	-5.02408	0.113824	0.327693	-0.0343047	-3.83403	1	1	0.00334322	0.0149753	0.0163589
4930432K09Rik	0	#NAME?	1	1	0	#NAME?	1	1	0	#NAME?	1	1	0	0	0
4930432K21Rik	-1.37808	4.71954	1.28147e-09	2.57233e-07	-0.964561	4.78973	6.85294e-06	0.000108478	0.413469	3.85101	0.129257	0.435921	9.41	3.5469	4.54732
4930432M17Rik	0	#NAME?	1	1	0	#NAME?	1	1	0	#NAME?	1	1	0	0	0
4930433B08Rik	0	#NAME?	1	1	0	#NAME?	1	1	0	#NAME?	1	1	0	0	0
4930433I11Rik	0	#NAME?	1	1	0	#NAME?	1	1	0	#NAME?	1	1	0	0	0
4930433N12Rik	-0.296473	-2.47468	0.762699	1	-1.44141	-2.69157	0.121899	0.344592	-1.13024	-3.11599	0.232265	0.607537	0.105766	0.08759	0.0365311
4930434J06Rik	0	#NAME?	1	1	0	#NAME?	1	1	0	#NAME?	1	1	0	0	0
4930435E12Rik	0.803181	-6.73121	1	1	2.89484	-5.30744	0.105055	0.310157	2.01465	-4.68482	0.406488	0.818052	0.00345508	0.0063215	0.0270119
4930438E09Rik	0	#NAME?	1	1	0	#NAME?	1	1	0	#NAME?	1	1	0	0	0
4930440C22Rik	-2.00127	-7.72592	1	1	-1.93479	-7.63899	1	1	0	#NAME?	1	1	0.00295557	0	0
4930441J16Rik	0	#NAME?	1	1	2.97433	-7.63119	0.666667	0.983361	2.44308	-7.00322	1	1	0	0	0.0310952
4930441O14Rik	-0.0705363	0.325578	0.783086	1	-0.717536	0.166096	0.0391168	0.151176	-0.646091	-0.00181615	0.103383	0.381926	0.339692	0.324132	0.197409
4930442J19Rik	0	#NAME?	1	1	0	#NAME?	1	1	0	#NAME?	1	1	0	0	0
4930442L01Rik	0	#NAME?	1	1	2.97433	-7.62686	0.666667	0.983361	2.44308	-6.99657	1	1	0	0	0.0125578
4930443G12Rik	0.921266	-5.13431	0.649174	1	-0.268987	-5.63915	1	1	-1.13247	-4.99382	0.64235	1	0.00953337	0.0232736	0.00869057
4930443O20Rik	-0.0907098	-3.06941	1	1	0.000514672	-3.03643	1	1	0.0900749	-3.09262	1	1	0.0535056	0.0312683	0.0368334
4930444A02Rik	0.0159194	4.78968	0.905514	1	0.0514156	4.8025	0.675327	0.990604	0.0354946	4.81853	0.79883	1	5.25903	5.36942	5.35317
4930444F02Rik	-2.80881	-6.72149	0.899176	1	0.241744	-6.04437	1	1	2.44308	-6.99358	1	1	0.00707102	0	0.00501603
4930444G20Rik	-0.936269	-2.62586	0.223178	0.959233	-1.44141	-2.68659	0.0941038	0.287334	-0.498105	-3.54391	0.771154	1	0.0750655	0.0430877	0.0274718
4930444M15Rik	-1.29868	-2.80942	0.0536505	0.502233	0.0949079	-2.45227	1	1	1.37532	-2.99944	0.106685	0.389228	0.0734626	0.0229272	0.0833883
4930444P10Rik	-0.173303	-2.01078	0.857757	1	-0.710308	-2.14139	0.346866	0.684678	-0.533242	-2.35135	0.486643	0.900762	0.315414	0.285367	0.133906
4930447A16Rik	0	#NAME?	1	1	2.97433	-7.62542	0.666667	0.983361	2.44308	-6.99438	1	1	0	0	0.0311511
4930447C04Rik	-1.03443	6.9959	1.19989e-06	0.000105035	-1.53205	6.91751	1.34071e-11	6.4903e-10	-0.497605	5.93947	0.0579109	0.267392	55.8671	26.1119	18.1642
4930447J18Rik	0	#NAME?	1	1	0	#NAME?	1	1	0	#NAME?	1	1	0	0	0
4930447K03Rik	0.215461	-1.87607	0.597237	1	0.565544	-1.76472	0.260527	0.573083	0.348782	-1.55625	0.707489	1	0.196773	0.211879	0.292268
4930447N08Rik	0.542715	-4.90058	0.858523	1	-3.61976	-5.63667	0.414055	0.762554	-3.57556	-5.40728	0.268003	0.657033	0.00865543	0.0361414	3.2556e-12
4930448C13Rik	2.80445	-7.71963	0.666667	1	0	#NAME?	1	1	-2.21433	-7.00499	1	1	0	0	0
4930448F12Rik	-2.00127	-7.72157	1	1	-1.93479	-7.63439	1	1	0	#NAME?	1	1	0	0	0
4930448H16Rik	-2.89765	-3.54514	0.0213318	0.280469	-1.73507	-3.38749	0.0877945	0.273864	1.0896	-5.4128	1	1	0.14721	0.0232014	0.0578023
4930448I06Rik	-2.00127	-7.71688	1	1	-1.93479	-7.62945	1	1	0	#NAME?	1	1	0	0	0
4930448I18Rik	0	#NAME?	1	1	0	#NAME?	1	1	0	#NAME?	1	1	0	0	0
4930448K20Rik	0	#NAME?	1	1	0	#NAME?	1	1	0	#NAME?	1	1	0	0	0
4930449E01Rik	0.639016	-4.50222	0.720027	1	-0.0385261	-4.79472	1	1	-0.656083	-4.39503	0.72489	1	0.0538437	0.0809423	0.0545217
4930449E18Rik	-2.00127	-7.72449	1	1	-1.93479	-7.63742	1	1	0	#NAME?	1	1	0	0	0
4930449I24Rik	0	#NAME?	1	1	0	#NAME?	1	1	0	#NAME?	1	1	0	0	0
4930451C15Rik	0.386789	-0.366279	0.231567	0.964625	-0.347318	-0.6049	0.434511	0.780618	-0.732613	-0.412601	0.0880356	0.34825	0.219496	0.267132	0.159499
4930451I11Rik	1.92582	-3.80534	0.0273639	0.327682	0.513386	-4.63495	1	1	-1.38586	-3.30019	0.126077	0.430056	0.0316867	0.225223	0.0783483
4930452A19Rik	0	#NAME?	1	1	0	#NAME?	1	1	0	#NAME?	1	1	0	0	0
4930452B06Rik	0.0565074	4.15356	0.724477	1	0.307974	4.2397	0.0690245	0.230098	0.25145	4.31636	0.21098	0.576333	4.4307	4.64091	5.3481
4930452G13Rik	-1.25852	-4.1368	0.397843	1	-0.989999	-4.05338	0.500137	0.8489	0.254071	-4.99582	1	1	0.0467342	0.0212351	0.026878
4930452N14Rik	2.80445	-7.71983	0.666667	1	2.97433	-7.62599	0.666667	0.983361	0.228751	-5.99609	1	1	0	0.0226929	0.0291787
4930453H23Rik	-2.80881	-6.72162	0.896539	1	-2.73259	-6.63562	0.896539	1	0	#NAME?	1	1	0.00603627	0	0
4930453N24Rik	-0.0581972	4.77834	0.66909	1	0.355744	4.92779	0.00253328	0.0178049	0.413922	4.96614	0.00311299	0.0371532	15.6301	15.2005	19.7971
4930455B14Rik	0.777474	-3.81214	0.441329	1	-1.58552	-4.45785	0.313875	0.643074	-2.284	-4.02298	0.14871	0.470926	0.0440543	0.0243305	0.0133927
4930455C13Rik	0.208563	-2.11396	0.823497	1	-1.32656	-2.47985	0.127695	0.356264	-1.52054	-2.51152	0.121026	0.419857	0.120796	0.203241	0.0966994
4930455C21Rik	0.135296	5.50877	0.198589	0.926495	0.265611	5.55305	0.0138155	0.0684453	0.130311	5.66042	0.313177	0.713194	14.9885	16.698	17.771
4930455D15Rik	0.921266	-5.15652	0.651771	1	-0.268987	-5.63706	1	1	-1.13247	-5.0453	1	1	0.00964273	0.0208564	0.00689867
4930455F16Rik	-3.32345	-6.12983	0.611794	1	0.636175	-5.30725	1	1	3.30394	-6.00228	0.516141	0.918274	0.0209205	0	0.0398347
4930455F23Rik	-1.11408	5.44853	1.56242e-11	4.78698e-09	-1.5935	5.37359	1.86683e-20	2.32841e-18	-0.479389	4.37546	0.0125385	0.096675	20.2531	9.30926	6.45753
4930455H04Rik	-4.00159	-5.40396	0.282585	1	-3.91802	-5.32159	0.282585	0.60255	0	#NAME?	1	1	0.0199902	2.93025e-10	3.44693e-11
4930455J16Rik	0	#NAME?	1	1	0	#NAME?	1	1	0	#NAME?	1	1	0	0	0
4930456L15Rik	0.11705	-3.63569	1	1	-5.0025	-4.18626	0.042803	0.161797	-4.51374	-4.42642	0.0385424	0.207083	0.027413	0.0518019	0
4930458L03Rik	0	#NAME?	1	1	0	#NAME?	1	1	0	#NAME?	1	1	0	0	0
4930459L07Rik	0	#NAME?	1	1	0	#NAME?	1	1	0	#NAME?	1	1	0	0	0
4930461G14Rik	1.0164	2.32233	2.59864e-05	0.00144637	1.97992	2.86025	3.3685e-16	2.71404e-14	0.963423	3.46521	0.00124399	0.0186278	3.88135	8.03863	14.8253
4930465A12Rik	-2.00127	-7.71689	1	1	-1.93479	-7.62945	1	1	0	#NAME?	1	1	0.0115819	0	0
4930465K10Rik	1.05586	-2.44478	0.0905447	0.663207	-0.630548	-3.0458	0.571834	0.917088	-1.67037	-2.40424	0.0354407	0.196438	0.0810021	0.161546	0.0502246
4930465M20Rik	0	#NAME?	1	1	0	#NAME?	1	1	0	#NAME?	1	1	0	0	0
4930467D21Rik	-0.834667	-0.523234	0.0284372	0.336635	-1.02405	-0.542333	0.0110704	0.0576034	-0.188989	-1.23231	0.826003	1	0.180687	0.101933	0.0823775
4930467E23Rik	0.537533	-3.02131	0.496052	1	0.53318	-3.03966	0.554162	0.900268	-0.00369915	-2.66662	1	1	0.0267513	0.0431201	0.0437777
4930467K11Rik	-1.45738	-3.3937	0.163965	0.862416	-1.73507	-3.385	0.203059	0.488404	-0.27162	-4.68541	1	1	0.0736569	0.0522172	0.0453087
4930468A15Rik	1.69604	-6.12582	0.527947	1	-1.93479	-7.6268	1	1	-3.04986	-6.00575	0.5162	0.918274	0.00720325	0.0232774	0
4930469G21Rik	-0.832105	-3.18835	0.399636	1	0.799124	-2.66433	0.222949	0.520385	1.61186	-2.80529	0.106747	0.389254	0.0997066	0.0495897	0.174966
4930470H14Rik	-0.00469056	-5.1323	1	1	-3.61976	-5.61833	0.428777	0.776427	-3.04986	-6.0451	0.521281	0.919199	0.0140134	0.0096218	0
4930470P17Rik	-0.519001	-5.72677	1	1	-0.268987	-5.63534	1	1	0.228751	-6.01715	1	1	0.0118153	0.0061784	0.00817703
4930471C04Rik	-0.519001	-5.71825	1	1	-3.24332	-6.04968	0.606471	0.948386	-2.21433	-7.00478	1	1	0.0215369	0	0
4930471G03Rik	0	#NAME?	1	1	0	#NAME?	1	1	0	#NAME?	1	1	0	0	0
4930471I20Rik	-2.66191	-2.82748	0.00693201	0.131957	-3.29671	-2.81068	0.00222974	0.0160493	-0.60678	-5.42604	1	1	0.262508	0.0259923	0.0323956
4930471M09Rik	-0.849715	-2.52114	0.306557	1	-0.401753	-2.39578	0.617556	0.955151	0.442612	-2.90794	0.67702	1	0.129415	0.0687191	0.0980225
4930471M23Rik	-0.125788	4.94451	0.236191	0.965893	0.247238	5.07461	0.03625	0.142666	0.37301	5.0523	0.00468664	0.0500037	7.14206	6.52176	8.27969
4930473A02Rik	-0.156626	-0.279807	0.689977	1	-0.339724	-0.32602	0.343112	0.680288	-0.182779	-0.46989	0.748279	1	0.445897	0.351527	0.309507
4930473A06Rik	0.0261019	4.37175	0.906703	1	-0.732824	4.16961	1.92795e-05	0.000274068	-0.75886	4.0393	0.000218373	0.00503947	3.02751	2.98048	1.76192
4930473O22Rik	0	#NAME?	1	1	0	#NAME?	1	1	0	#NAME?	1	1	0	0	0
4930474G06Rik	0	#NAME?	1	1	0	#NAME?	1	1	0	#NAME?	1	1	0	0	0
4930474H20Rik	-2.00127	-7.72451	1	1	-1.93479	-7.63747	1	1	0	#NAME?	1	1	0.0032602	0	0
4930474M22Rik	0.454454	-3.24962	0.625769	1	-0.0951946	-3.46646	0.969851	1	-0.542061	-3.19639	0.625786	1	0.115082	0.0888983	0.0995167
4930474N05Rik	0	#NAME?	1	1	0	#NAME?	1	1	0	#NAME?	1	1	0	0	0
4930474N09Rik	0.603826	-3.1909	0.450297	1	0.161011	-3.38503	0.913593	1	-0.437157	-2.9985	0.82106	1	0.0617829	0.0757753	0.0323387
4930478L05Rik	-0.55222	-4.70273	0.955205	1	-4.16506	-5.03359	0.208321	0.496902	-3.04986	-6.02298	0.518361	0.918274	0.0120646	0.00439223	0
4930478P22Rik	-2.00127	-7.71742	1	1	1.03954	-6.62483	1	1	2.44308	-6.99716	1	1	0.00274718	0	0.00624847
4930479D17Rik	-0.00499831	-2.80482	0.904955	1	-0.703227	-2.96988	0.534252	0.881431	-0.689785	-3.12488	0.665892	1	0.180943	0.142249	0.105892
4930479M11Rik	0.251195	0.217734	0.419353	1	-0.895832	-0.0961611	0.011327	0.0586369	-1.14516	-0.0622074	0.00310497	0.0370851	1.21986	1.33667	0.63782
4930480E11Rik	0	#NAME?	1	1	0	#NAME?	1	1	0	#NAME?	1	1	0	0	0
4930480G23Rik	-2.80881	-6.72714	0.896418	1	0.241744	-6.05098	1	1	2.44308	-6.99644	1	1	0.0077505	0	0.0113393
4930480K15Rik	0	#NAME?	1	1	0	#NAME?	1	1	0	#NAME?	1	1	0	0	0
4930480M12Rik	2.94965	-5.13314	0.0435594	0.445838	1.9447	-6.04461	0.524327	0.874129	-0.959351	-4.19759	0.483843	0.898571	0	0.0894213	0.0614445
4930481A15Rik	-0.162799	3.42105	0.322081	1	-0.0612506	3.45489	0.702929	1	0.101533	3.35472	0.602345	0.991261	7.2663	7.3086	7.62118
4930483J18Rik	-0.171632	-3.02228	0.785617	1	0.275703	-2.86645	0.836281	1	0.442612	-2.92777	0.678258	1	0.0904725	0.0761838	0.110922
4930483K19Rik	-0.387178	-0.330717	0.34075	1	-0.303332	-0.303263	0.435413	0.781117	0.0835962	-0.556087	0.935262	1	0.354668	0.252232	0.27698
4930483O08Rik	-0.653488	-3.0835	0.332203	1	-1.89243	-3.24961	0.125653	0.35268	-1.20981	-4.01821	0.476659	0.891409	0.0825478	0.0403244	0.0140249
4930486F22Rik	-2.00127	-7.72591	1	1	-1.93479	-7.63898	1	1	0	#NAME?	1	1	0.0111677	0	0
4930486I03Rik	0	#NAME?	1	1	0	#NAME?	1	1	0	#NAME?	1	1	0	0.0144245	0
4930486L24Rik	-0.129671	-1.57419	0.890514	1	0.598949	-1.31561	0.226836	0.527187	0.726068	-1.26371	0.213828	0.580561	0.195153	0.176237	0.29275
4930487D11Rik	-2.00127	-7.72451	1	1	-1.93479	-7.63746	1	1	0	#NAME?	1	1	0.029793	0	0
4930487H11Rik	0.94933	-4.3929	0.45928	1	-3.91802	-5.31085	0.286688	0.606878	-4.26329	-4.69682	0.0796484	0.325828	0.0348862	0.0509989	0
4930488B22Rik	0	#NAME?	1	1	0	#NAME?	1	1	0	#NAME?	1	1	0	0	0
4930488L21Rik	0.803181	-6.71457	1	1	-1.93479	-7.63419	1	1	-2.21433	-6.99629	1	1	0.00281892	0.00750077	0
4930500F04Rik	-0.519001	-5.72107	1	1	-3.24332	-6.05697	0.606329	0.948386	-2.21433	-6.99793	1	1	0.0111397	0	0
4930500J02Rik	0.115627	2.163	0.683063	1	1.25618	2.65983	7.4271e-09	2.22003e-07	1.14032	2.89928	8.85187e-06	0.000353543	3.80794	4.15134	8.68795
4930500L23Rik	0	#NAME?	1	1	0	#NAME?	1	1	0	#NAME?	1	1	0	0	0
4930502A04Rik	0.803181	-6.71849	1	1	-1.93479	-7.63822	1	1	-2.21433	-6.99646	1	1	0.00607787	0.0187866	0
4930502E09Rik	0.913836	-2.37351	0.127113	0.773611	0.0572938	-2.73576	1	1	-0.850292	-2.17433	0.276001	0.663434	0.155551	0.269141	0.169571
4930502E18Rik	-0.0658259	2.31286	0.882853	1	-0.10523	2.29217	0.628809	0.966296	-0.0393949	2.25316	0.776683	1	3.09136	3.11262	2.88522
4930503B20Rik	-0.00505047	-1.36857	1	1	-1.45763	-1.68297	0.0142596	0.0700199	-1.4437	-1.8971	0.0327092	0.186052	0.255279	0.245116	0.134419
4930503E14Rik	0.225304	-2.94502	0.834194	1	1.34498	-2.47257	0.0301719	0.124148	1.11257	-2.1608	0.124157	0.426526	0.0715428	0.0811456	0.184098
4930503E24Rik	-0.236181	4.28009	0.111655	0.734485	0.210069	4.42889	0.14708	0.392905	0.446218	4.35714	0.00852994	0.0753489	11.7618	10.0438	13.3805
4930503H13Rik	0	#NAME?	1	1	0	#NAME?	1	1	0	#NAME?	1	1	0	0	0
4930503L19Rik	0.233685	4.71257	0.181527	0.900324	-0.117454	4.59993	0.444781	0.791315	-0.351119	4.6926	0.0701849	0.30264	7.10389	8.26376	6.36894
4930503O07Rik	-3.32345	-6.13643	0.605971	1	-3.24332	-6.0514	0.605971	0.948386	0	#NAME?	1	1	0.0255035	0	0
4930504O13Rik	-1.11821	-2.28543	0.0912723	0.665472	0.730524	-1.73085	0.149453	0.397127	1.83546	-1.96373	0.00619163	0.0605765	0.402284	0.205291	0.5993
4930505A04Rik	0.650637	-2.29716	0.233279	0.964625	0.856098	-2.22991	0.114539	0.329103	0.204953	-1.79074	0.777066	1	0.148215	0.22352	0.249841
4930505G20Rik	0	#NAME?	1	1	0	#NAME?	1	1	0	#NAME?	1	1	0	0	0
4930506M07Rik	0.116793	4.76091	0.365164	1	0.0863073	4.74951	0.514734	0.864013	-0.0304839	4.821	0.83485	1	4.47485	4.89058	4.686
4930507D05Rik	-0.106937	-0.989656	0.871641	1	-0.0509586	-0.972292	0.95281	1	0.0557911	-1.03697	1	1	0.316389	0.313373	0.283168
4930509E16Rik	-0.846223	-0.192101	0.0459218	0.460743	-1.83921	-0.340996	0.000134275	0.00150751	-0.989637	-1.24321	0.0744901	0.313596	0.608643	0.332387	0.151993
4930509J09Rik	2.80445	-7.71963	0.666667	1	0	#NAME?	1	1	-2.21433	-7.00499	1	1	0	0.0070399	0
4930509K18Rik	-2.00127	-7.71749	1	1	1.03954	-6.62884	1	1	2.44308	-7.00332	1	1	0.0031744	0	0
4930511A02Rik	-0.315232	-3.92188	1	1	-4.86949	-4.32885	0.0646813	0.219549	-3.96002	-5.01488	0.139716	0.455546	0.0178637	0.015009	0
4930511E03Rik	3.18099	-3.56256	0.000312002	0.0113871	1.89806	-4.62498	0.192331	0.472122	-1.26183	-2.7155	0.139486	0.455128	0.00725253	0.0596749	0.0260369
4930511I11Rik	0.37386	-5.40231	1	1	1.18809	-5.04359	0.646153	0.982029	0.789499	-4.68151	1	1	0.0151084	0.018528	0.0370198
4930511M06Rik	-0.0458033	1.1938	0.892239	1	0.0847041	1.22794	0.848406	1	0.130427	1.21449	0.764754	1	0.647531	0.685553	0.689917
4930511M11Rik	0	#NAME?	1	1	0	#NAME?	1	1	0	#NAME?	1	1	0	0	0
4930512B01Rik	0.287812	-3.32573	0.811515	1	-0.0951946	-3.45965	1	1	-0.377467	-3.31352	0.796681	1	0.014552	0.0342169	0.0273053
4930513D17Rik	0.37386	-5.3956	1	1	-0.268987	-5.63465	1	1	-0.60678	-5.41969	1	1	0.0139489	0.0093217	0.0097558
4930513N10Rik	0.0294824	2.93142	0.958001	1	0.130382	2.9763	0.446089	0.792708	0.100883	3.00595	0.54651	0.941652	1.92471	1.94047	2.07079
4930513O06Rik	0	#NAME?	1	1	0	#NAME?	1	1	0	#NAME?	1	1	0	0	0
4930515B02Rik	0	#NAME?	1	1	0	#NAME?	1	1	0	#NAME?	1	1	0	0	0
4930515G01Rik	-0.0536016	1.08456	0.888776	1	-0.402638	0.989091	0.186466	0.462245	-0.348778	0.89734	0.314774	0.715143	0.866184	0.798096	0.578329
4930515G16Rik	0.701386	-4.26711	0.591289	1	2.21531	-3.45129	0.00360072	0.0236177	1.49843	-2.9069	0.0740065	0.31221	0.102945	0.161943	0.497433
4930515L03Rik	-2.00127	-7.72425	1	1	1.03954	-6.63196	1	1	2.44308	-6.99719	1	1	0.0147266	0	0.0410703
4930515L19Rik	0	#NAME?	1	1	0	#NAME?	1	1	0	#NAME?	1	1	0	0	0
4930517E11Rik	-2.00127	-7.72451	1	1	-1.93479	-7.63746	1	1	0	#NAME?	1	1	0.00331737	0	0
4930518P08Rik	0.888506	-5.70671	0.814687	1	-2.73259	-6.63593	0.898218	1	-3.04986	-5.98765	0.51558	0.918274	0.00929205	0.0253372	0
4930519D14Rik	0	#NAME?	1	1	0	#NAME?	1	1	0	#NAME?	1	1	0	0	0
4930519F09Rik	0.030872	1.49791	0.817945	1	0.490109	1.66068	0.0264954	0.11287	0.459051	1.76709	0.0950279	0.363578	1.34801	1.40431	1.86377
4930519F16Rik	-2.00127	-7.72169	1	1	-1.93479	-7.63453	1	1	0	#NAME?	1	1	0.00464542	0	0
4930519F24Rik	0	#NAME?	1	1	0	#NAME?	1	1	0	#NAME?	1	1	0	0	0
4930519G04Rik	-3.70201	-5.72051	0.411723	1	-0.645426	-5.31374	0.930901	1	2.44308	-7.00357	1	1	0.00747392	0	0.00530403
4930519H02Rik	0	#NAME?	1	1	0	#NAME?	1	1	0	#NAME?	1	1	0	0	0
4930520O04Rik	0.370628	1.47169	0.108365	0.72321	0.00456769	1.342	0.951496	1	-0.365866	1.54513	0.202567	0.562658	1.69103	2.10557	1.66067
4930520P13Rik	0	#NAME?	1	1	0	#NAME?	1	1	0	#NAME?	1	1	0	0	0
4930521A18Rik	0.542715	-4.90352	0.85858	1	-0.645426	-5.30099	0.930413	1	-1.13247	-5.00327	0.639506	1	0.0164043	0.0233712	0.00961107
4930521E06Rik	1.43591	-5.40642	0.433247	1	1.14691	-5.63547	0.814756	1	-0.27162	-4.68781	1	1	0.0116389	0.0132432	0.0164965
4930522H14Rik	0	#NAME?	1	1	0	#NAME?	1	1	0	#NAME?	1	1	0	0	0
4930522O17Rik	0	#NAME?	1	1	0	#NAME?	1	1	0	#NAME?	1	1	0	0	0
4930523C07Rik	-0.0515208	4.22688	0.885738	1	-0.605073	4.07024	0.00119252	0.00962159	-0.553502	3.96106	0.00627971	0.061097	4.34237	4.30361	2.78884
4930523O13Rik	0	#NAME?	1	1	0	#NAME?	1	1	0	#NAME?	1	1	0	0	0
4930524B15Rik	-2.60329	4.39553	2.83607e-17	2.53991e-14	-4.23051	4.32641	6.60878e-33	2.52271e-30	-1.62637	1.60538	7.48635e-06	0.000308531	10.2115	1.59931	0.512569
4930524C18Rik	0	#NAME?	1	1	0	#NAME?	1	1	0	#NAME?	1	1	0	0	0
4930524E20Rik	0	#NAME?	1	1	0	#NAME?	1	1	0	#NAME?	1	1	0	0	0
4930524L23Rik	-0.404296	0.0964618	0.213305	0.946805	-0.464116	0.0834584	0.164096	0.423987	-0.059785	-0.244714	0.896381	1	0.276224	0.198507	0.193892
4930524N10Rik	0	#NAME?	1	1	0	#NAME?	1	1	0	#NAME?	1	1	0	0	0
4930524O05Rik	2.80445	-7.71989	0.666667	1	2.97433	-7.63132	0.666667	0.983361	0.228751	-6.00402	1	1	7.85847e-09	0.0276211	0.0261149
4930524O08Rik	-2.80881	-6.70961	0.901557	1	-2.73259	-6.62507	0.901557	1	0	#NAME?	1	1	0.0081742	0	0
4930525D18Rik	-0.981486	-3.07658	0.392637	1	-1.4132	-3.13761	0.294473	0.616731	-0.423922	-3.9764	0.758936	1	0.109727	0.043981	0.0474657
4930525F21Rik	-0.576866	-3.12084	0.413451	1	-2.72106	-3.35494	0.0322214	0.130415	-2.07066	-4.28446	0.274549	0.661789	0.0587607	0.0316975	0.00831097
4930525G20Rik	0.154186	0.77219	0.588295	1	-0.195755	0.661424	0.545228	0.892487	-0.34963	0.714814	0.313992	0.714135	0.37837	0.422821	0.323142
4930525M21Rik	1.69604	-6.12122	0.527959	1	1.03954	-6.6332	1	1	-0.60678	-5.40166	1	1	0.00751393	0.039987	0.015663
4930526D03Rik	-0.00469056	-5.11978	1	1	0.259737	-5.03096	1	1	0.254071	-5.00332	1	1	0.0323923	0.0385827	0.0415859
4930526I15Rik	0	#NAME?	1	1	0	#NAME?	1	1	0	#NAME?	1	1	0	0	0
4930526L06Rik	0.741918	-1.60333	0.0735262	0.598559	0.671566	-1.6562	0.137997	0.376392	-0.0698147	-1.16474	1	1	0.204727	0.349186	0.341334
4930527F14Rik	-3.70201	-5.73	0.423322	1	-0.645426	-5.32175	0.937047	1	2.44308	-6.99553	1	1	0.0171749	0	0.0218338
4930527G23Rik	0	#NAME?	1	1	0	#NAME?	1	1	0	#NAME?	1	1	0	0	0
4930528A17Rik	-0.506393	0.133169	0.0998388	0.699593	-0.916633	0.0586976	0.0116068	0.0597533	-0.409553	-0.434021	0.421567	0.833051	0.436812	0.288283	0.243788
4930528D03Rik	-0.519001	-5.72375	1	1	1.18809	-5.04076	0.648126	0.983342	1.62503	-5.00404	0.640486	1	0.004015	0.00710817	0.0318021
4930528F23Rik	-2.88297	3.87216	1.36976e-14	7.97373e-12	-4.68893	3.81178	5.55806e-27	1.30727e-24	-1.80418	0.783621	6.37853e-05	0.00186823	8.56138	1.1378	0.326273
4930528P14Rik	0	#NAME?	1	1	0	#NAME?	1	1	0	#NAME?	1	1	0	0	0
4930529C04Rik	0.0888553	1.54955	0.87978	1	0.353997	1.64784	0.197025	0.479437	0.265036	1.72418	0.336178	0.741026	0.560465	0.577998	0.694485
4930529F22Rik	0	#NAME?	1	1	0	#NAME?	1	1	0	#NAME?	1	1	0	0	0
4930529F24Rik	0	#NAME?	1	1	0	#NAME?	1	1	0	#NAME?	1	1	0	0	0
4930529K09Rik	0	#NAME?	1	1	0	#NAME?	1	1	0	#NAME?	1	1	0	0	0
4930529L06Rik	0	#NAME?	1	1	0	#NAME?	1	1	0	#NAME?	1	1	0	0	0
4930529M08Rik	-1.29796	0.354252	0.000196864	0.00771713	-1.9769	0.283841	9.35696e-07	1.81715e-05	-0.67729	-0.947373	0.189725	0.541854	0.701717	0.247236	0.159956
4930533B01Rik	0.803181	-6.71353	1	1	-1.93479	-7.62741	1	1	-2.21433	-7.00491	1	1	0.00697668	0.0112726	0
4930533P14Rik	0	#NAME?	1	1	0	#NAME?	1	1	0	#NAME?	1	1	0	0	0
4930534B04Rik	0.100364	3.7477	0.602953	1	0.130862	3.76145	0.43899	0.78509	0.0304964	3.82491	0.832389	1	1.84754	1.96439	1.98102
4930538K18Rik	-0.0421908	-1.85595	1	1	0.314594	-1.73695	0.567545	0.913723	0.355171	-1.70088	0.603168	0.991561	0.117325	0.123831	0.138991
4930539C22Rik	0	#NAME?	1	1	0	#NAME?	1	1	0	#NAME?	1	1	0	0	0
4930539E08Rik	0.0820159	1.15338	0.800533	1	-0.164475	1.06954	0.543248	0.89075	-0.246325	1.07844	0.462803	0.878279	0.323597	0.343212	0.277363
4930539J05Rik	0.061061	3.57131	0.890486	1	-0.0225108	3.54819	0.82422	1	-0.0835613	3.55512	0.742223	1	20.0945	20.9431	18.5148
4930539M17Rik	0.639016	-4.54315	0.707312	1	3.19237	-2.95734	1.33176e-05	0.000198528	2.52799	-2.38491	0.00449707	0.048434	0.0381788	0.0577317	0.266986
4930539N22Rik	0	#NAME?	1	1	0	#NAME?	1	1	0	#NAME?	1	1	0	0	0
4930540M03Rik	-2.00127	-7.71688	1	1	-1.93479	-7.62945	1	1	0	#NAME?	1	1	0.0221282	0	0
4930542C21Rik	1.50415	-4.39963	0.180696	0.898921	0.259737	-5.04045	1	1	-1.20981	-4.0212	0.485159	0.899743	0.0191167	0.0583699	0
4930542D17Rik	0.305436	-4.01432	0.895391	1	-0.128444	-4.17761	1	1	-0.423922	-3.98679	0.751927	1	0.0314618	0.042877	0.029074
4930542H20Rik	0	#NAME?	1	1	0	#NAME?	1	1	0	#NAME?	1	1	0	0	0
4930542N07Rik	0	#NAME?	1	1	0	#NAME?	1	1	0	#NAME?	1	1	0	0	0
4930543E12Rik	-0.193413	-3.17946	1	1	-0.131357	-3.20263	0.983908	1	0.0609815	-3.262	1	1	0.0575774	0.0660437	0.0496004
4930544D05Rik	-1.07886	-3.72478	0.376094	1	-0.40694	-3.55175	0.967498	1	0.653426	-4.19604	1	1	0.0995615	0.0163518	0.0216415
4930544G11Rik	-2.00127	-7.72591	1	1	-1.93479	-7.63897	1	1	0	#NAME?	1	1	0.0032436	0	0
4930544M13Rik	0	#NAME?	1	1	0	#NAME?	1	1	0	#NAME?	1	1	0	0	0
4930544O15Rik	-0.540715	0.185299	0.0953598	0.681899	-1.0141	0.091257	0.00266237	0.0185055	-0.472577	-0.410556	0.241369	0.62075	1.27952	0.852425	0.583076
4930545E07Rik	-2.80881	-6.73219	0.901193	1	-2.73259	-6.64869	0.901193	1	0	#NAME?	1	1	0.0061055	0	0
4930545H06Rik	2.80445	-7.72946	0.666667	1	0	#NAME?	1	1	-2.21433	-7.02078	1	1	0	0.0130043	0
4930545L23Rik	0	#NAME?	1	1	3.87949	-6.62279	0.229608	0.530052	3.30394	-5.99083	0.512361	0.918274	0	0	0.0102576
4930546C10Rik	-3.32345	-6.13651	0.626559	1	-3.24332	-6.05761	0.626559	0.963897	0	#NAME?	1	1	0.00220715	0	0
4930546K05Rik	0.639016	-4.53731	0.709623	1	-0.943689	-5.03721	0.719786	1	-1.51693	-4.68307	0.399711	0.812167	0.00776313	0.0115246	0.00347877
4930547C10Rik	1.65668	-2.00228	0.00147731	0.0402801	1.74823	-2.02106	0.00283789	0.0194558	0.0923026	-1.08578	1	1	0.0428885	0.136753	0.120511
4930547E08Rik	-0.168552	-1.16533	0.682572	1	-0.736488	-1.29271	0.166019	0.427202	-0.565691	-1.52997	0.383449	0.797054	0.547667	0.604284	0.37273
4930547E14Rik	1.69604	-6.13561	0.525614	1	-1.93479	-7.62821	1	1	-3.04986	-6.01686	0.512137	0.918274	0.016638	0.0268829	0
4930547N16Rik	0.123691	4.24398	0.472958	1	0.383584	4.33875	0.0185419	0.0856775	0.259878	4.45332	0.163228	0.496566	4.26633	4.57616	5.42147
4930548G14Rik	0	#NAME?	1	1	0	#NAME?	1	1	0	#NAME?	1	1	0	0	0
4930548H24Rik	0.831091	0.035357	0.011636	0.186216	2.36371	0.915821	6.53952e-14	4.10642e-12	1.53183	1.48233	7.11976e-05	0.00202918	0.388569	0.766833	1.96162
4930548J01Rik	-4.00159	-5.39468	0.284351	1	-3.91802	-5.31242	0.284351	0.604213	0	#NAME?	1	1	0.0381608	0	0
4930548K13Rik	0	#NAME?	1	1	0	#NAME?	1	1	0	#NAME?	1	1	0	0	0
4930549C01Rik	-2.00127	-7.71436	1	1	-1.93479	-7.62677	1	1	0	#NAME?	1	1	0.0123328	0	0
4930549G23Rik	0.452734	-0.627175	0.352338	1	-0.339161	-0.900159	0.471624	0.818707	-0.789943	-0.692643	0.135249	0.447656	1.03927	1.30145	0.731855
4930550C14Rik	-0.0778949	1.50522	0.920541	1	-0.711475	1.32825	0.00770327	0.0431001	-0.633185	1.19202	0.0229815	0.146146	1.69209	1.73299	1.01901
4930550L24Rik	0.00490768	3.51823	0.989957	1	0.193244	3.58051	0.477539	0.824767	0.188315	3.606	0.529506	0.926615	5.43092	5.49804	6.03226
4930552N02Rik	0	#NAME?	1	1	0	#NAME?	1	1	0	#NAME?	1	1	0	0	0
4930552P12Rik	0.822198	-3.46821	0.333577	1	-0.0398624	-3.82745	1	1	-0.848519	-3.29791	0.428805	0.841385	0.0199274	0.038958	0.0194339
4930553E22Rik	0	#NAME?	1	1	0	#NAME?	1	1	0	#NAME?	1	1	0	0	0
4930554C24Rik	0	#NAME?	1	1	0	#NAME?	1	1	0	#NAME?	1	1	0	0	0
4930555B11Rik	-2.00127	-7.71689	1	1	-1.93479	-7.62945	1	1	0	#NAME?	1	1	0.00383523	0	0
4930555G01Rik	0.163238	-2.07635	0.945628	1	-0.0187184	-2.13135	1	1	-0.180828	-2.05487	0.875279	1	0.0754372	0.0873504	0.0792292
4930555I21Rik	0.770344	-0.315557	0.0200143	0.267989	0.526012	-0.441386	0.168814	0.432579	-0.243864	0.0378228	0.529237	0.926493	0.181915	0.314869	0.243102
4930556C24Rik	0	#NAME?	1	1	3.87949	-6.6228	0.229602	0.530052	3.30394	-5.99085	0.51235	0.918274	0	0	0.0334771
4930556G01Rik	-0.323555	-2.11505	0.960245	1	-1.02608	-2.31514	0.310539	0.638659	-0.696608	-2.57514	0.361375	0.771347	0.196855	0.146122	0.107215
4930556J02Rik	-2.80881	-6.72131	0.89664	1	-2.73259	-6.63534	0.89664	1	0	#NAME?	1	1	0.0107522	0	0
4930556M19Rik	0.0436799	3.31964	0.830012	1	-0.116571	3.27453	0.583188	0.929018	-0.160227	3.27721	0.501589	0.915474	3.55204	3.71441	3.26595
4930556N09Rik	0	#NAME?	1	1	0	#NAME?	1	1	0	#NAME?	1	1	0	0	0
4930557A04Rik	0	#NAME?	1	1	0	#NAME?	1	1	0	#NAME?	1	1	0	0	0
4930557J02Rik	-0.448503	-3.82476	0.832773	1	-5.0025	-4.18951	0.0450977	0.167997	-3.96002	-5.02316	0.264174	0.653766	0.0402574	8.04008e-10	0
4930558C23Rik	1.31715	-4.91169	0.361943	1	3.45551	-3.43739	2.03151e-05	0.000287211	2.1183	-2.7197	0.0272624	0.164244	0.0244162	0.0782203	0.292446
4930558G05Rik	-2.00127	-7.72158	1	1	1.03954	-6.62919	1	1	2.44308	-6.99721	1	1	0.0122271	0	0
4930558J18Rik	0.354179	1.54507	0.125233	0.769011	0.51313	1.59184	0.0401918	0.154281	0.158908	1.84675	0.681332	1	0.911205	1.20859	1.27792
4930558K02Rik	-2.005	-1.51802	0.0010049	0.0295817	-2.12998	-1.49192	0.0017334	0.0131217	-0.124838	-3.22404	1	1	0.345069	0.0627346	0.0572908
4930562C15Rik	0.685251	-0.683346	0.082266	0.634072	0.514974	-0.761735	0.200179	0.484327	-0.169824	-0.349417	0.77897	1	0.16378	0.22925	0.190712
4930562F07Rik	-0.337318	-1.39523	0.615484	1	-0.573045	-1.45294	0.304897	0.63135	-0.234799	-1.72664	0.691681	1	1.93665	1.65058	0.955151
4930563D23Rik	0.921266	-5.12403	0.648468	1	-3.24332	-6.05029	0.605759	0.948386	-3.57556	-5.40816	0.266622	0.655505	0.0056301	0.0138152	0
4930563E18Rik	0.0266169	2.62215	0.751724	1	-0.119246	2.56578	0.578268	0.92365	-0.145828	2.57781	0.441033	0.85415	2.75033	2.92099	2.51421
4930563E22Rik	-0.0436375	3.15166	0.776324	1	-0.197601	3.10227	0.246737	0.554509	-0.153939	3.03773	0.450813	0.864748	1.93779	1.91042	1.6138
4930563F08Rik	-0.21633	-4.39521	1	1	-4.37592	-4.83879	0.192843	0.472962	-3.57556	-5.40944	0.264622	0.654111	0.0823212	0.109446	0
4930563M20Rik	0.803181	-6.72229	1	1	1.9447	-6.04524	0.525432	0.874444	1.0896	-5.41211	1	1	0.0117036	0.0262025	0.0611141
4930564B18Rik	-1.19714	-5.13038	0.722577	1	-0.943689	-5.04978	0.722577	1	0.228751	-5.99223	1	1	0	0	0
4930564D02Rik	0	#NAME?	1	1	0	#NAME?	1	1	0	#NAME?	1	1	0	0	0
4930564G21Rik	-0.21633	-4.40011	1	1	2.11859	-3.30241	0.00418986	0.026751	2.29959	-2.97864	0.0243416	0.151428	0.049303	0.0418089	0.270611
4930564K09Rik	-1.11961	-0.948296	0.0189743	0.25807	-3.11652	-1.11769	1.37173e-05	0.000203315	-1.97683	-2.48847	0.0519664	0.249698	0.124156	0.0513674	0.0109215
4930565A17	4.95092	-5.39196	0.0108106	0.176773	0	#NAME?	1	1	-4.26329	-4.68251	0.0765233	0.317846	0	0.0548142	0
4930565D16Rik	0	#NAME?	1	1	0	#NAME?	1	1	0	#NAME?	1	1	0	0	0
4930565N06Rik	0.175934	-0.931273	0.955581	1	-3.69155	-1.47493	0.00391077	0.025267	-3.81859	-1.79709	0.00592257	0.0587088	0.154225	0.144495	0.00964907
4930567H12Rik	0.956625	-4.13873	0.385478	1	-0.285565	-4.63451	0.945981	1	-1.20981	-4.00947	0.48127	0.896367	0.0365059	0.0608829	0.030845
4930567H17Rik	0	#NAME?	1	1	0	#NAME?	1	1	0	#NAME?	1	1	0	0	0
4930567J20Rik	0	#NAME?	1	1	0	#NAME?	1	1	0	#NAME?	1	1	0	0	0
4930567K20Rik	0	#NAME?	1	1	0	#NAME?	1	1	0	#NAME?	1	1	0	0	0
4930568D16Rik	0	#NAME?	1	1	0	#NAME?	1	1	0	#NAME?	1	1	0	0	0
4930568E12Rik	-2.80881	-6.7158	0.896894	1	-2.73259	-6.62962	0.896894	1	0	#NAME?	1	1	0.0177033	0	0
4930568G15Rik	-2.80881	-6.72397	0.896652	1	-2.73259	-6.63815	0.896652	1	0	#NAME?	1	1	0.0108575	0	0
4930568K20Rik	-2.00127	-7.71739	1	1	1.03954	-6.62353	1	1	2.44308	-6.99516	1	1	0.00360495	0	0.0084637
4930570G19Rik	0.766878	-1.70534	0.122657	0.764066	0.539122	-1.81125	0.288646	0.609184	-0.22661	-1.34916	0.818287	1	0.162229	0.322108	0.169723
4930571K23Rik	2.80445	-7.72945	0.666667	1	0	#NAME?	1	1	-2.21433	-7.02075	1	1	0	0.0037775	0
4930572J05Rik	-0.095627	2.00699	0.768702	1	-0.0287859	2.02185	0.891189	1	0.066814	1.96826	0.896617	1	2.05515	1.96408	1.96077
4930572K03Rik	0	#NAME?	1	1	0	#NAME?	1	1	0	#NAME?	1	1	0	0	0
4930572O13Rik	2.80445	-7.72944	0.666667	1	0	#NAME?	1	1	-2.21433	-7.02073	1	1	0	0	0
4930573O16Rik	0	#NAME?	1	1	0	#NAME?	1	1	0	#NAME?	1	1	0	0	0
4930578C19Rik	0.136439	-0.637443	0.796508	1	-0.699211	-0.868966	0.109966	0.319631	-0.833347	-0.894734	0.0938234	0.361287	0.24003	0.248581	0.135644
4930578E11Rik	0.542715	-4.91894	0.858573	1	0.259737	-5.05014	1	1	-0.27162	-4.68639	1	1	0.00921768	0.013421	0.0112166
4930578I06Rik	-0.682976	-3.6413	0.607259	1	-1.35708	-3.73426	0.46383	0.811076	-0.656083	-4.42791	1	1	0.0413542	0.0177421	0.0144246
4930578M01Rik	0.183472	-3.24726	0.919233	1	0.463287	-3.1551	0.72499	1	0.277085	-3.00418	0.829569	1	0.0751283	0.0605877	0.0749978
4930578N16Rik	-0.133536	2.68499	0.489722	1	-0.405688	2.61035	0.0546407	0.193566	-0.272086	2.45985	0.278467	0.665923	2.66901	2.41457	1.93227
4930578N18Rik	0	#NAME?	1	1	0	#NAME?	1	1	0	#NAME?	1	1	0	0	0
4930579C15Rik	-0.312371	-1.41603	0.556407	1	-0.158895	-1.35637	0.904673	1	0.152741	-1.54809	0.819131	1	0.226863	0.185143	0.207079
4930579F01Rik	3.69731	-6.71773	0.23184	0.964625	2.97433	-7.63117	0.666667	0.983361	-0.60678	-5.41991	1	1	0	0.0133534	0
4930579G18Rik	0.362487	3.10168	0.316061	1	-0.832295	2.76551	0.00656802	0.0379495	-1.19452	2.82979	0.00112862	0.0173236	2.19668	2.59568	1.10528
4930579G22Rik	-0.127186	1.29611	0.632728	1	-0.268117	1.26319	0.354498	0.69418	-0.140852	1.15308	0.717446	1	3.44277	3.31779	2.78641
4930579G24Rik	-0.467326	4.02242	0.00500085	0.103876	-0.134769	4.11821	0.387398	0.734095	0.332521	3.85959	0.0885773	0.349343	6.57018	4.75727	5.82828
4930579K19Rik	-0.0136302	1.26939	0.834145	1	-0.0433844	1.24599	0.949012	1	-0.0297377	1.26247	0.824922	1	1.62476	1.72142	1.57095
4930581F22Rik	-0.0281587	3.36933	0.939354	1	-0.189492	3.3131	0.277882	0.597238	-0.16131	3.27061	0.380185	0.793101	2.85399	3.09168	2.41028
4930583H14Rik	0.559167	1.27233	0.0180353	0.249526	-0.0818332	1.00389	0.85672	1	-0.640599	1.36344	0.0318843	0.183179	1.2557	2.04132	1.17652
4930583K01Rik	0.298768	-2.61985	0.697278	1	-1.08417	-2.98932	0.281322	0.601301	-1.36583	-2.92033	0.113401	0.403626	0.122395	0.169492	0.0489858
4930583P06Rik	0	#NAME?	1	1	2.97433	-7.62543	0.666667	0.983361	2.44308	-6.99439	1	1	0	0	0.0225799
4930584F24Rik	-2.00127	-7.72551	1	1	1.03954	-6.632	1	1	2.44308	-6.99521	1	1	0.00408607	0	0
4930588N13Rik	1.88011	-2.20552	0.000179952	0.0071916	1.26213	-2.62627	0.0273902	0.115519	-0.614149	-1.48558	0.339628	0.745649	0.0789276	0.289634	0.164253
4930590J08Rik	-0.393805	-1.86748	0.579467	1	-1.09774	-2.0121	0.0827921	0.262145	-0.698769	-2.43731	0.348806	0.756106	0.0408654	0.0234781	0.0250177
4930590L20Rik	0	#NAME?	1	1	2.97433	-7.62686	0.666667	0.983361	2.44308	-6.99658	1	1	3.68775e-08	2.16008e-08	0.0465377
4930591A17Rik	1.8827	-4.54482	0.0982985	0.692971	3.25119	-3.61213	0.000297655	0.0029958	1.36141	-2.72417	0.164614	0.499027	0.0246232	0.11894	0.25039
4930592A05Rik	0.287812	-3.32746	0.808271	1	0.73452	-3.16634	0.367209	0.710703	0.442612	-2.92047	0.663809	1	0.0926163	0.112485	0.208904
4930592I03Rik	-0.168384	-4.03677	1	1	-0.291557	-4.05318	1	1	-0.120655	-4.20724	1	1	0.0500562	0.0400494	0.045334
4930593A02Rik	-0.519001	-5.71383	1	1	0.636175	-5.29974	1	1	1.0896	-5.40556	1	1	0.0138746	0.0126671	0.0157789
4930593C16Rik	-2.00127	-7.71522	1	1	1.03954	-6.62647	1	1	2.44308	-7.00331	1	1	0.0151517	0	0
4930594C11Rik	-0.00507842	1.89444	0.957483	1	0.500368	2.07672	0.0280534	0.117613	0.505288	2.15115	0.0530702	0.253114	0.948185	0.936932	1.30512
4930595M18Rik	-0.00435535	-6.13502	1	1	1.14691	-5.62935	0.814746	1	1.0896	-5.41235	1	1	0.00373802	0.00381483	0.0088976
4930596D02Rik	0	#NAME?	1	1	0	#NAME?	1	1	0	#NAME?	1	1	0	0	0
4930596M17Rik	2.80445	-7.71989	0.666667	1	2.97433	-7.63132	0.666667	0.983361	0.228751	-6.00402	1	1	0	0.0177956	0.0186244
4930597G03Rik	-2.00127	-7.71688	1	1	-1.93479	-7.62945	1	1	0	#NAME?	1	1	0	0	0
4930598F16Rik	0	#NAME?	1	1	0	#NAME?	1	1	0	#NAME?	1	1	0	0	0
4930599N23Rik	-0.457475	0.602511	0.128401	0.777064	-1.51632	0.415506	8.56544e-05	0.00101758	-1.0571	-0.18142	0.028179	0.168193	1.74555	1.1763	0.478778
4931402G19Rik	-0.655441	-1.96765	0.216568	0.951739	-0.89622	-1.99038	0.223495	0.521278	-0.23929	-2.55111	1	1	0.106128	0.0783203	0.055854
4931403E22Rik	0.370576	-0.728003	0.339064	1	-0.284267	-0.940389	0.525988	0.874682	-0.653156	-0.768677	0.164246	0.498368	0.627174	0.799073	0.582415
4931403G20Rik	0.173676	-2.18132	0.872778	1	-0.450082	-2.36048	0.591271	0.935945	-0.619272	-2.31807	0.487287	0.901625	0.048683	0.0637094	0.021585
4931406B18Rik	-0.00435535	-6.1261	1	1	-2.73259	-6.62589	0.896443	1	-2.21433	-7.00483	1	1	0.00288519	0.00247322	0
4931406C07Rik	-0.0338289	6.13532	0.621146	1	-0.506541	6.00381	6.04658e-07	1.23072e-05	-0.472701	5.89481	7.18395e-05	0.00204247	18.6612	18.1825	12.8928
4931406H21Rik	0.450556	0.708945	0.234249	0.964625	-0.9188	0.324368	0.0206915	0.0934269	-1.36776	0.467034	0.00219915	0.0284012	0.251689	0.334944	0.127281
4931406P16Rik	-0.268701	6.77445	0.0130797	0.20039	-0.354295	6.7447	0.000605685	0.00543274	-0.0855933	6.53519	0.398137	0.810794	13.3884	11.1428	10.123
4931407G18Rik	0	#NAME?	1	1	0	#NAME?	1	1	0	#NAME?	1	1	0	0	0
4931408A02Rik	0.10306	0.0499927	0.542648	1	1.61438	0.723479	4.97102e-09	1.53515e-07	1.51014	1.04617	1.71974e-05	0.000630616	0.342	0.390728	0.995596
4931408C20Rik	-0.00435535	-6.1317	1	1	-2.73259	-6.63183	0.896342	1	-2.21433	-7.00482	1	1	0.0023203	0.00225697	0
4931408D14Rik	-0.519561	-2.75671	0.545369	1	0.337408	-2.49514	0.772936	1	0.848813	-2.67249	0.316343	0.717204	0.0383291	0.0240986	0.0400031
4931409K22Rik	0.521392	-1.75658	0.300645	1	-0.301032	-2.04989	0.590214	0.935065	-0.818085	-1.77065	0.180614	0.526857	0.0538564	0.078129	0.0331364
4931414P19Rik	0.126175	3.71233	0.404672	1	0.0576938	3.68991	0.679463	0.993925	-0.0684732	3.76519	0.735662	1	3.41028	3.77438	3.50661
4931417E11Rik	0	#NAME?	1	1	0	#NAME?	1	1	0	#NAME?	1	1	0	0	0
4931417G12Rik	0.105654	1.81026	0.644193	1	1.08569	2.21212	4.59913e-05	0.000591989	0.97977	2.43743	0.00270898	0.0336419	1.54577	1.80955	3.27312
4931419H13Rik	2.63933	-5.38812	0.103134	0.710914	-1.93479	-7.62848	1	1	-3.96002	-5.00392	0.142237	0.459829	0.00748367	0.0378072	0
4931420L22Rik	-2.00127	-7.72169	1	1	-1.93479	-7.63454	1	1	0	#NAME?	1	1	0	0	0
4931423N10Rik	-1.25852	-4.13505	0.3987	1	-0.438086	-3.94158	0.80751	1	0.789499	-4.67306	1	1	0.0272716	0.00759223	0.0189748
4931428F04Rik	0.15422	3.57174	0.438829	1	-0.403442	3.40332	0.0219782	0.09802	-0.557588	3.41552	0.00758289	0.0695749	4.73618	5.11176	4.16376
4931428L18Rik	0.888506	-5.72826	0.814758	1	2.40879	-4.8095	0.0511823	0.184707	1.48558	-4.1957	0.247467	0.630132	0.0533792	0.116181	0.159739
4931429I11Rik	-0.00481406	-4.54464	1	1	1.23252	-4.03407	0.235555	0.53849	1.21251	-3.82093	0.379474	0.792257	0.0102917	0.0101671	0.0234
4931429L15Rik	-0.0421908	-1.89196	0.873423	1	-0.0969671	-1.89325	0.992049	1	-0.0545185	-1.95375	1	1	0.0781247	0.0403981	0.0629244
4931429P17Rik	-0.304275	-4.91395	1	1	-0.943689	-5.05066	0.723279	1	-0.60678	-5.41908	1	1	0.0124666	0.0109508	0.0064142
4931430N09Rik	2.80445	-7.71963	0.666667	1	0	#NAME?	1	1	-2.21433	-7.00499	1	1	0	0.0047454	0
4931431B13Rik	0	#NAME?	1	1	0	#NAME?	1	1	0	#NAME?	1	1	0	0.0290338	0
4931431C16Rik	0.130349	-2.77312	1	1	-1.4132	-3.11387	0.206821	0.494222	-1.51985	-3.22953	0.130617	0.438687	0.0434288	0.0451765	0.0132707
4931431F19Rik	0	#NAME?	1	1	2.97433	-7.62544	0.666667	0.983361	2.44308	-6.9944	1	1	0	0	0.0070123
4931440F15Rik	0.0610852	1.08502	0.937913	1	-0.414403	0.955664	0.202748	0.488215	-0.475134	0.908463	0.233757	0.609931	0.445817	0.451369	0.328963
4931440J10Rik	-0.348702	-1.30893	0.545745	1	-0.64537	-1.37525	0.206243	0.493454	-0.29549	-1.68348	0.601416	0.990653	0.354416	0.273572	0.195038
4931440L10Rik	-0.682976	-3.62766	0.596035	1	-2.26224	-3.82725	0.0938294	0.286684	-1.51693	-4.68197	0.391708	0.805146	0.0445847	0.0251678	0.0103499
4931440P22Rik	-0.0474587	0.966774	0.885698	1	-0.288323	0.89458	0.289227	0.609616	-0.240678	0.819627	0.43766	0.850447	0.893134	0.850478	0.635877
4932411E22Rik	0.552193	-2.40736	0.297799	1	-1.21333	-2.894	0.222086	0.51936	-1.74581	-2.62308	0.0462276	0.231935	0.0396463	0.0646594	0.0184041
4932411G14Rik	-0.00487828	-4.12496	1	1	-0.128444	-4.16224	0.955393	1	-0.120655	-4.19501	1	1	0.00945169	0.0089017	0.00919842
4932411L15	-2.00127	-7.71689	1	1	-1.93479	-7.62945	1	1	0	#NAME?	1	1	0.00170243	0	0
4932411N23Rik	-2.00127	-7.71689	1	1	-1.93479	-7.62946	1	1	0	#NAME?	1	1	0.00159395	0	0
4932412D23Rik	-3.70201	-5.71892	0.411755	1	-0.645426	-5.31209	0.930918	1	2.44308	-7.00357	1	1	0	0	0
4932412D23Rik	-3.70201	-5.71892	0.411755	1	-0.645426	-5.31209	0.930918	1	2.44308	-7.00357	1	1	0.00489001	0	0.00249886
4932412H11Rik	0.308367	-1.54013	0.699292	1	0.429714	-1.48241	0.438309	0.784476	0.121077	-1.29653	0.662398	1	0.0559417	0.062707	0.07795
4932413F04Rik	-0.21633	-4.39796	1	1	-1.40159	-4.64361	0.551825	0.898211	-1.13247	-5.00286	0.640248	1	0.0106332	0.0125907	0.00380553
4932414J04Rik	0	#NAME?	1	1	2.97433	-7.62686	0.666667	0.983361	2.44308	-6.99658	1	1	0	0	0.00406047
4932414N04Rik	-2.00127	-7.7169	1	1	-1.93479	-7.62946	1	1	0	#NAME?	1	1	0.00148323	0	0
4932415G12Rik	-0.649877	4.64263	6.61254e-05	0.00311686	-0.804625	4.60573	7.55145e-07	1.50287e-05	-0.15474	4.08509	0.373853	0.786609	4.69758	2.99182	2.57889
4932415M13Rik	0	#NAME?	1	1	0	#NAME?	1	1	0	#NAME?	1	1	0	0	0
4932416H05Rik	-0.216803	2.82064	0.218716	0.952678	-0.0622327	2.87105	0.734764	1	0.154534	2.74706	0.454151	0.868264	1.85586	1.626	1.74363
4932416K20Rik	-2.80881	-6.72397	0.89665	1	-2.73259	-6.63815	0.89665	1	0	#NAME?	1	1	0.00257586	0	0
4932418E24Rik	0.479704	2.12684	0.384249	1	-1.40075	1.6404	0.0050408	0.0309289	-1.87943	1.73185	0.00111449	0.0171746	0.854851	1.08686	0.304734
4932425I24Rik	-0.186847	-2.57713	0.744993	1	0.537326	-2.30057	0.375163	0.720502	0.719102	-2.31774	0.252475	0.636864	0.0447361	0.0336114	0.066646
4932429P05Rik	0	#NAME?	1	1	0	#NAME?	1	1	0	#NAME?	1	1	0	0	0
4932435O22Rik	0.26428	2.15974	0.277058	1	-0.921689	1.83265	0.000732256	0.00635268	-1.18546	1.87036	8.29286e-05	0.0022825	0.844823	1.00685	0.435686
4932438A13Rik	-0.17791	7.89827	0.129379	0.779253	-1.05357	7.69457	2.00242e-10	8.05442e-09	-0.875654	7.35964	9.18631e-06	0.000365023	10.3226	8.73584	4.71777
4932438H23Rik	-0.00503745	-1.8757	1	1	0.278276	-1.79004	0.712975	1	0.282016	-1.73747	0.794025	1	0.0780667	0.0767919	0.0760279
4932441B19Rik	0	#NAME?	1	1	0	#NAME?	1	1	0	#NAME?	1	1	0	0	0
4932441J04Rik	0.368032	-2.66103	0.508659	1	0.411806	-2.67275	0.692338	1	0.0437957	-2.39265	1	1	0.141573	0.216727	0.188877
4932443I19Rik	-0.00504928	-1.44306	1	1	-0.607299	-1.60571	0.290472	0.611263	-0.599496	-1.69534	0.342341	0.748749	0.336097	0.365203	0.238366
4932702P03Rik	1.8318	-5.16678	0.442598	1	-2.73259	-6.63651	0.899799	1	-3.96002	-5.06874	0.277281	0.664453	0.0991895	0.227408	5.264e-07
4933400A11Rik	0	#NAME?	1	1	0	#NAME?	1	1	0	#NAME?	1	1	0	0	0
4933400B14Rik	0	#NAME?	1	1	2.97433	-7.62686	0.666667	0.983361	2.44308	-6.99658	1	1	0	0	0.0149652
4933400C05Rik	0.888506	-5.71424	0.814738	1	1.14691	-5.63337	0.814738	1	0.254071	-4.99731	1	1	0.0100377	0.0239293	0.0214421
4933400C23	2.14211	-4.91053	0.107306	0.720269	1.14691	-5.62986	0.814753	1	-0.959351	-4.19637	0.48659	0.900762	0.00594628	0.0317287	0.0144349
4933400F21Rik	-0.168384	-4.01313	1	1	0.418413	-3.82333	0.895664	1	0.575421	-3.81934	1	1	0.00840912	0.0118532	0.0159379
4933400L20Rik	0	#NAME?	1	1	2.97433	-7.63119	0.666667	0.983361	2.44308	-7.00322	1	1	0	0	0.0146511
4933401B06Rik	-0.00501201	-2.53292	0.937431	1	0.0173445	-2.54787	1	1	0.0221769	-2.5107	1	1	0.108166	0.129626	0.10798
4933401D09Rik	1.13521	-1.11166	0.00625401	0.122994	0.93034	-1.22053	0.020212	0.091742	-0.204113	-0.547008	0.815524	1	0.172009	0.37557	0.340014
4933401H06Rik	2.80445	-7.71963	0.666667	1	0	#NAME?	1	1	-2.21433	-7.00499	1	1	0	0	0
4933401P06Rik	0	#NAME?	1	1	2.97433	-7.63119	0.666667	0.983361	2.44308	-7.00322	1	1	0	0	0.00756787
4933402C06Rik	0	#NAME?	1	1	0	#NAME?	1	1	0	#NAME?	1	1	0	0	0
4933402D24Rik	-0.274942	-1.08079	0.590408	1	-1.51312	-1.32401	0.00616379	0.0361977	-1.23179	-1.72767	0.0413123	0.215637	0.211047	0.175983	0.0711291
4933402E13Rik	0.649308	-1.61937	0.124446	0.767609	2.93992	-0.238521	1.93187e-16	1.61542e-14	2.28722	0.318647	1.0891e-07	8.02525e-06	0.102376	0.1708	0.781422
4933402J07Rik	-1.19714	-5.12453	0.723252	1	-0.943689	-5.04396	0.723252	1	0.228751	-5.99182	1	1	0.0228296	0.0151695	0.0141445
4933402J10Rik	0	#NAME?	1	1	0	#NAME?	1	1	0	#NAME?	1	1	0	0	0
4933402J15Rik	0	#NAME?	1	1	2.97433	-7.62545	0.666667	0.983361	2.44308	-6.99442	1	1	0	0	0.0082198
4933402N03Rik	0	#NAME?	1	1	0	#NAME?	1	1	0	#NAME?	1	1	0	0	0
4933402N22Rik	0	#NAME?	1	1	0	#NAME?	1	1	0	#NAME?	1	1	0	0	0
4933402P03Rik	-0.578712	-2.92426	0.608301	1	-0.772421	-2.94294	0.503225	0.852003	-0.191647	-3.41778	1	1	0.0539175	0.0376535	0.033397
4933403F05Rik	0.0559713	6.18057	0.636466	1	-0.0307474	6.15443	0.757224	1	-0.086717	6.17307	0.498587	0.912345	4.92611	5.11137	4.72503
4933403G14Rik	-0.0831613	3.57659	0.601523	1	-0.200027	3.54118	0.224009	0.522075	-0.116852	3.45952	0.545837	0.941031	2.36471	2.23297	2.00844
4933403O03Rik	1.43591	-5.38079	0.444645	1	-2.73259	-6.64652	0.900842	1	-3.57556	-5.38889	0.279854	0.668213	0.0101121	0.0290937	0.0075973
4933403O08Rik	-1.05808	-0.329778	0.0280015	0.332813	-3.6829	-0.56238	4.02363e-08	1.06104e-06	-2.60215	-1.89182	0.00142514	0.0206115	0.468147	0.228774	0.0327051
4933404G15Rik	-2.80881	-6.72386	0.896609	1	-2.73259	-6.63802	0.896609	1	0	#NAME?	1	1	0.00338857	0	0
4933404K08Rik	-1.19714	-5.1331	0.717795	1	-3.91802	-5.31332	0.279219	0.598749	-2.21433	-7.00467	1	1	0.0113317	0.00756577	0
4933404M02Rik	0.0196425	1.04251	1	1	-0.683766	0.85872	0.0185328	0.0856639	-0.702811	0.75501	0.0394957	0.210249	0.786735	0.806207	0.510109
4933404O12Rik	-0.594379	3.35915	0.0015164	0.0411053	-0.848396	3.30235	1.01409e-05	0.000155759	-0.253976	2.79711	0.245713	0.627418	2.0032	1.31316	1.06112
4933405D12Rik	0.203385	-1.03693	0.723708	1	-0.545766	-1.25516	0.264369	0.578772	-0.746536	-1.23311	0.198101	0.555423	0.352827	0.45312	0.31591
4933405E24Rik	-2.00127	-7.7169	1	1	-1.93479	-7.62946	1	1	0	#NAME?	1	1	0.00580823	0	0
4933405L10Rik	-0.880301	-0.693799	0.0362506	0.394068	-2.21771	-0.853362	3.4477e-05	0.000459529	-1.33012	-1.84997	0.0676474	0.295363	0.453846	0.226545	0.0841349
4933405O20Rik	-4.24953	-5.14377	0.194533	0.919205	-4.16506	-5.06261	0.282217	0.602088	0	#NAME?	1	1	0.0191977	0	0
4933406C10Rik	-0.0784803	1.56654	0.672371	1	-0.813608	1.38937	0.0041117	0.0263386	-0.73467	1.19559	0.0319811	0.183448	1.14374	1.09958	0.663712
4933406D12Rik	0	#NAME?	1	1	0	#NAME?	1	1	0	#NAME?	1	1	0	0	0
4933406F09Rik	0	#NAME?	1	1	0	#NAME?	1	1	0	#NAME?	1	1	0	0	0
4933406G16Rik	-1.44508	-4.91945	0.552366	1	-1.19073	-4.82888	0.552366	0.898518	0.228751	-6.00848	1	1	0.0227671	0	0
4933406I18Rik	-2.00493	-2.47893	0.0127756	0.197194	-3.58281	-2.5479	0.000547786	0.0049885	-1.51693	-4.67547	0.40114	0.8135	0.168102	0.063729	0.0138993
4933406J08Rik	-2.14005	3.08787	1.89393e-10	4.79349e-08	-1.79862	3.12822	4.3927e-08	1.15055e-06	0.3412	1.5035	0.373503	0.786277	3.76896	0.838774	1.018
4933406J10Rik	0.938601	-4.7214	0.533461	1	-0.645426	-5.31416	0.929917	1	-1.51693	-4.68301	0.397801	0.810694	0.0168126	0.0491339	0.0148313
4933406K04Rik	-2.00127	-7.71689	1	1	-1.93479	-7.62945	1	1	0	#NAME?	1	1	0.0044352	0	0
4933406M09Rik	0.391072	-4.38574	0.598493	1	1.45002	-3.91872	0.148986	0.396245	1.04296	-3.50444	0.440383	0.853318	0.017497	0.029767	0.0511246
4933407C03Rik	0.242154	5.15008	0.0375007	0.402792	0.123107	5.1075	0.281699	0.601657	-0.119042	5.251	0.398019	0.810794	5.04811	5.9864	5.47848
4933407E24Rik	0	#NAME?	1	1	2.97433	-7.62686	0.666667	0.983361	2.44308	-6.99658	1	1	0	0	0.0069479
4933407G14Rik	0	#NAME?	1	1	2.97433	-7.63119	0.666667	0.983361	2.44308	-7.00322	1	1	0	0	0
4933407H18Rik	-0.275337	5.7769	0.0218765	0.284211	-0.736211	5.66149	2.98127e-08	8.08137e-07	-0.460859	5.35719	0.00328712	0.0386178	5.28544	4.304	3.07249
4933407I05Rik	0.803181	-6.71998	1	1	-1.93479	-7.63422	1	1	-2.21433	-7.00488	1	1	0	0.0156972	0
4933407K13Rik	0.275603	4.47822	0.136158	0.79569	-0.258522	4.31411	0.108292	0.316423	-0.534088	4.40509	0.00739905	0.0685037	4.24755	4.97972	3.48019
4933407L21Rik	0.0322533	-0.855824	0.776531	1	0.161278	-0.836502	0.76858	1	0.128729	-0.761695	1	1	0.350576	0.363714	0.359365
4933407P14Rik	2.80445	-7.71396	0.666667	1	0	#NAME?	1	1	-2.21433	-6.99565	1	1	0	0.00616983	0
4933408B17Rik	0.308106	1.75409	0.256158	0.988557	-0.146326	1.61439	0.604374	0.948386	-0.45423	1.74479	0.158012	0.486231	0.90453	1.08555	0.805854
4933408J17Rik	-1.07679	-2.31847	0.109816	0.728777	-0.795726	-2.24384	0.228274	0.529102	0.277085	-3.00224	1	1	0.377241	0.278997	0.364675
4933408N05Rik	-0.94817	-4.3836	0.628973	1	-1.58552	-4.46149	0.317871	0.647335	-0.60678	-5.40347	1	1	0.0239234	0.0180461	0.0084134
4933409G03Rik	0	#NAME?	1	1	0	#NAME?	1	1	0	#NAME?	1	1	0	0	0
4933409K07Rik	0.145736	1.96057	0.500491	1	-0.0858008	1.884	0.746377	1	-0.231448	1.94978	0.382821	0.796247	0	0	0
4933409K07Rik	0.145736	1.96057	0.500491	1	-0.0858008	1.884	0.746377	1	-0.231448	1.94978	0.382821	0.796247	0.242247	0.274289	0.225184
4933409K07Rik	0.145736	1.96057	0.500491	1	-0.0858008	1.884	0.746377	1	-0.231448	1.94978	0.382821	0.796247	0.299938	0.329352	0.28212
4933411E08Rik	0.169862	-0.670226	0.800075	1	-0.269541	-0.801201	0.566571	0.912668	-0.438332	-0.760531	0.457136	0.871367	0.263124	0.288056	0.213306
4933411G06Rik	0	#NAME?	1	1	0	#NAME?	1	1	0	#NAME?	1	1	0	0	0
4933411G11Rik	-0.923024	-0.38274	0.0224927	0.289041	-5.49288	-0.655947	1.98963e-10	8.02922e-09	-4.47747	-1.99861	6.09144e-06	0.000260734	0.303513	0.144133	0.0049867
4933411K16Rik	0.173676	-2.12955	0.721434	1	-1.98977	-2.59636	0.0441127	0.165352	-2.13543	-2.6698	0.0220378	0.142305	0.11064	0.140979	0.0196798
4933411K20Rik	0.0096655	6.33112	0.927476	1	-0.221753	6.263	0.027584	0.116126	-0.231414	6.22063	0.0652025	0.288969	12.0974	12.087	10.1584
4933412E12Rik	-0.0050663	-0.356633	1	1	-0.108048	-0.388366	0.786115	1	-0.102795	-0.407124	0.874353	1	0.373666	0.366793	0.352996
4933412E24Rik	-0.55222	-4.72219	0.946427	1	-0.285565	-4.63848	1	1	0.254071	-4.9898	1	1	0.016784	0.0140373	0.0152124
4933412O06Rik	-2.00127	-7.72169	1	1	-1.93479	-7.63453	1	1	0	#NAME?	1	1	0	0	0
4933413G19Rik	-0.111309	-1.37022	0.942258	1	-0.522731	-1.4767	0.34387	0.681099	-0.409711	-1.61896	0.506107	0.918274	0.275103	0.217118	0.158232
4933413J09Rik	0.229298	4.24178	0.175945	0.887346	0.0580413	4.18406	0.747202	1	-0.171243	4.30227	0.383007	0.796421	3.5839	4.17101	3.62479
4933413L06Rik	0	#NAME?	1	1	0	#NAME?	1	1	0	#NAME?	1	1	0	0	0
4933415F23Rik	0.478839	-0.468029	0.136693	0.797317	0.514997	-0.471392	0.133114	0.366856	0.0361997	-0.146079	1	1	0.260061	0.375691	0.36528
4933416C03Rik	-1.09327	2.91251	0.000173615	0.00701846	-2.054	2.77755	7.65805e-11	3.30218e-09	-0.960311	1.67053	0.00531778	0.0543632	2.87858	1.34174	0.656999
4933416E03Rik	0	#NAME?	1	1	0	#NAME?	1	1	0	#NAME?	1	1	0	0	0
4933416I08Rik	0.0452794	-1.31729	0.997761	1	0.514936	-1.14343	0.294007	0.616086	0.468345	-1.06147	0.401557	0.81399	0.196012	0.157546	0.318232
4933416M06Rik	1.43591	-5.38877	0.434084	1	2.66499	-4.62512	0.0249659	0.107901	1.21251	-3.80082	0.547962	0.942472	0.00756437	0.0344953	0.0598791
4933416M07Rik	1.13639	-0.602285	0.000786048	0.0241148	1.75436	-0.286296	8.77501e-08	2.16218e-06	0.617563	0.384937	0.0884797	0.349195	0.340264	0.714406	1.0842
4933417A18Rik	0.921266	-5.12323	0.648873	1	-3.24332	-6.04306	0.606371	0.948386	-3.57556	-5.41844	0.267392	0.65629	0.0116194	1.92278e-10	5.64741e-10
4933417D19Rik	0.288583	0.380239	0.3585	1	-0.525385	0.131173	0.112202	0.324406	-0.812909	0.221981	0.0279184	0.166987	0.736527	0.912187	0.521077
4933417E11Rik	-0.768539	-2.76745	0.381262	1	-0.488371	-2.68542	0.611927	0.949915	0.275895	-3.19106	0.804147	1	0.12241	0.0758889	0.0858206
4933417G07Rik	0.00299788	1.35181	0.858728	1	0.288456	1.44068	0.210922	0.501307	0.285318	1.50893	0.379373	0.792257	2.17002	2.25554	2.62015
4933417O13Rik	0.756352	-2.08451	0.131802	0.786714	0.109328	-2.36036	0.786702	1	-0.643173	-1.87236	0.327904	0.73131	0.0896728	0.164904	0.100756
4933421E11Rik	-0.260418	5.57152	0.025516	0.312705	-0.558911	5.49376	4.81113e-06	7.91711e-05	-0.298483	5.25081	0.036106	0.198754	16.6723	13.193	11.9681
4933421I07Rik	-2.80881	-6.71597	0.896521	1	0.241744	-6.03932	1	1	2.44308	-6.99633	1	1	0.00892295	0	0.0102351
4933421O10Rik	0.130095	3.64916	0.432365	1	-0.322081	3.50935	0.0655488	0.221471	-0.45212	3.53098	0.0224024	0.1439	2.14301	2.35378	1.69154
4933422A05Rik	-0.0916179	-2.08064	0.853184	1	0.278002	-1.95262	0.695275	1	0.367617	-1.95714	0.562514	0.955275	0.132515	0.116446	0.134443
4933422H20Rik	0.527986	-0.0832465	0.102607	0.709648	-0.0536189	-0.298143	0.970038	1	-0.580701	0.00695433	0.1594	0.488616	0.337876	0.513183	0.340549
4933424B01Rik	-0.247657	6.27406	0.0108098	0.176773	-0.338328	6.25203	0.00111372	0.00909412	-0.0906699	6.04715	0.524059	0.921806	17.761	14.7826	13.568
4933424G05Rik	-0.221762	-3.38112	1	1	0.0568317	-3.30255	1	1	0.274324	-3.37851	1	1	0.0299011	0.0261911	0.0371469
4933424G06Rik	-0.683073	-2.47148	0.338902	1	-1.23147	-2.54761	0.125788	0.352887	-0.542061	-3.20703	0.607617	0.994936	0.128523	0.0709897	0.0599686
4933425H06Rik	2.80445	-7.72943	0.666667	1	0	#NAME?	1	1	-2.21433	-7.02071	1	1	0	0	0
4933425L06Rik	0.344142	-0.644667	0.495709	1	-0.133783	-0.823629	0.756362	1	-0.476774	-0.66581	0.356574	0.765872	0.195193	0.235536	0.160081
4933425O20Rik	-0.16067	-2.32577	0.705539	1	-2.49335	-2.68079	0.00451163	0.0283698	-2.29087	-3.13843	0.038055	0.205386	0.128953	0.0924211	0.0228047
4933426D04Rik	-0.511096	0.472873	0.242044	0.969755	0.525024	0.808974	0.127378	0.355592	1.03512	0.722454	0.0221835	0.142848	0.718234	0.624516	1.22008
4933426M11Rik	-0.229933	5.99351	0.015779	0.228025	-0.107275	6.0322	0.240216	0.545222	0.122655	5.88949	0.282043	0.671717	9.09325	7.72874	8.21128
4933427D06Rik	-4.71871	4.07181	3.7905e-35	4.41308e-31	-4.52637	4.07775	3.24728e-33	1.28157e-30	0.191835	-0.0598341	0.730425	1	6.6139	0.243414	0.266026
4933427D14Rik	-0.000879056	5.53607	0.812086	1	-0.218535	5.47276	0.0396219	0.152621	-0.217649	5.42096	0.112	0.400742	7.26922	7.14994	6.08722
4933427E11Rik	0.0419944	-1.22379	0.95873	1	-0.23245	-1.30615	0.741765	1	-0.273493	-1.31224	0.653074	1	0.275583	0.28215	0.218685
4933427E13Rik	0	#NAME?	1	1	0	#NAME?	1	1	0	#NAME?	1	1	0	0	0
4933427G17Rik	-1.51374	1.87047	1.13754e-05	0.000731702	-2.7104	1.76414	2.97428e-11	1.37413e-09	-1.19514	0.161084	0.0123268	0.0956572	1.74779	0.571749	0.245464
4933427I22Rik	0.542715	-4.89608	0.858417	1	-0.645426	-5.30778	0.934737	1	-1.13247	-4.99737	0.646652	1	0.0517724	0.0567807	0.0511293
4933428C19Rik	-0.00469056	-5.10906	1	1	-0.645426	-5.30018	0.933629	1	-0.60678	-5.40418	1	1	0.0270254	0.0404417	0
4933429K18Rik	-2.80881	-6.7158	0.896889	1	-2.73259	-6.62962	0.896889	1	0	#NAME?	1	1	0.0126055	0	0
4933429O19Rik	0	#NAME?	1	1	0	#NAME?	1	1	0	#NAME?	1	1	0	0	0
4933430H15Rik	-0.00507353	0.56113	0.976443	1	-0.134165	0.521034	0.675331	0.990604	-0.128966	0.50225	0.725085	1	0.453152	0.420983	0.474035
4933430H16Rik	-0.00469056	-5.11985	1	1	0.259737	-5.03723	1	1	0.254071	-4.98258	1	1	0.0115205	0.0201167	0.00968097
4933430I17Rik	-0.0841982	0.894477	0.750052	1	-0.26055	0.838544	0.354333	0.693965	-0.176213	0.735119	0.606639	0.994128	0.715495	0.642493	0.609664
4933430M04Rik	-2.00127	-7.72169	1	1	-1.93479	-7.63453	1	1	0	#NAME?	1	1	0.00828015	0	0
4933430N04Rik	0	#NAME?	1	1	0	#NAME?	1	1	0	#NAME?	1	1	0	0	0
4933431E20Rik	0.0186987	4.20236	0.965733	1	-0.32846	4.09975	0.0265707	0.112957	-0.34713	4.04955	0.0473694	0.235264	3.14159	3.18111	2.34829
4933431G14Rik	0.778867	-1.3595	0.345319	1	-0.997257	-1.90354	0.25791	0.569236	-1.767	-1.54356	0.0756044	0.315877	0.137395	0.209314	0.0762197
4933432B09Rik	0.0996136	3.44964	0.599625	1	-0.054316	3.40062	0.721927	1	-0.153909	3.43577	0.441599	0.854459	1.34272	1.45588	1.26422
4933432G23Rik	3.69731	-6.73634	0.23159	0.964625	2.97433	-7.62553	0.666667	0.983361	-0.60678	-5.43978	1	1	0	0.0116108	0
4933432I03Rik	0.37386	-5.4035	1	1	1.18809	-5.03874	0.648581	0.983361	0.789499	-4.67543	1	1	0.0106622	0.0194343	0.041427
4933432I09Rik	-0.319062	-3.33364	0.859407	1	-0.0403287	-3.23844	1	1	0.274324	-3.42747	0.792104	1	0.0480658	0.044111	0.0552184
4933433C11Rik	0.363742	-1.91247	0.592269	1	-0.984687	-2.27607	0.146431	0.391644	-1.33855	-2.16556	0.0677979	0.295782	0.1077	0.13571	0.0354075
4933433F19Rik	-2.00127	-7.71689	1	1	-1.93479	-7.62946	1	1	0	#NAME?	1	1	0.00577537	0	0
4933433G15Rik	-0.223808	0.95971	0.455822	1	-1.03434	0.769833	0.00223652	0.0160832	-0.809685	0.445864	0.0425472	0.21967	1.10799	0.907671	0.551781
4933433G19Rik	-0.582781	-2.26975	0.326345	1	-0.436353	-2.20919	0.528403	0.87598	0.144776	-2.62272	0.85218	1	0.142899	0.0724385	0.0571006
4933433H22Rik	-3.70201	-5.70903	0.415275	1	-0.645426	-5.29838	0.932798	1	2.44308	-6.99633	1	1	0.00938145	0	0.0075515
4933433P14Rik	0.107114	5.03433	0.363391	1	0.0134361	5.00582	0.841893	1	-0.0936733	5.06318	0.547115	0.94219	8.015	8.66851	7.95389
4933434E20Rik	0.0592614	5.82638	0.502027	1	0.350913	5.93015	0.000200789	0.0021242	0.291645	6.01796	0.00920985	0.079505	25.679	27.0763	32.0629
4933434I20Rik	-2.00127	-7.72169	1	1	-1.93479	-7.63453	1	1	0	#NAME?	1	1	0.00410823	0	0
4933436C20Rik	-0.0159122	3.50223	0.869142	1	0.384644	3.65041	0.0286634	0.119482	0.400514	3.70179	0.0435943	0.223196	5.99978	5.97951	7.77674
4933436E23Rik	-1.44508	-4.88505	0.427553	1	-0.285565	-4.61161	0.950214	1	1.0896	-5.40377	1	1	0.0112737	0.0137003	0.0131863
4933436H12Rik	0.803181	-6.71988	1	1	-1.93479	-7.6341	1	1	-2.21433	-7.00488	1	1	0.0035159	0.00700287	0
4933436I01Rik	-2.00127	-7.72452	1	1	-1.93479	-7.63748	1	1	0	#NAME?	1	1	0.00340142	0	0
4933437F05Rik	-0.377113	1.48728	0.154514	0.843794	-0.557252	1.4457	0.0450481	0.167858	-0.180047	1.12605	0.600874	0.990399	1.48759	1.16994	1.01493
4933438B17Rik	0.504439	-2.14913	0.448207	1	-0.351749	-2.42652	0.656803	0.983361	-0.850292	-2.17941	0.315445	0.715899	0.130165	0.149094	0.101802
4933438K21Rik	-0.193413	-3.17868	1	1	-1.64944	-3.46568	0.250453	0.559835	-1.42315	-3.81474	0.213659	0.580385	0.0499175	0.0500583	0.0158247
4933439C10Rik	-0.0481205	4.6149	0.766593	1	-0.210937	4.56229	0.14428	0.387986	-0.162807	4.50245	0.311129	0.710148	12.1764	12.3739	10.0854
4933439F18Rik	-0.291642	6.48732	0.00769162	0.141805	0.0122082	6.57495	0.959864	1	0.303845	6.43642	0.0225155	0.144381	14.7262	12.1689	14.4265
4933439K11Rik	0.153017	0.402893	0.763508	1	-0.517554	0.218455	0.148423	0.395294	-0.669737	0.20712	0.131153	0.439789	1.0146	1.07654	0.699484
4933440J02Rik	2.80445	-7.7199	0.666667	1	2.97433	-7.63132	0.666667	0.983361	0.228751	-6.00402	1	1	0	0.0098959	0.0103567
4933440M02Rik	-1.19714	-5.14235	0.720136	1	-3.91802	-5.32413	0.411504	0.760065	-2.21433	-7.00473	1	1	0.0145024	0.0063232	0
5031410I06Rik	0.477921	0.860256	0.0944782	0.67878	-0.113096	0.653751	0.75502	1	-0.590532	0.901404	0.0947111	0.363214	0.333676	0.451732	0.327039
5031414D18Rik	0.275055	-1.36936	0.568293	1	0.250468	-1.38378	0.597943	0.942597	-0.024407	-1.19804	1	1	0.0880538	0.108956	0.108624
5031425E22Rik	0.0983398	4.34334	0.504514	1	-0.184093	4.2558	0.245622	0.552822	-0.282412	4.27915	0.112426	0.401631	5.47326	5.86893	4.78824
5031425F14Rik	-0.00494424	-3.55579	1	1	-0.294648	-3.63002	1	1	-0.284763	-3.68942	1	1	0.0391417	0.0349185	0.0326469
5031426D15Rik	0.104568	-1.10467	0.683482	1	0.622442	-0.931329	0.191929	0.47147	0.516676	-0.740135	0.448501	0.862302	0.0492298	0.0590479	0.0764232
5031434C07Rik	0.750742	-2.51953	0.295833	1	0.946465	-2.44441	0.135993	0.372148	0.195304	-1.975	0.771588	1	0.0429696	0.0730848	0.0797629
5031434O11Rik	-0.150461	0.279337	0.62921	1	0.00284663	0.333006	0.97371	1	0.153113	0.252364	0.668031	1	1.42364	1.21351	1.39644
5031439G07Rik	0.0374288	5.77779	0.759824	1	-0.223907	5.69492	0.027956	0.11731	-0.261329	5.67415	0.028931	0.171414	7.23766	7.45616	6.05446
5033403H07Rik	-0.00435535	-6.1384	1	1	-2.73259	-6.63899	0.896304	1	-2.21433	-7.00482	1	1	0.0161825	0.0336857	0
5033404E19Rik	-4.46105	-4.91933	0.134823	0.79414	0.453713	-4.17517	0.599554	0.944242	4.22898	-4.98762	0.141135	0.45828	0.0515929	0	0.0650716
5033406O09Rik	0.100966	1.01257	0.605904	1	0.316531	1.07406	0.256046	0.56754	0.215442	1.19544	0.622038	1	0.802396	0.922203	0.982584
5033411D12Rik	-0.0359763	1.98442	0.873324	1	-0.818941	1.78971	0.00243773	0.0172741	-0.782602	1.64102	0.0108382	0.0881231	1.67889	1.64608	0.97371
5033414D02Rik	0.0433343	4.80727	0.694873	1	-0.0444176	4.78144	0.881479	1	-0.0877473	4.80465	0.639074	1	26.8192	28.0895	26.0273
5133401N09Rik	0.0896616	4.30839	0.509834	1	-0.11972	4.24054	0.49061	0.839434	-0.209366	4.27422	0.242792	0.622897	9.52801	10.2967	8.51654
5330411J11Rik	1.23065	-3.25686	0.093134	0.673068	0.934544	-3.45659	0.249703	0.558801	-0.291825	-2.67318	0.844032	1	0.0315766	0.083011	0.0615898
5330413P13Rik	0.888506	-5.72693	0.814759	1	1.69882	-5.31005	0.432898	0.779536	0.789499	-4.68663	1	1	0.00251951	0.00486687	0.00907403
5330417C22Rik	0.436686	-2.51918	0.52112	1	-0.00873228	-2.68078	1	1	-0.441755	-2.43041	0.729417	1	0.0302747	0.0447641	0.0322559
5330426P16Rik	0.328912	0.825675	0.247934	0.976471	0.44578	0.872938	0.0876265	0.27351	0.116821	1.09214	0.663202	1	0.654029	0.793186	0.881591
5330434G04Rik	0	#NAME?	1	1	0	#NAME?	1	1	0	#NAME?	1	1	0	0	0
5330437I02Rik	-0.650921	-1.87201	0.284953	1	-0.473836	-1.80918	0.501623	0.850458	0.17556	-2.24745	0.863159	1	0.0561542	0.0387214	0.041997
5330439B14Rik	0	#NAME?	1	1	2.97433	-7.63119	0.666667	0.983361	2.44308	-7.00322	1	1	0	0	0
5430401F13Rik	-2.00127	-7.71689	1	1	-1.93479	-7.62945	1	1	0	#NAME?	1	1	0.0127702	0	0
5430402E10Rik	0	#NAME?	1	1	0	#NAME?	1	1	0	#NAME?	1	1	0	0	0
5430402O13Rik	-0.503818	0.221461	0.0853828	0.647463	-0.757829	0.179136	0.0226108	0.0999226	-0.253663	-0.261853	0.609476	0.996255	1.0494	0.754956	0.618083
5430403N17	0.24313	-4.71968	1	1	1.47956	-4.15441	0.172496	0.438908	1.21251	-3.80544	0.402395	0.814709	0.00976917	0.0123946	0.0296343
5430405G05Rik	0.147652	1.27665	0.554822	1	-0.581493	1.06563	0.0465969	0.172224	-0.728637	1.06931	0.023406	0.147958	1.22294	1.37532	0.804239
5430405H02Rik	-0.121989	1.72776	0.652727	1	-0.0412636	1.74703	0.829522	1	0.0806851	1.68043	0.869256	1	3.22896	3.04394	2.8964
5430407P10Rik	0.080022	2.6055	0.587338	1	1.11467	3.03998	4.72313e-10	1.78826e-08	1.03449	3.26563	2.55407e-06	0.00012494	1.16787	1.25638	2.48512
5430411K18Rik	-0.331595	4.92546	0.0202692	0.270159	-0.385636	4.91435	0.00996049	0.0528675	-0.0540395	4.64792	0.815796	1	2.24223	1.73851	1.65024
5430416N02Rik	0.195466	3.82339	0.205698	0.936216	0.413655	3.90686	0.00691645	0.0396283	0.218173	4.06802	0.221849	0.591613	18.5457	21.5931	24.4441
5430416O09Rik	0.681478	-2.48259	0.207955	0.939938	-1.08417	-2.99962	0.322703	0.653006	-1.74581	-2.63265	0.0674174	0.294524	0.0227212	0.0399968	0.0116701
5430417L22Rik	0.0272138	4.35496	0.917198	1	0.226855	4.43218	0.0927456	0.284329	0.199629	4.47892	0.176709	0.52024	4.6631	4.71984	5.39038
5430419D17Rik	2.80445	-7.72945	0.666667	1	0	#NAME?	1	1	-2.21433	-7.02075	1	1	0	0.00270341	0
5430421F17Rik	-2.40665	-4.02272	0.0929043	0.672034	0.273303	-3.46187	0.791968	1	2.57374	-4.19151	0.141916	0.459446	0.0264132	0.00352117	0.025253
5430421N21Rik	-0.519001	-5.72818	1	1	1.58631	-4.82288	0.371154	0.715839	2.01465	-4.68473	0.405305	0.817289	0.00328262	0.00473973	0.0265259
5430425J12Rik	-1.19714	-5.13177	0.719132	1	-0.0385261	-4.81408	1	1	1.0896	-5.41846	1	1	0.0156079	0	0.017701
5430427M07Rik	0.37386	-5.404	1	1	-3.24332	-6.06209	0.611766	0.949728	-3.04986	-6.00574	0.516118	0.918274	0.00982727	0.0113689	0
5430427O19Rik	-0.45905	-2.21823	0.500991	1	0.753515	-1.81208	0.167687	0.430401	1.20573	-1.85182	0.0629213	0.281971	0.0429353	0.0329433	0.0688996
5430428K19Rik	-2.80881	-6.71177	0.897013	1	-2.73259	-6.62541	0.897013	1	0	#NAME?	1	1	0.0154931	0	0
5430434I15Rik	0	#NAME?	1	1	0	#NAME?	1	1	0	#NAME?	1	1	0	0	0
5430435G22Rik	0.0407118	3.22151	0.806754	1	-0.239261	3.13409	0.25355	0.563997	-0.279928	3.12133	0.228796	0.602392	2.54975	2.68583	2.1257
5430437J10Rik	0.37386	-5.39314	1	1	-0.268987	-5.63854	1	1	-0.60678	-5.39986	1	1	0.00849853	0.0258367	0.0120455
5430437P03Rik	-0.0444063	6.52457	0.776388	1	-0.0686854	6.51378	0.524676	0.874344	-0.0242788	6.48901	0.760602	1	42.5379	42.2304	40.2477
5430440P10Rik	-2.28466	-4.13532	0.132419	0.788275	-0.571096	-3.8348	0.675448	0.990604	1.62503	-4.99441	0.638045	1	0.0614136	0.0153	0.0382383
5530400C23Rik	0	#NAME?	1	1	0	#NAME?	1	1	0	#NAME?	1	1	0	0	0
5530401A14Rik	0	#NAME?	1	1	0	#NAME?	1	1	0	#NAME?	1	1	0	0	0
5530601H04Rik	-0.0222643	4.11075	0.83152	1	-0.26134	4.03909	0.149836	0.397735	-0.239055	3.97095	0.284353	0.675132	2.99484	2.96219	2.40004
5730403B10Rik	-0.28144	7.5354	0.00235576	0.0584797	-0.334757	7.52126	0.000368295	0.00358518	-0.0533162	7.31233	0.641148	1	36.6582	30.3528	28.5927
5730403I07Rik	-0.570497	-3.71809	0.719501	1	-1.24478	-3.82054	0.257577	0.568925	-0.656083	-4.42797	1	1	0.0311588	0.0182505	0.0131043
5730405O15Rik	0.148675	1.16886	0.474762	1	-0.243215	1.03584	0.39958	0.747748	-0.391621	1.09517	0.169264	0.507158	1.82827	2.15308	1.54917
5730408K05Rik	0.24233	1.7231	0.22331	0.959233	0.459724	1.80174	0.0284068	0.118774	0.21733	2.00565	0.412299	0.82336	14.8966	17.7399	20.9531
5730409E04Rik	-0.0028532	4.19747	0.970663	1	0.041038	4.21457	0.76111	1	0.0438879	4.2181	0.765819	1	4.48882	4.48759	4.54314
5730412P04Rik	-3.32345	-6.13665	0.606019	1	-3.24332	-6.05165	0.606019	0.948386	0	#NAME?	1	1	0.0251186	0	0
5730416F02Rik	0.306683	-0.97412	0.431619	1	0.555694	-0.889067	0.159397	0.41535	0.248562	-0.65483	0.610245	0.996813	0.508572	0.635877	0.725778
5730419I09Rik	0.305781	5.77878	0.0084514	0.15062	0.335036	5.79223	0.00295002	0.0200793	0.0292556	5.98376	0.768176	1	7.91826	9.75955	9.75305
5730420D15Rik	0.390879	-1.50107	0.361149	1	1.13681	-1.2081	0.0123505	0.0625995	0.744166	-0.850066	0.2437	0.624308	0.191211	0.267131	0.414394
5730422E09Rik	0.481567	-1.11572	0.207057	0.937276	0.147313	-1.25284	0.717308	1	-0.333197	-0.954239	0.503041	0.916965	0.12324	0.160475	0.178045
5730435O14Rik	-2.51913	-3.90481	0.0705357	0.58387	0.378506	-3.30534	0.697227	1	2.78865	-3.98762	0.0865634	0.34467	0.124783	0	0.151876
5730437N04Rik	0.0747678	6.4325	0.346067	1	-0.0845506	6.37754	0.616373	0.954261	-0.159316	6.42233	0.212572	0.578848	71.1111	77.3547	66.8293
5730455O13Rik	-0.152258	5.2178	0.228625	0.964234	0.219289	5.33889	0.0716633	0.236244	0.371533	5.30826	0.00949357	0.0810468	20.3697	18.4976	23.2725
5730455P16Rik	0.0401661	5.43758	0.811328	1	-0.198856	5.36418	0.0648345	0.219908	-0.239014	5.34467	0.068924	0.298752	6.40492	6.58733	5.47049
5730457N03Rik	-1.01784	1.34274	0.00693647	0.131957	-1.48685	1.26068	0.000114445	0.00130468	-0.468571	0.334767	0.255893	0.642146	0.761282	0.358806	0.240424
5730460C07Rik	0.703942	-2.77907	0.239327	0.967849	0.000514672	-3.05029	1	1	-0.696608	-2.62422	0.559567	0.952798	0.0469535	0.0697152	0.0493485
5730469M10Rik	0.107421	5.56021	0.265612	1	-0.279921	5.43748	0.027451	0.115692	-0.387329	5.4648	0.00394727	0.0440779	21.8437	24.0997	17.9582
5730480H06Rik	-0.0107606	2.4434	0.999107	1	0.114434	2.48259	0.571902	0.917088	0.125164	2.4986	0.619135	1	2.29666	2.4033	2.50159
5730494M16Rik	-0.902773	6.08015	4.34947e-09	7.46025e-07	-0.923281	6.07783	2.64923e-09	8.81247e-08	-0.0205099	5.37943	0.93171	1	13.666	7.21111	6.88991
5730494N06Rik	-0.097184	5.15217	0.389792	1	0.0604069	5.20283	0.638505	0.974733	0.157584	5.16295	0.249253	0.632648	16.7805	15.8343	17.2129
5730507C01Rik	-0.16302	2.25062	0.432413	1	-0.0653673	2.27849	0.709084	1	0.097618	2.17766	0.74137	1	1.39331	1.2444	1.28781
5730508B09Rik	-0.606329	3.81491	0.00139488	0.038392	-0.387488	3.87083	0.0365573	0.143644	0.218807	3.49674	0.333081	0.736752	7.32026	4.91064	5.48248
5730522E02Rik	-0.55431	-0.320496	0.154121	0.84222	-1.16802	-0.434599	0.00496435	0.0306359	-0.612109	-0.969801	0.196941	0.553168	0.355283	0.278848	0.144137
5730528L13Rik	-0.0516486	5.17002	0.682768	1	0.185323	5.24849	0.119283	0.339217	0.236962	5.25579	0.0897342	0.351953	16.21	15.7674	18.3029
5730559C18Rik	0.208944	2.28203	0.271519	1	0.306874	2.30883	0.146311	0.391546	0.0979127	2.46539	0.753873	1	1.06155	1.25166	1.28534
5730577I03Rik	0.097262	2.21423	0.698836	1	-0.17475	2.13133	0.432891	0.779536	-0.271924	2.14811	0.295181	0.690783	1.27996	1.3268	1.07436
5730590G19Rik	-0.553715	5.62344	5.98176e-05	0.00288375	0.0973521	5.81227	0.652907	0.983361	0.651046	5.56785	8.65965e-05	0.00235286	5.15631	3.47726	5.27756
5830403L16Rik	1.07699	-1.71355	0.0241741	0.303283	-0.0875686	-2.20425	0.912401	1	-1.15884	-1.527	0.0520888	0.250132	0.099904	0.20789	0.0733235
5830403M04Rik	1.31715	-4.91213	0.367219	1	-0.268987	-5.62992	1	1	-1.51693	-4.68526	0.400404	0.81278	0.0146523	0.0415464	0.0122896
5830405N20Rik	0.252815	-3.15064	1	1	-1.0065	-3.47089	0.526858	0.874965	-1.23814	-3.45288	0.284422	0.675172	0.0458218	0.0525776	0.0226028
5830411N06Rik	0.313969	0.0299513	0.255585	0.988557	0.0831168	-0.0598292	0.744973	1	-0.230516	0.14242	0.524616	0.922286	0.212402	0.258454	0.229493
5830415F09Rik	0.00337236	4.09209	0.96942	1	0.489927	4.26849	0.00258326	0.0180743	0.486521	4.34549	0.00911903	0.0790348	7.83975	7.8116	10.631
5830416I19Rik	-3.32345	-6.13742	0.603518	1	2.15426	-4.45507	0.0524091	0.18789	4.78807	-4.40434	0.0403361	0.213025	0.00569352	0	0.0265496
5830416P10Rik	0.429676	0.152665	0.164556	0.864743	0.518135	0.175613	0.106438	0.313048	0.0884275	0.461826	0.884023	1	0.12235	0.156428	0.168717
5830417I10Rik	-0.134467	6.5662	0.171444	0.879892	-0.301259	6.524	0.0158489	0.0758253	-0.166789	6.36996	0.355186	0.763878	7.49984	6.63219	5.95227
5830418K08Rik	-0.0897322	6.21353	0.335588	1	-0.208199	6.18287	0.0934217	0.28576	-0.118464	6.07284	0.529867	0.927039	6.66644	6.11652	5.51893
5830418P13Rik	-0.399117	-0.311171	0.374273	1	0.589174	0.00653193	0.148486	0.395385	0.986711	-0.0517229	0.0404109	0.213275	0.352978	0.256918	0.4423
5830428M24Rik	-1.39179	-4.01529	0.313973	1	-0.172872	-3.72575	1	1	1.17912	-4.40228	0.702784	1	0.0547903	0.0150209	0.0402307
5830432E09Rik	0.758564	-3.01174	0.286639	1	2.57251	-1.97618	1.03638e-06	1.99603e-05	1.80664	-1.41693	0.00137045	0.0199568	0.0678626	0.109254	0.309991
5830433M19Rik	-0.0883906	4.47173	0.649818	1	0.176915	4.55529	0.187481	0.464068	0.265289	4.55465	0.126089	0.430056	7.62772	7.36947	8.47386
5830473C10Rik	0.777474	-3.8092	0.438449	1	0.837731	-3.81203	0.438449	0.784606	0.0609815	-3.30882	1	1	0.0172336	0.0224768	0.0317991
5930403L14Rik	0.704764	-1.56277	0.080734	0.630836	0.314594	-1.74214	0.508647	0.858126	-0.388525	-1.28781	0.444717	0.857772	0.0326961	0.0571943	0.0415952
5930412G12Rik	0.667902	1.72655	0.00393857	0.0872043	0.331246	1.57338	0.20693	0.494394	-0.33651	1.97606	0.191216	0.544112	0.750388	1.1999	0.933256
5930416I19Rik	-0.0808108	5.94397	0.464969	1	-0.057993	5.95098	0.601963	0.946691	0.022817	5.90364	0.86044	1	28.6996	27.1407	27.7277
5930434B04Rik	0.00407818	6.01538	0.859425	1	-0.0808023	5.98616	0.46542	0.812695	-0.0848786	5.98239	0.430627	0.843184	27.0706	27.5873	25.9149
5930438M14	-0.00469056	-5.13702	1	1	-0.645426	-5.31158	0.931304	1	-0.60678	-5.42982	1	1	0.00845568	0.00746064	0.0043602
6030405A18Rik	0.153273	1.85625	0.437558	1	0.27751	1.89925	0.175217	0.44318	0.124202	2.02401	0.626342	1	0.782071	0.888023	0.930126
6030407O03Rik	0.266764	0.191094	0.574324	1	-0.204289	0.0545157	0.652664	0.983361	-0.47044	0.146079	0.327955	0.731319	0.398251	0.457233	0.354381
6030408B16Rik	0.0708064	4.34128	0.609174	1	0.0737001	4.3441	0.567964	0.914136	0.00289397	4.39628	0.961492	1	7.23574	7.64822	7.48387
6030419C18Rik	0.0599588	4.93518	0.564826	1	0.257344	5.00645	0.026925	0.114073	0.197377	5.08468	0.161219	0.492261	9.87004	10.4579	11.7199
6030422M02Rik	-1.79911	3.42677	1.57331e-09	3.02765e-07	-1.48262	3.47145	3.4987e-07	7.55726e-06	0.316349	2.11584	0.354659	0.763319	3.83407	1.03299	1.26773
6030429G01Rik	0.556169	4.58219	0.000806139	0.0246338	1.14932	4.85588	8.76889e-13	4.89649e-11	0.593129	5.23875	0.00164795	0.0229501	6.59034	9.54176	14.156
6030440G07Rik	-0.110629	-2.3634	1	1	0.714098	-2.06824	0.22203	0.51936	0.820046	-1.97737	0.254826	0.640453	0.138654	0.128202	0.239728
6030446N20Rik	-0.0814657	3.80315	0.609847	1	0.219354	3.90519	0.147812	0.394291	0.300791	3.90479	0.0897845	0.352077	3.83415	3.71289	4.26868
6030458C11Rik	-0.0240658	6.18132	0.720258	1	0.185208	6.25591	0.0681718	0.227843	0.20927	6.26937	0.0599461	0.273213	13.1687	13.0634	14.2974
6030466F02Rik	0.118339	0.841119	0.713912	1	-0.0618773	0.787659	0.865912	1	-0.180068	0.833811	0.637474	1	0.88269	0.869569	0.838291
6030468B19Rik	0.674819	2.06921	0.0290168	0.34021	-0.230003	1.71242	0.80482	1	-0.904491	2.16791	0.0413118	0.215637	2.31292	4.09882	2.07222
6030498E09Rik	0.232077	0.0102225	0.376853	1	0.535291	0.115692	0.0802471	0.256177	0.302913	0.342924	0.504809	0.918274	0.579428	0.759013	0.869667
6230400D17Rik	0.0419708	1.59333	0.835097	1	0.0433141	1.59465	0.78966	1	0.00134474	1.63007	1	1	2.19193	2.31263	2.25231
6230409E13Rik	0.128271	4.18295	0.370791	1	-0.352218	4.03283	0.0225469	0.0996781	-0.480448	4.05142	0.00562091	0.0565452	1.24643	1.3736	0.961473
6230427J02Rik	0.0992096	4.4039	0.374266	1	0.0607011	4.38552	0.574649	0.919726	-0.0385054	4.47073	0.785447	1	15.3907	17.2524	16.1673
6330403A02Rik	0.0935936	5.72574	0.541954	1	-0.412787	5.57293	0.00157097	0.0120687	-0.506366	5.55063	0.000956516	0.0153603	5.27139	5.58305	3.8395
6330403K07Rik	0.096888	5.65778	0.282363	1	-0.0998712	5.58526	0.550168	0.896966	-0.196753	5.6436	0.148855	0.471126	22.7157	25.2948	21.0512
6330406I15Rik	0.858487	-0.670495	0.0168804	0.238218	0.09956	-1.0213	0.84167	1	-0.757173	-0.448379	0.0871784	0.345955	0.115666	0.238811	0.124428
6330407A03Rik	2.80445	-7.71964	0.666667	1	0	#NAME?	1	1	-2.21433	-7.00499	1	1	0	0.00567967	0
6330407J23Rik	0.359868	-0.510411	0.309201	1	-0.402039	-0.753705	0.346549	0.684369	-0.760164	-0.594834	0.091224	0.355361	0.112003	0.145041	0.0822636
6330408A02Rik	-1.0685	5.00406	2.12714e-07	2.36988e-05	-1.35583	4.95497	1.24914e-10	5.20328e-09	-0.287319	4.03743	0.223181	0.593596	8.09803	3.81413	3.02518
6330409D20Rik	-0.323555	-2.10595	0.722107	1	0.236606	-1.92663	0.698365	1	0.556788	-2.03109	0.465473	0.880753	0.164995	0.151081	0.144724
6330409N04Rik	-1.14387	5.05337	4.39057e-11	1.25093e-08	-0.874125	5.10825	3.09441e-07	6.72767e-06	0.26972	4.31711	0.171427	0.511465	17.6597	7.87599	9.2459
6330410L21Rik	1.77645	-3.9107	0.0553439	0.511789	0.513386	-4.61901	1	1	-1.23814	-3.43314	0.279007	0.666873	0.00704436	0.0224526	0.00633133
6330415B21Rik	0.888506	-5.7224	0.814743	1	0.241744	-6.04609	1	1	-0.60678	-5.43043	1	1	0.00475035	0.00827457	0.00483587
6330416G13Rik	0.0385526	3.53834	0.797529	1	0.00406487	3.53102	0.899958	1	-0.0344832	3.5547	0.925858	1	2.16311	2.23794	2.1483
6330418K02Rik	-0.262764	0.955616	0.446881	1	-0.129219	0.98817	0.658945	0.983361	0.13342	0.847779	0.775915	1	5.77451	4.90186	5.03409
6330439K17Rik	-0.785586	3.96996	5.19376e-05	0.0025568	-1.40804	3.86253	4.30706e-11	1.9247e-09	-0.622363	3.08968	0.013006	0.0992602	1.79474	1.00335	0.647979
6330503K22Rik	-0.776643	6.65496	4.71753e-07	4.75531e-05	-0.726527	6.66735	2.38428e-06	4.23478e-05	0.0501134	6.08321	0.772264	1	15.6457	8.83135	9.05728
6330512M04Rik	-0.443832	-0.691103	0.354319	1	-1.03564	-0.821318	0.0155971	0.0750367	-0.58991	-1.24765	0.182066	0.529529	0.140352	0.114077	0.0669618
6330527O06Rik	-0.168384	-4.00677	1	1	-1.74863	-4.31653	0.239659	0.544276	-1.51693	-4.67238	0.399826	0.812245	0.0243945	0.0248389	0.0055643
6330545A04Rik	0.478839	-0.45327	0.234781	0.964625	-0.402039	-0.744632	0.365787	0.708953	-0.878923	-0.513785	0.0632189	0.282978	0.512516	0.753828	0.389278
6330549D23Rik	0.127917	3.90126	0.48	1	-0.0787092	3.8347	0.655922	0.983361	-0.206605	3.88446	0.317682	0.718944	3.58744	3.89109	3.31976
6330578E17Rik	0.00159066	6.83932	0.997395	1	-0.190433	6.78178	0.070604	0.233757	-0.192021	6.75183	0.114063	0.40518	20.3582	20.4636	17.6035
6430411K18Rik	0	#NAME?	1	1	0	#NAME?	1	1	0	#NAME?	1	1	2.22207	2.57369	2.63241
6430527G18Rik	0.0958527	5.98514	0.353613	1	-0.174324	5.89884	0.102803	0.305913	-0.27017	5.92174	0.0263955	0.160334	10.3111	11.0671	8.96859
6430531B16Rik	-0.0348024	1.63939	0.981059	1	-0.384706	1.53176	0.104173	0.308453	-0.349728	1.45983	0.161936	0.493867	1.64522	1.58909	1.24997
6430548G04	-0.00487828	-4.13309	1	1	-0.128444	-4.17453	1	1	-0.120655	-4.18917	1	1	0.00957101	0.0108925	0.00873339
6430548M08Rik	-0.816425	4.21254	1.25402e-05	0.00078706	-1.00158	4.17661	1.64157e-07	3.80717e-06	-0.185142	3.5031	0.406491	0.818052	2.68826	1.52979	1.31547
6430550D23Rik	-0.157299	1.74733	0.430643	1	-0.65246	1.62463	0.00628116	0.0367111	-0.494907	1.41303	0.0863032	0.344045	1.34032	1.18222	0.817589
6430562O15Rik	0.537683	-0.355296	0.120827	0.757934	0.0530307	-0.538014	0.930039	1	-0.483759	-0.234865	0.2316	0.606643	0.320054	0.502937	0.343735
6430571L13Rik	0.166484	0.955948	0.412885	1	0.461645	1.05367	0.0526646	0.188574	0.294998	1.22414	0.346481	0.753606	0.494632	0.560917	0.668074
6430573F11Rik	0.0810978	2.3035	0.713726	1	0.338524	2.39206	0.107875	0.31576	0.257365	2.48254	0.296802	0.692901	1.86681	1.96911	2.34649
6430584L05	-0.119759	-1.45677	0.891721	1	0.1641	-1.37213	0.805935	1	0.282779	-1.39918	0.731324	1	0.0832197	0.0805092	0.0903311
6430598A04Rik	-0.0459473	4.02725	0.737919	1	-0.277867	3.96006	0.0963076	0.2923	-0.231898	3.88355	0.24509	0.626185	3.19224	3.10376	2.56395
6430704M03Rik	0.352483	-0.138553	0.344422	1	-0.500456	-0.396325	0.271026	0.587825	-0.851385	-0.254618	0.0621834	0.279957	0.149237	0.188871	0.106461
6430706D22Rik	0	#NAME?	1	1	0	#NAME?	1	1	0	#NAME?	1	1	73.8657	74.5848	79.6783
6530401N04Rik	-0.0179875	4.71828	0.977147	1	0.0880357	4.75118	0.48189	0.82939	0.106018	4.76339	0.525698	0.923422	7.22143	7.24931	7.54817
6530402F18Rik	0.0906057	1.56722	0.895737	1	-0.27259	1.46325	0.303792	0.629901	-0.363008	1.44193	0.300073	0.69595	0.500335	0.498187	0.382751
6530411M01Rik	1.19824	-1.94635	0.0176482	0.245923	0.438782	-2.32647	0.526522	0.874906	-0.755477	-1.56677	0.230425	0.605084	0.0967122	0.255677	0.157315
6530418L21Rik	0.0363787	1.42977	0.853834	1	0.131485	1.46114	0.559107	0.904964	0.0950628	1.50613	0.750492	1	0.384236	0.40455	0.424914
6530439I21	-1.11168	-4.24118	0.521427	1	-4.72296	-4.45807	0.0720226	0.237172	-3.04986	-6.00563	0.515036	0.918274	0.139773	0.066401	0
6720401G13Rik	0.217302	7.83349	0.0814966	0.632464	-0.10014	7.73468	0.362719	0.705178	-0.31744	7.81906	0.0221978	0.142862	26.1622	29.9217	23.8275
6720456B07Rik	-0.0120567	7.38493	0.987813	1	0.138739	7.43594	0.121294	0.3433	0.150794	7.46128	0.186759	0.536942	120.856	122.345	131.343
6720456H20Rik	0.0283799	5.36001	0.822048	1	-0.223609	5.28146	0.0480226	0.176262	-0.251979	5.25805	0.054615	0.258006	5.26677	5.39541	4.41418
6720463M24Rik	0.158373	5.40972	0.146886	0.823097	0.476751	5.53143	3.93752e-06	6.61986e-05	0.31837	5.67735	0.00709219	0.066402	12.0461	13.4038	16.3928
6720468P15Rik	0.0270409	2.66714	0.796491	1	0.299891	2.76311	0.088552	0.275439	0.272797	2.83871	0.220137	0.5892	3.09414	3.08117	3.62691
6720483E21Rik	0.375708	0.604994	0.128232	0.777064	-0.652771	0.288964	0.0584738	0.203735	-1.0273	0.455953	0.00316786	0.0375993	0.831356	1.14284	0.485398
6720489N17Rik	-0.108133	3.90223	0.458719	1	0.10852	3.97707	0.465841	0.81331	0.216632	3.94021	0.201298	0.560739	4.07604	3.78202	4.32667
6820408C15Rik	0.0490303	1.39503	0.876498	1	-0.57617	1.22333	0.0331659	0.133288	-0.624798	1.15641	0.040849	0.214421	1.07745	1.08488	0.697521
6820431F20Rik	0.106518	7.64565	0.292145	1	-0.0214115	7.60546	0.884733	1	-0.127928	7.65571	0.301298	0.697402	13.1497	14.2251	12.5897
6820431F20Rik	0.106518	7.64565	0.292145	1	-0.0214115	7.60546	0.884733	1	-0.127928	7.65571	0.301298	0.697402	17.1639	18.6354	16.4234
7420426K07Rik	1.05292	-2.38631	0.100672	0.703212	0.126487	-2.7901	0.927446	1	-0.91975	-2.13611	0.267786	0.656842	0.0692018	0.149196	0.0745568
7420461P10Rik	0.161664	-3.07811	0.822539	1	-0.699307	-3.32283	0.422317	0.769107	-0.848519	-3.30461	0.428434	0.84108	0.145515	0.195989	0.0902165
7420700N18Rik	-0.00435535	-6.14433	1	1	0.241744	-6.05176	1	1	0.228751	-6.01551	1	1	0.0056865	0	0.00627297
7420701I03Rik	0	#NAME?	1	1	0	#NAME?	1	1	0	#NAME?	1	1	0	0	0
7530416G11Rik	-3.70201	-5.72581	0.414356	1	-3.61976	-5.6428	0.414356	0.762709	0	#NAME?	1	1	0.00901133	0	0
7530420F21Rik	-0.304275	-4.91533	1	1	-0.943689	-5.04061	0.720709	1	-0.60678	-5.43379	1	1	0.0217824	0	0.0133777
7630403G23Rik	0	#NAME?	1	1	0	#NAME?	1	1	0	#NAME?	1	1	0	0	0
8030411F24Rik	-0.120025	-0.897243	0.958762	1	-0.542345	-1.00834	0.341896	0.678576	-0.421043	-1.14335	0.410528	0.822018	0.866961	0.836066	0.593851
8030423F21Rik	-0.0543432	-0.675399	0.814897	1	0.230318	-0.575016	0.56212	0.908451	0.284069	-0.579582	0.517901	0.918274	0.154327	0.146513	0.174897
8030423J24Rik	0.703942	-2.74858	0.30856	1	0.000514672	-3.03908	1	1	-0.696608	-2.61042	0.464255	0.879376	0.115653	0.198192	0.112437
8030442B05Rik	0.37386	-5.39446	1	1	-0.268987	-5.62639	1	1	-0.60678	-5.41752	1	1	0.0177003	0.0238293	0.0144073
8030443G20Rik	-2.00127	-7.72377	1	1	1.9447	-6.04209	0.525403	0.874444	3.30394	-5.99146	0.511771	0.918274	0.0061029	9.81373e-11	0.0338999
8030462N17Rik	-0.319107	4.46284	0.0412308	0.431917	-0.625954	4.38774	0.000292711	0.00295439	-0.306824	4.07038	0.153477	0.479243	4.69017	3.67767	2.89923
8430403D17Rik	-0.186163	-1.31186	0.803783	1	0.254571	-1.17429	0.529071	0.876343	0.439261	-1.20039	0.46685	0.882331	0.0757727	0.0779537	0.0904762
8430406I07Rik	-0.0834059	5.23358	0.465517	1	0.201161	5.32971	0.0675023	0.226185	0.284557	5.32539	0.0273425	0.164557	9.82846	9.28071	11.0584
8430408G22Rik	0.107451	2.26582	0.467921	1	0.282702	2.31651	0.167048	0.429328	0.175209	2.43695	0.585572	0.975428	2.7057	3.06471	3.26671
8430410A17Rik	-0.298183	5.82609	0.0107431	0.176425	0.0830018	5.94582	0.542238	0.889907	0.381175	5.8149	0.00589365	0.0585468	31.9696	26.1452	33.2375
8430410K20Rik	0.0338012	6.39719	0.757766	1	-0.119395	6.35296	0.336833	0.671865	-0.153194	6.35251	0.270383	0.657536	21.2231	21.8738	19.4192
8430419L09Rik	-0.0736052	5.81879	0.520394	1	-0.370234	5.7341	0.00119223	0.00962159	-0.29662	5.63742	0.0223532	0.143664	9.26461	8.86883	7.10788
8430422H06Rik	0	#NAME?	1	1	0	#NAME?	1	1	0	#NAME?	1	1	0	0	0
8430423G03Rik	0.211854	-3.49567	0.797939	1	-1.24478	-3.84814	0.326906	0.658193	-1.42315	-3.8509	0.332749	0.736525	0.0997927	0.112116	0.0274411
8430427H17Rik	0.0316709	6.46917	0.898079	1	-0.179318	6.40506	0.0511591	0.18466	-0.210985	6.38056	0.0698594	0.301516	10.3159	10.4312	8.9323
8430429K09Rik	-0.182399	3.66997	0.37566	1	-0.210689	3.65428	0.23173	0.533418	-0.0282887	3.53572	0.790485	1	6.58824	5.72737	5.48278
8430431K14Rik	0	#NAME?	1	1	0	#NAME?	1	1	0	#NAME?	1	1	0	0	0
8430436N08Rik	0.250322	-3.7202	0.905855	1	-0.989999	-4.05339	0.496689	0.845491	-1.20981	-4.00667	0.318504	0.719966	0.052064	0.0523904	0.024849
8430437L04Rik	0.397039	-0.974416	0.507942	1	0.211391	-1.02862	0.724075	1	-0.185091	-0.822249	0.869817	1	0.185631	0.216304	0.190302
9030025P20Rik	0.27613	4.07713	0.247141	0.975241	-0.183952	3.93631	0.32456	0.655	-0.460041	4.0282	0.0640539	0.285617	4.73662	5.49074	3.94959
9030204H09Rik	0	#NAME?	1	1	0	#NAME?	1	1	0	#NAME?	1	1	0	0	0
9030224M15Rik	-0.0408762	5.00169	0.670751	1	0.0956275	5.05188	0.395615	0.743544	0.136498	5.0438	0.269956	0.657491	15.3469	15.0308	16.187
9030404E10Rik	-0.519001	-5.72503	1	1	0.636175	-5.311	1	1	1.0896	-5.42966	1	1	0.0143775	0.00732	0.0193759
9030418K01Rik	0.408007	1.76435	0.111331	0.733235	-0.79761	1.41572	0.00253587	0.0178156	-1.20496	1.54616	6.44486e-05	0.00187701	0.954644	1.24063	0.540028
9030425E11Rik	0.203735	4.64253	0.19158	0.916424	-0.210387	4.50657	0.164994	0.425648	-0.414097	4.58026	0.0197608	0.131956	5.56024	6.41067	4.67743
9030612E09Rik	0.149492	1.24204	0.509108	1	-0.174063	1.1331	0.549502	0.896333	-0.323347	1.19638	0.270537	0.657536	0.883341	0.994556	0.763146
9030617O03Rik	-0.0400323	2.62561	0.941596	1	-0.133799	2.59501	0.541248	0.888784	-0.0937461	2.56252	0.657486	1	1.3177	1.31508	1.20263
9030619P08Rik	2.80445	-7.72945	0.666667	1	0	#NAME?	1	1	-2.21433	-7.02075	1	1	0	0.0112561	0
9030624G23Rik	0.290126	1.43438	0.347808	1	-0.201301	1.28046	0.416602	0.763462	-0.491148	1.38328	0.12918	0.435921	0.779015	0.936751	0.663256
9030624J02Rik	-0.0585042	6.78871	0.478032	1	-0.252279	6.73153	0.0069827	0.0399195	-0.193772	6.65451	0.0813442	0.330847	21.4842	20.6626	17.6777
9030625A04Rik	-0.394418	4.06182	0.0146602	0.217662	-0.307137	4.0878	0.0561342	0.197624	0.0872677	3.81833	0.657219	1	5.1633	3.92205	4.10178
9130008F23Rik	-0.229528	0.382973	0.542334	1	0.888963	0.807225	0.00115489	0.00936994	1.11756	0.895475	0.00107442	0.0166675	0.44829	0.380853	0.81042
9130011E15Rik	-0.123736	4.77083	0.37865	1	-0.065748	4.78558	0.599291	0.94402	0.0579844	4.71648	0.765195	1	6.57929	6.1264	6.1482
9130011J15Rik	0.0221301	7.06121	0.673268	1	0.0227448	7.06033	0.692917	1	0.000614751	7.0863	0.983432	1	32.2859	33.4291	32.4413
9130014G24Rik	0.129042	-1.39573	0.860153	1	0.36088	-1.32177	0.47372	0.820301	0.231154	-1.20455	0.75902	1	0.0473921	0.052654	0.0578821
9130015A21Rik	0.225304	-2.97109	1	1	-1.18316	-3.30121	0.310488	0.638612	-1.38586	-3.3439	0.443848	0.856964	0.137857	0.167494	0.0680077
9130015L21Rik	-0.00435535	-6.13194	1	1	-2.73259	-6.6321	0.896352	1	-2.21433	-7.00482	1	1	0.0245393	0.0230294	0
9130017N09Rik	0.0942371	0.0121937	0.841463	1	0.12832	0.0223609	0.731418	1	0.034053	0.0839412	1	1	0.279118	0.306173	0.299492
9130019O22Rik	0.0721467	3.52738	0.704289	1	-0.0412855	3.4929	0.831424	1	-0.113418	3.51969	0.600796	0.99034	2.00317	2.10861	1.91489
9130019P16Rik	0.408859	-0.240866	0.210064	0.941866	-0.565093	-0.548576	0.187787	0.46458	-0.972017	-0.359242	0.0264315	0.160373	0.108936	0.143388	0.0692865
9130023H24Rik	-0.352942	3.81668	0.029946	0.346051	-0.423628	3.80015	0.0111315	0.0578049	-0.0706812	3.53257	0.733252	1	3.10729	2.45544	2.21093
9130024F11Rik	-0.0700011	-0.0573961	0.766184	1	-0.804024	-0.238975	0.0366308	0.143836	-0.732613	-0.437977	0.135796	0.448701	0.241727	0.172449	0.15557
9130204L05Rik	0	#NAME?	1	1	0	#NAME?	1	1	0	#NAME?	1	1	0	0	0
9130206I24Rik	-0.0521971	-0.587155	1	1	-0.0105576	-0.585015	1	1	0.0415395	-0.606984	1	1	0.153776	0.153866	0.153157
9130209A04Rik	-2.00127	-7.72452	1	1	-1.93479	-7.63749	1	1	0	#NAME?	1	1	0.0087877	0	0
9130221F21Rik	-0.519001	-5.72404	1	1	-0.268987	-5.62872	1	1	0.228751	-6.00886	1	1	0.00593158	0.00303402	0.0049334
9130221H12Rik	-0.0753316	3.09832	0.887883	1	0.120691	3.15236	0.522813	0.872353	0.195991	3.15642	0.49889	0.912685	7.75199	7.7482	8.20903
9130227L01Rik	-0.897552	-5.40164	0.93315	1	-3.61976	-5.63465	0.415937	0.763147	-2.21433	-7.01777	1	1	0.00873717	0.0043252	0
9130230L23Rik	1.72834	-2.60122	0.0038382	0.0854421	2.40663	-2.21883	2.76342e-06	4.84536e-05	0.67753	-1.32646	0.204379	0.565532	0.0400578	0.138995	0.228687
9130401M01Rik	0.274211	5.91073	0.00352958	0.0800255	1.02103	6.23313	7.2691e-26	1.55285e-23	0.746807	6.51168	2.53253e-10	3.85424e-08	32.376	39.8342	64.8327
9130404H23Rik	-0.55222	-4.7296	0.946878	1	0.266347	-4.46745	1	1	0.789499	-4.68258	1	1	0.0166001	0.0104578	0.0206607
9130409I23Rik	-0.378048	-2.52736	0.828918	1	0.0390998	-2.40589	1	1	0.41338	-2.57563	0.855921	1	0.0731394	0.0618852	0.0750883
9230009I02Rik	-2.80881	-6.72397	0.896648	1	-2.73259	-6.63815	0.896648	1	0	#NAME?	1	1	0.00911593	0	0
9230102K24Rik	0.794827	-1.02918	0.0282231	0.33444	-1.16718	-1.62227	0.0419421	0.159344	-1.9534	-1.16221	0.000208748	0.00485584	0.216403	0.411534	0.0997387
9230102O04Rik	0.54411	-1.42435	0.22131	0.955744	-1.02942	-1.87379	0.103994	0.30808	-1.56504	-1.62644	0.0110184	0.0891778	0.393909	0.505686	0.16892
9230104L09Rik	0.211854	-3.48976	0.913328	1	-1.24478	-3.83747	0.317518	0.646995	-1.42315	-3.857	0.324524	0.727507	0.0985102	0.135506	0.0517726
9230105E05Rik	-0.519561	-2.7645	0.816822	1	-0.238921	-2.69309	0.898048	1	0.277085	-2.97526	1	1	0.0481176	0.0421451	0.0431794
9230107M04Rik	0	#NAME?	1	1	0	#NAME?	1	1	0	#NAME?	1	1	0	0	0
9230110C19Rik	0.147327	4.32919	0.420641	1	-0.327203	4.18531	0.0324019	0.130963	-0.474493	4.20082	0.0102672	0.0852913	8.5812	9.42357	6.68764
9230110F15Rik	0	#NAME?	1	1	0	#NAME?	1	1	0	#NAME?	1	1	0	0	0
9230112D13Rik	-1.6566	-4.70817	0.421854	1	-1.40159	-4.63199	0.421854	0.768791	0.228751	-5.99756	1	1	0.0583105	0.0216261	0.0169419
9230112J17Rik	-0.321012	-2.90613	1	1	-1.01497	-3.06033	0.40279	0.751119	-0.683925	-3.39734	0.43494	0.847891	0.042586	0.0399489	0.0217913
9230114K14Rik	-0.559888	0.342301	0.0770236	0.614842	-0.639531	0.329334	0.0486395	0.178077	-0.079599	-0.096994	0.845161	1	0.473286	0.321568	0.303485
9230115E21Rik	0.270013	0.222024	0.325168	1	0.889141	0.463376	0.00249072	0.0175694	0.618633	0.731539	0.0820613	0.332679	0.556709	0.703428	1.02537
9230116N13Rik	-0.0438681	1.67051	0.79231	1	-0.420222	1.56529	0.0795244	0.254568	-0.376167	1.45906	0.190675	0.543037	1.13591	1.09344	0.797253
9330020H09Rik	0.00848769	2.90839	0.995246	1	0.0440665	2.92585	0.794868	1	0.0355726	2.93054	0.8114	1	1.53633	1.52831	1.56379
9330111N05Rik	-0.763736	-4.54146	0.784373	1	-4.37592	-4.82102	0.141808	0.383464	-3.04986	-6.01944	0.514737	0.918274	0.0122195	0.00773537	0
9330117O12	0.24313	-4.72023	1	1	-3.91802	-5.32454	0.292938	0.614746	-3.57556	-5.42169	0.275119	0.662408	0.0134743	0.0170702	0
9330133O14Rik	-0.0703035	3.98571	0.750116	1	-0.0846591	3.97994	0.66139	0.983361	-0.014355	3.94095	0.921696	1	4.47288	4.38	4.20369
9330151L19Rik	-0.0173039	4.39314	0.951936	1	-0.00903453	4.3945	0.972511	1	0.00826874	4.38735	0.987887	1	7.25193	7.5453	6.79589
9330158H04Rik	-0.00435535	-6.13132	1	1	2.09704	-5.03949	0.219621	0.516084	2.01465	-4.66262	0.402145	0.81468	0.00315613	0.00429163	0.0149854
9330159F19Rik	0.0536902	0.0486843	0.918053	1	1.42137	0.648125	3.83923e-08	1.01934e-06	1.36655	0.907329	1.00953e-05	0.00039574	0.121849	0.125606	0.320417
9330159M07Rik	0.267863	1.70727	0.160812	0.856196	0.235848	1.67664	0.307604	0.63469	-0.0319909	1.86973	0.773033	1	0.737527	0.864857	0.79588
9330162B11Rik	0	#NAME?	1	1	0	#NAME?	1	1	0	#NAME?	1	1	0	0	0
9330175E14Rik	-1.19714	-5.12759	0.723687	1	-3.91802	-5.30991	0.285458	0.605529	-2.21433	-7.00482	1	1	0.0184873	0.00697667	0
9330175M20Rik	0.639016	-4.54011	0.708563	1	0.513386	-4.6208	0.708563	1	-0.120655	-4.18249	1	1	0.0105035	0.00843406	0.0151386
9330178D15Rik	0	#NAME?	1	1	2.97433	-7.63119	0.666667	0.983361	2.44308	-7.00321	1	1	0	0	0.00300192
9330179D12Rik	-0.0646392	0.0512067	0.895646	1	-0.605092	-0.090161	0.0889688	0.276398	-0.53957	-0.225234	0.176492	0.520023	0.485736	0.395513	0.350149
9330182L06Rik	0.0218683	1.60382	0.983408	1	-0.237618	1.531	0.323787	0.65412	-0.259358	1.48522	0.409766	0.821785	0.435328	0.434806	0.364086
9330182O14Rik	-2.00127	-7.72451	1	1	-1.93479	-7.63747	1	1	0	#NAME?	1	1	0	0	0
9430007A20Rik	0	#NAME?	1	1	0	#NAME?	1	1	0	#NAME?	1	1	0	0	0
9430008C03Rik	0.245143	5.51872	0.0173213	0.242725	0.25112	5.52286	0.0121985	0.0620709	0.00597724	5.68399	0.907939	1	9.15387	10.9183	10.747
9430014N10Rik	0	#NAME?	1	1	0	#NAME?	1	1	0	#NAME?	1	1	0	0	0
9430015G10Rik	-0.257823	6.51231	0.0141537	0.212585	-0.304107	6.50443	0.00743533	0.0420019	-0.0462841	6.28896	0.840214	1	26.1466	21.0507	20.5101
9430016H08Rik	0.00747003	4.98952	0.779075	1	0.170145	5.04141	0.138457	0.377117	0.162669	5.08795	0.303263	0.700057	18.5067	19.1859	20.538
9430018G01Rik	0.153954	-1.99135	0.94708	1	-0.984687	-2.27511	0.147481	0.393684	-1.12986	-2.33306	0.158071	0.486284	0.041786	0.0439935	0.0190628
9430019J16Rik	0	#NAME?	1	1	0	#NAME?	1	1	0	#NAME?	1	1	0	0	0
9430020K01Rik	-0.111687	6.53598	0.233365	0.964625	-0.0708706	6.55334	0.508461	0.857954	0.0408157	6.47984	0.647361	1	9.49368	8.74072	8.8865
9430021M05Rik	-0.746282	-2.12084	0.170682	0.877725	-6.72055	-2.42452	1.59012e-05	0.000231847	-5.35922	-3.58528	0.00395064	0.0440779	0.0895264	0.0504943	0
9430023L20Rik	-0.0395173	5.59143	0.664514	1	0.216626	5.68262	0.0272276	0.114979	0.256137	5.69914	0.0228399	0.145626	30.5862	29.9438	34.9505
9430031J16Rik	0	#NAME?	1	1	0	#NAME?	1	1	0	#NAME?	1	1	0	0	0
9430032N09Rik	0.130349	-2.77006	0.845192	1	0.126487	-2.77939	0.928119	1	-0.00369915	-2.66531	1	1	0.0270423	0.0393122	0.0322802
9430037G07Rik	0.49782	1.21453	0.071749	0.590097	0.244477	1.10662	0.449476	0.795824	-0.253179	1.39706	0.403274	0.815549	0.420935	0.567461	0.475498
9430038I01Rik	0.0245572	3.82139	0.673299	1	0.26959	3.89715	0.0881826	0.274637	0.245012	3.97541	0.2742	0.661151	9.50721	10.108	11.4144
9430041J12Rik	0.773662	-1.66611	0.100135	0.701246	1.23186	-1.45882	0.0052977	0.032141	0.457333	-0.953751	0.351087	0.759027	0.0733343	0.130699	0.162102
9430060I03Rik	-0.587169	-0.909759	0.12482	0.768494	-0.156789	-0.786205	0.710624	1	0.428921	-1.1208	0.451328	0.865308	0.313697	0.212967	0.264115
9430069I07Rik	-0.897552	-5.38778	0.931206	1	0.259737	-5.03361	1	1	1.0896	-5.40819	1	1	0.0730988	0.0278424	0.0348973
9430076C15Rik	-0.578712	-2.90359	0.545545	1	-0.29872	-2.82161	0.800713	1	0.275895	-3.17431	1	1	0.0333351	0.0250188	0.0284857
9430076G02Rik	0.188878	2.48879	0.467244	1	-0.887806	2.17923	0.0952356	0.289797	-1.07633	2.24866	0.0365222	0.200382	1.66156	2.0365	0.98174
9430083A17Rik	0.122517	2.04283	0.423806	1	-0.28374	1.90726	0.283342	0.603073	-0.406105	1.95976	0.107211	0.39043	0.918574	1.04467	0.755635
9430091E24Rik	-0.260886	3.36902	0.130348	0.782359	-0.204742	3.38807	0.241915	0.547637	0.0561316	3.20946	0.7753	1	2.92491	2.36083	2.42077
9530002B09Rik	0	#NAME?	1	1	0	#NAME?	1	1	0	#NAME?	1	1	0	0	0
9530003J23Rik	3.69731	-6.70469	0.232738	0.964625	2.97433	-7.62621	0.666667	0.983361	-0.60678	-5.39327	1	1	0	0.0122449	0
9530008L14Rik	-0.441058	2.19237	0.112456	0.736135	-0.495226	2.17565	0.0600176	0.207561	-0.0541632	1.87907	0.807811	1	1.38999	1.07323	0.983943
9530026F06Rik	-1.19714	-5.14819	0.720329	1	-0.0385261	-4.83435	1	1	1.0896	-5.424	1	1	0.0312829	0.0106848	0.0141413
9530026P05Rik	0.12286	0.40935	0.653684	1	-0.280271	0.28365	0.436878	0.782937	-0.402669	0.316988	0.274657	0.661887	0.976796	1.04846	0.754448
9530027J09Rik	0.149018	-0.240167	0.827548	1	0.773151	0.00353592	0.0237654	0.103882	0.623394	0.17163	0.0929042	0.359395	0.497479	0.583814	0.860464
9530036O11Rik	-0.0995089	-1.61288	0.990954	1	-0.80636	-1.78887	0.212064	0.503355	-0.702932	-1.95597	0.287669	0.679465	0.068931	0.0703832	0.0418042
9530048J24Rik	-0.0359795	-0.578754	0.932093	1	0.0477954	-0.565322	0.858003	1	0.0835962	-0.548047	1	1	0.820314	0.974777	0.883013
9530051G07Rik	-0.0321097	0.962808	0.916069	1	-1.20339	0.678544	0.000597524	0.00537403	-1.16996	0.46499	0.00314267	0.0373756	0.304644	0.299375	0.116984
9530052E02Rik	-0.390276	-2.8727	0.522524	1	0.580715	-2.53599	0.371038	0.715793	0.962244	-2.61828	0.161129	0.492051	0.124779	0.0961362	0.1891
9530053A07Rik	-0.133038	-2.02897	0.859812	1	0.0576689	-1.97301	1	1	0.189559	-2.04704	0.878128	1	0.019536	0.015655	0.0197055
9530059O14Rik	-2.80881	-6.72397	0.896642	1	-2.73259	-6.63815	0.896642	1	0	#NAME?	1	1	0.00228796	0	0
9530068E07Rik	-0.0366397	7.65411	0.920507	1	-0.0294478	7.65281	0.888133	1	0.00719177	7.64472	0.972384	1	57.9574	58.0477	56.1912
9530077C05Rik	-0.0471516	3.52305	0.765118	1	-0.619487	3.36511	0.00130248	0.0103368	-0.57225	3.23109	0.00991242	0.0834101	3.75858	3.61848	2.39599
9530080O11Rik	0.455816	-0.452804	0.32785	1	-0.402039	-0.736748	0.320514	0.650768	-0.85594	-0.546604	0.0854436	0.341554	0.407627	0.593888	0.278012
9530082P21Rik	0.0971104	5.10097	0.374702	1	0.110777	5.10335	0.347291	0.685254	0.0136661	5.18129	0.964952	1	7.32725	8.04545	7.83307
9530091C08Rik	0.087713	-0.605201	0.7907	1	-0.00175949	-0.642008	1	1	-0.0892671	-0.591022	0.804452	1	0.0534338	0.0552984	0.0519994
9630013A20Rik	-3.32345	-6.14421	0.610107	1	-3.24332	-6.06087	0.610107	0.949305	0	#NAME?	1	1	0.00676032	0	0
9630028B13Rik	0.252815	-3.13473	0.820284	1	-0.608279	-3.38886	0.728658	1	-0.848519	-3.30392	0.419685	0.830987	0.0201704	0.0272832	0.0102905
9630028H03Rik	-0.304275	-4.90636	1	1	-3.91802	-5.31387	0.280482	0.60034	-3.04986	-5.99947	0.509712	0.918274	0.0112965	0.0104365	0
9630033F20Rik	0.540356	4.45364	2.92048e-05	0.00160008	1.34399	4.83702	4.55185e-26	9.99903e-24	0.803606	5.24128	1.38794e-07	9.95516e-06	3.57256	5.23569	8.8503
9830001H06Rik	0.152169	6.59871	0.183675	0.901723	-0.172751	6.49204	0.117066	0.334259	-0.324915	6.54258	0.0121263	0.0947835	4.6714	5.18826	4.04943
9830107B12Rik	-1.07886	-3.72669	0.465656	1	-0.40694	-3.5592	0.969227	1	0.653426	-4.17745	1	1	0.0165146	0.0091946	0.0134059
9830132P13	-0.580104	-2.74776	0.615692	1	-0.29941	-2.6563	1	1	0.277085	-2.97795	0.842921	1	0.0260975	0.0188068	0.0236738
9830147E19Rik	-0.0668564	4.52356	0.504376	1	-0.14789	4.5097	0.34757	0.68543	-0.0810288	4.42996	0.813414	1	3.17762	2.95985	2.81412
9830166K06Rik	-0.12451	-1.5504	0.718367	1	0.880045	-1.16375	0.0349813	0.138716	1.00148	-1.07898	0.031319	0.180774	0.0848279	0.0752502	0.162541
9930005F22Rik	-0.084831	0.243127	0.77443	1	0.00544196	0.271854	0.96765	1	0.0901549	0.20553	0.887248	1	0.72497	0.689597	0.713088
9930012K11Rik	0.0404653	3.69211	0.77125	1	-0.0297648	3.66914	0.903282	1	-0.0702221	3.68825	0.722945	1	4.50818	4.70738	4.39063
9930013L23Rik	0.12813	2.44416	0.55114	1	-0.444496	2.27347	0.0517471	0.186176	-0.572456	2.27742	0.0260362	0.158913	0.493494	0.5417	0.360232
9930014A18Rik	0.0829432	2.6317	0.590685	1	0.00340362	2.60659	0.874393	1	-0.0795202	2.66177	0.771166	1	0.985401	1.07897	0.888709
9930021D14Rik	0	#NAME?	1	1	0	#NAME?	1	1	0	#NAME?	1	1	1.34557	1.79371	0.594226
9930021J03Rik	-0.114173	6.61435	0.241252	0.969303	-0.345341	6.54868	0.00331207	0.0220731	-0.231164	6.40767	0.118573	0.414827	8.37652	7.60161	6.36817
9930023K05Rik	1.01217	-0.595954	0.00232661	0.0580032	0.0299378	-1.01388	0.960859	1	-0.980071	-0.381271	0.0234497	0.148095	0.133278	0.272799	0.149816
9930104L06Rik	-0.0453842	5.00067	0.722688	1	-0.0120203	5.01228	0.944839	1	0.0333622	4.98762	0.809467	1	7.50932	7.36805	7.3312
9930111J21Rik1	0.522284	-3.47685	0.583528	1	-5.0025	-4.17845	0.0416798	0.158559	-4.91291	-4.02569	0.0201349	0.133763	0.0169358	0.0179839	9.9164e-09
9930111J21Rik2	0.499486	-3.13462	0.734163	1	-1.46126	-3.62224	0.173503	0.440234	-1.92129	-3.46493	0.108469	0.393411	0.0106725	0.014541	0
9930111J21Rik2	0.499486	-3.13462	0.734163	1	-1.46126	-3.62224	0.173503	0.440234	-1.92129	-3.46493	0.108469	0.393411	0.0244738	0.0269824	0.0159936
a	-0.255829	-2.25608	0.764183	1	-2.03653	-2.55152	0.00786497	0.043781	-1.75544	-3.02006	0.0506222	0.244958	0.218947	0.189583	0.0237067
A030009H04Rik	0.0333139	4.44084	0.822343	1	-0.150932	4.37974	0.26893	0.58551	-0.184233	4.36995	0.246418	0.628323	8.86334	9.1343	7.7824
A130010J15Rik	-0.476878	4.32839	0.00333851	0.0771202	-0.420918	4.3413	0.00765148	0.0429006	0.0559516	4.00751	0.827475	1	4.7524	3.42783	3.41878
A130022J15Rik	0.0288219	4.5485	0.931887	1	-0.160424	4.49325	0.305306	0.63175	-0.189234	4.47374	0.332258	0.735981	4.8717	4.91656	4.27676
A130040M12Rik	-0.0837705	2.20712	0.793477	1	-0.044558	2.21358	0.853469	1	0.0391977	2.17391	0.950403	1	0.893405	0.899308	0.83525
A130049A11Rik	-0.0844644	1.97388	0.64954	1	-0.226443	1.9302	0.259155	0.570954	-0.141927	1.83149	0.566513	0.958891	3.51322	3.20645	4.11599
A130077B15Rik	-1.6566	-4.71162	0.422238	1	0.453713	-4.15931	0.74959	1	2.01465	-4.66286	0.402355	0.814709	0.0123639	0.00397427	0.0194898
A1bg	-0.00182731	1.66184	0.993471	1	0.089314	1.69138	0.728959	1	0.0911027	1.70001	0.761624	1	1.24409	1.26612	1.30452
A1cf	-2.00488	-2.89647	0.0544715	0.50573	-6.1615	-2.99323	0.000337906	0.00333113	-3.57556	-5.41258	0.259838	0.648064	0.031808	0.00943699	0
A230001M10Rik	0.803181	-6.71457	1	1	-1.93479	-7.63418	1	1	-2.21433	-6.9963	1	1	0.00281552	0.00749173	0
A230020J21Rik	-0.145756	-0.955933	0.778297	1	-0.622576	-1.0838	0.189107	0.466952	-0.475265	-1.27478	0.404169	0.816162	0.258076	0.252964	0.128263
A230028O05Rik	0.0150261	-0.966898	0.880626	1	-0.69473	-1.16751	0.13098	0.362734	-0.707303	-1.2475	0.121275	0.420386	0.123905	0.134073	0.0701569
A230046K03Rik	0.0892158	6.44131	0.600756	1	-0.135285	6.3724	0.27502	0.593828	-0.224497	6.38433	0.160778	0.491303	9.76594	10.2364	8.69343
A230050P20Rik	0.385631	3.16035	0.0646219	0.558788	0.266582	3.11445	0.212577	0.504366	-0.119027	3.33914	0.621512	1	4.22961	5.53274	5.14437
A230051G13Rik	-0.117292	4.12232	0.541089	1	-0.0324155	4.14534	0.893345	1	0.0848684	4.09443	0.686927	1	3.00818	2.8517	2.90306
A230056J06Rik	-0.135299	-1.65421	0.928696	1	-0.33315	-1.70758	0.564875	0.911169	-0.196949	-1.83536	0.7676	1	0.0686763	0.0631575	0.0510357
A230056P14Rik	0.292725	1.82236	0.200252	0.929326	-0.0632715	1.70265	0.800377	1	-0.355847	1.84413	0.182558	0.530339	2.32076	2.64916	2.01368
A230057D06Rik	0.138074	3.64511	0.394648	1	-0.594529	3.4311	0.000815077	0.00695968	-0.732503	3.42384	0.000223773	0.00514368	4.00167	4.54013	2.67158
A230065H16Rik	0.0836037	3.36245	0.610684	1	-0.314331	3.24303	0.14032	0.380426	-0.397876	3.24826	0.0837028	0.336967	13.5218	14.7924	10.6953
A230070E04Rik	0.0993762	-3.38971	1	1	0.567467	-3.23751	0.520794	0.870296	0.462905	-3.08904	1	1	0.0377505	0.0549997	0.0611172
A230072C01Rik	-0.0236602	4.27904	0.863588	1	0.0244369	4.2908	0.975027	1	0.0480935	4.27625	0.858724	1	7.17054	7.14471	7.22239
A230072E10Rik	-0.540774	0.413407	0.0747711	0.603482	-2.14939	0.177074	4.58498e-07	9.60083e-06	-1.60467	-0.581014	0.00172087	0.0237338	0.287394	0.178281	0.0532691
A230073K19Rik	-0.587169	-0.89873	0.14818	0.82526	0.244918	-0.651918	0.605638	0.948386	0.829735	-0.874902	0.0852121	0.341156	0.0710604	0.0437053	0.0753851
A230077H06Rik	-0.566772	-0.230208	0.136175	0.79569	-0.415813	-0.187299	0.270012	0.586715	0.150542	-0.566104	0.815925	1	0.216278	0.154219	0.162927
A230108P19Rik	-0.722416	-0.840204	0.105725	0.715851	-2.17477	-1.0422	4.79424e-05	0.00061371	-1.4437	-1.87171	0.0239116	0.149874	0.156499	0.0963927	0.0348813
A2ld1	-0.121054	4.02771	0.54935	1	-0.19923	4.00176	0.272765	0.590602	-0.0781699	3.91436	0.66589	1	12.2443	11.6026	10.6288
A2m	0.214559	0.890495	0.509877	1	-0.00693339	0.825225	1	1	-0.221316	0.923671	0.584402	0.974353	0.251101	0.283016	0.245714
A330009N23Rik	0.0583976	0.676542	0.908803	1	-0.0542627	0.648924	0.953611	1	-0.112557	0.662047	0.873436	1	1.66673	1.68366	1.48046
A330021E22Rik	0.0175724	3.38513	0.961947	1	-0.744168	3.18071	0.000136193	0.00152464	-0.761608	3.05558	0.000837285	0.0139159	2.1739	2.16976	1.24437
A330023F24Rik	-0.514169	3.48563	0.00742144	0.137759	-0.604314	3.47407	0.0038135	0.0247055	-0.0901381	3.03786	0.842622	1	1.83118	1.20998	1.16797
A330032B11Rik	-1.84103	-4.53729	0.316687	1	-4.55985	-4.6277	0.0929963	0.28475	-2.21433	-7.00471	1	1	0.0178915	0.00550493	2.33507e-11
A330035P11Rik	-0.306068	2.06424	0.180213	0.898433	-0.666416	1.96917	0.0027493	0.0189962	-0.360202	1.68673	0.13906	0.45459	1.0757	0.915856	0.663527
A330040F15Rik	-0.339482	-0.521438	0.411461	1	-0.919422	-0.638844	0.0453463	0.168663	-0.57838	-0.994907	0.337541	0.743133	0.473412	0.370046	0.279353
A330041J22Rik	0.152151	0.212909	0.595626	1	-0.0738595	0.124443	0.744141	1	-0.22572	0.198417	0.467054	0.882532	0.407548	0.498879	0.373183
A330048O09Rik	-0.19663	-1.21643	1	1	0.0875183	-1.14239	0.840901	1	0.283195	-1.17347	0.792529	1	0.576871	0.585461	0.654037
A330049M08Rik	1.09929	1.9248	1.34269e-06	0.000115794	1.99159	2.41746	1.89346e-18	1.91692e-16	0.892191	3.05235	0.00128351	0.0190603	1.2546	2.64523	4.60646
A330049N07Rik	-2.80881	-6.71269	0.898253	1	1.69882	-5.29157	0.439523	0.785561	3.83936	-5.40004	0.273456	0.660039	0.00571272	0	0.0188707
A330050B17Rik	-0.0493071	-0.532342	1	1	-0.539028	-0.667417	0.230888	0.531995	-0.488561	-0.758814	0.285785	0.676845	0.109605	0.125944	0.0771255
A330050F15Rik	-0.844389	-3.91426	0.553857	1	-1.12301	-3.9394	0.392089	0.739434	-0.27162	-4.6821	1	1	0.0237907	0.0139161	0.00554413
A330069E16Rik	-0.757679	1.23456	0.00489429	0.103055	-0.537521	1.29509	0.0452607	0.168462	0.219928	0.78371	0.511339	0.918274	2.43506	1.43927	1.6194
A330070K13Rik	-2.80881	-6.71568	0.896921	1	-2.73259	-6.6295	0.896921	1	0	#NAME?	1	1	0.0242566	0	0
A330076C08Rik	0.284504	2.1151	0.170586	0.877546	-0.321901	1.92264	0.19314	0.473346	-0.606186	2.04264	0.0225206	0.144381	1.49029	1.7968	1.20117
A330076H08Rik	0.147312	2.18142	0.536054	1	-0.238127	2.06767	0.323136	0.653654	-0.38531	2.10462	0.162993	0.495974	1.66763	1.74789	1.40454
A330093E20Rik	0.216691	-0.305082	0.52002	1	0.0175417	-0.375951	0.967744	1	-0.198782	-0.251265	0.629036	1	0.291985	0.328405	0.274657
A330102I10Rik	0.303721	-2.15381	0.620458	1	-0.252052	-2.34262	0.678573	0.992975	-0.551984	-2.1974	0.42168	0.833163	0.243787	0.347611	0.22168
A3galt2	0.0805418	0.814926	0.852775	1	-0.147985	0.756849	0.677322	0.99202	-0.228335	0.765413	0.631937	1	0.337823	0.358967	0.301082
A430005L14Rik	-0.268721	5.5657	0.0247109	0.306877	0.559226	5.85072	4.24349e-07	8.98827e-06	0.827924	5.84573	4.44966e-10	6.24158e-08	36.2745	30.6598	52.19
A430033K04Rik	0.233781	3.8649	0.29396	1	-0.332668	3.68944	0.11915	0.339045	-0.566388	3.75844	0.0235691	0.148607	3.05577	3.54391	2.38061
A430035B10Rik	-0.446888	0.331737	0.162467	0.859784	-0.695473	0.276407	0.0310705	0.126948	-0.248274	-0.0938765	0.508882	0.918274	0.506516	0.381314	0.293033
A430071A18Rik	2.66907	-2.19951	8.85471e-06	0.000590779	0.395078	-3.53464	0.795864	1	-2.25703	-1.70166	0.00312067	0.0372207	0.0476696	0.323848	0.0578265
A430078G23Rik	0.464053	1.58374	0.128482	0.777064	-0.549239	1.2754	0.0545209	0.193242	-1.01272	1.44656	0.00294853	0.0357214	0.600889	0.764906	0.395055
A430084P05Rik	-0.55222	-4.71994	0.946643	1	-0.285565	-4.63047	0.946643	1	0.254071	-5.00895	1	1	0.0333813	0.019571	0.0250515
A430088P11Rik	0.639016	-4.55139	0.70844	1	-3.91802	-5.31592	0.279076	0.598645	-3.96002	-5.01218	0.13849	0.453869	0.00476032	0.0100627	3.01032e-10
A430089I19Rik	-2.00127	-7.7259	1	1	-1.93479	-7.63897	1	1	0	#NAME?	1	1	0	0	0
A430089I19Rik	-2.00127	-7.7259	1	1	-1.93479	-7.63897	1	1	0	#NAME?	1	1	0	0	0
A430089I19Rik	-2.00127	-7.7259	1	1	-1.93479	-7.63897	1	1	0	#NAME?	1	1	0.0024473	0	0
A430090L17Rik	0.177085	0.405583	0.461094	1	-0.00526506	0.336337	1	1	-0.182144	0.441832	0.566288	0.958891	0.196414	0.236639	0.19557
A430092G05Rik	0	#NAME?	1	1	0	#NAME?	1	1	0	#NAME?	1	1	0	0	0
A430093F15Rik	0.256389	-1.38768	0.578381	1	-0.36032	-1.58637	0.495794	0.844758	-0.614149	-1.47466	0.27322	0.660039	0.114896	0.140333	0.0940031
A430105I19Rik	0.0211994	3.79985	0.937998	1	-0.341579	3.70055	0.0621854	0.213172	-0.362738	3.63659	0.117805	0.412926	1.99646	1.96416	1.55117
A430107O13Rik	-0.0253122	3.91612	0.869071	1	-0.0744802	3.90586	0.745412	1	-0.0491637	3.877	0.893968	1	2.0579	2.01314	1.91838
A430107P09Rik	0	#NAME?	1	1	4.4314	-6.03953	0.0797211	0.255044	3.83936	-5.40865	0.264088	0.653684	0	0	0.0163867
A430110N23Rik	0.0672198	3.64275	0.630419	1	-0.0706497	3.58955	0.649322	0.983361	-0.137853	3.61791	0.416774	0.828403	1.92744	2.06328	1.7786
A4galt	-0.0808063	2.17927	0.757079	1	0.46296	2.36761	0.0219905	0.0980379	0.54362	2.41432	0.0249833	0.154021	1.56381	1.49154	2.10945
A4gnt	0	#NAME?	1	1	2.97433	-7.63119	0.666667	0.983361	2.44308	-7.00321	1	1	0	0	0.00381743
A530006G24Rik	0	#NAME?	1	1	0	#NAME?	1	1	0	#NAME?	1	1	0	0	0
A530013C23Rik	0.639016	-4.55095	0.710193	1	-0.0385261	-4.81956	1	1	-0.656083	-4.44205	1	1	0.0130448	0.0178331	0.0100661
A530016L24Rik	0.00352795	1.23705	0.979996	1	-0.17214	1.19007	0.633692	0.970294	-0.17556	1.17277	0.653363	1	0.622812	0.614054	0.54624
A530032D15Rik	-0.0761834	0.218285	0.778014	1	-0.312302	0.153357	0.300331	0.625342	-0.235815	0.051609	0.56648	0.958891	0.498153	0.468985	0.386785
A530046M15	0	#NAME?	1	1	3.87949	-6.62728	0.229513	0.530052	3.30394	-5.99766	0.512203	0.918274	0	0	0.0159921
A530050N04Rik	-2.80881	-6.72496	0.896662	1	-2.73259	-6.6392	0.896662	1	0	#NAME?	1	1	0.00291372	0	0
A530053G22Rik	0	#NAME?	1	1	0	#NAME?	1	1	0	#NAME?	1	1	0	0	0
A530054K11Rik	-0.0091236	4.80679	0.880615	1	-0.037077	4.79923	0.757724	1	-0.0279521	4.7799	0.89376	1	3.6561	3.62251	3.48353
A530058N18Rik	-0.00435535	-6.14246	1	1	0.241744	-6.04527	1	1	0.228751	-6.00914	1	1	0.00701433	0.00546777	0.00889077
A530064D06Rik	-0.509448	-2.92406	0.721129	1	-0.229527	-2.86318	0.889053	1	0.275895	-3.15089	1	1	0.0608803	0.0555015	0.0481704
A530065N20	1.69604	-6.13964	0.525572	1	-1.93479	-7.63732	1	1	-3.04986	-6.00984	0.512064	0.918274	0.00114101	0.00208761	0
[truncated: 21,746 more rows]
