# Supplementary material for: A Gene Regulatory Program for Meiotic Prophase in the Fetal Ovary
Source: PLoS Genet. 2015 Sep 17;11(9):e1005531. doi: 10.1371/journal.pgen.1005531 (PMC4574967; doi:10.1371/journal.pgen.1005531)
Supplement: S3 Table — (XLSX) [file pgen.1005531.s009.xlsx]

## Sheet: correlations at e14.5
gene_xaxis	gene_yaxis	mutant	R	p	shown in Fig S3
rec8	stra8	wt	0.577396	3.84597e-16
rec8	stra8	wt	0.662321	<2.2251E-308
rec8	stra8	wt	0.75468	2.79596e-54	*
rec8	stra8	wt	0.725823	1.07324e-07
rec8	sycp2	stra8	0.520509	2.57032e-10	*
rec8	sycp2	stra8	0.381548	1.74389e-07
rec8	sycp3	stra8	0.772369	<2.2251E-308
rec8	sycp3	stra8	0.806781	4.6151e-59	*
rec8	sycp3	stra8	0.52648	2.2251e-308
rec8	sycp1	stra8	0.721491	9.22675e-34	*
rec8	sycp1	stra8	0.615588	<2.2251E-308
rec8	stag3	stra8	0.052875	0.597078
rec8	stag3	stra8	0.268703	8.52056e-05	*
rec8	smc1b	stra8	-0.169284	0.0592041
rec8	smc1b	stra8	0.0614947	0.357189	*
rec8	gm1564	stra8	0.402454	2.50902e-07
rec8	gm1564	stra8	0.670663	2.14265e-17	*
rec8	gm1564	stra8	0.299204	1.88098e-07
rec8	ugt8a	stra8	0.420566	3.75992e-08	*
rec8	ugt8a	stra8	0.202505	0.00909326
rec8	dmc1	stra8	0.070879	0.336374	*
rec8	dmc1	stra8	-0.137149	0.0348417
rec8	dmc1	stra8	-0.273716	5.22172e-06
rec8	hormad1	stra8	0.0759532	0.318867
rec8	hormad1	stra8	-0.039683	0.544696	*
rec8	m1ap	stra8	0.314467	2.1086e-05
rec8	m1ap	stra8	0.136262	0.109662	*
rec8	mei1	stra8	-0.0244615	0.785711	*
rec8	mei1	stra8	-0.159883	0.234829
rec8	msh5	stra8	-0.0522894	0.526517	*
rec8	msh5	stra8	-0.212245	0.0165935
