# Supplementary material for: A Gene Regulatory Program for Meiotic Prophase in the Fetal Ovary
Source: PLoS Genet. 2015 Sep 17;11(9):e1005531. doi: 10.1371/journal.pgen.1005531 (PMC4574967; doi:10.1371/journal.pgen.1005531)
Supplement: S4 Table — (XLSX) [file pgen.1005531.s010.xlsx]

## Sheet: 527 ovarian germ cell enriched
Gene	E13PvA.logFC	E13PvA.FDR	E12PvA.logFC	E12PvA.FDR	E12AvE13A.logFC	E12AvE13A.FDR	E12PvE13P.logFC	E12PvE13P.FDR
0610010O12Rik	0.195439	1	1.275	0.580345	1.18484	0.089751	2.27186	0.00177139
1200016B10Rik	0.142338	0.987187	0.259431	0.691434	0.642821	0.000512803	0.75996	9.5625e-05
1700001L05Rik	0.235163	0.552506	0.304963	0.497298	0.594052	0.000837976	0.663904	0.000318818
1700011F14Rik	0.796306	0.0809394	-0.672067	0.999742	4.31148	7.91567e-17	2.84218	3.33871e-08
1700012A16Rik	0.719246	0.10845	0.227009	1	2.20833	7.32968e-08	1.71774	0.000243922
1700013H16Rik	0.657153	0.325873	0.707912	0.672885	1.8399	0.000154678	1.89198	0.000476158
1700019D03Rik	-0.60228	0.155293	0.0318849	1	-0.330399	0.510809	0.303637	0.590569
1700029F09Rik	0.262032	0.443023	0.460931	0.251602	0.983279	2.73902e-07	1.18227	4.18056e-09
1700123I01Rik	1.70918	0.000171938	0.284457	1	4.20338	1.21511e-09	2.78985	0.00332662
2210407C18Rik	-1.26542	0.90157	-2.19527	0.257941	0.0373487	1	-0.91393	0.52701
2310061I04Rik	0.288155	0.165558	0.0958936	1	0.791662	1.86835e-07	0.599432	0.000324227
2410022L05Rik	0.106205	1	0.173897	0.826568	0.425677	0.0416469	0.493391	0.0164842
2410076I21Rik	0.299152	0.753341	0.409943	0.544308	0.217616	0.846846	0.32858	0.569989
2610039C10Rik	0.00915489	1	0.228677	0.633485	0.0830647	1	0.302613	0.193148
2700050L05Rik	0.244223	0.16226	0.211067	0.562054	0.480351	0.000264032	0.447212	0.00192805
3110057O12Rik	-0.000152442	1	-0.422615	0.714613	0.78445	0.0224258	0.361837	0.440734
4930432K21Rik	0.342656	0.289075	-0.0630351	1	1.34429	1.34228e-10	0.938666	2.63121e-05
4930447C04Rik	0.800467	0.0148307	0.573331	0.728511	1.99024	9.39799e-10	1.76398	2.52402e-06
4930455F23Rik	0.18397	0.982028	0.349272	0.418546	0.0211407	1	0.186522	0.700402
4930461G14Rik	-0.117961	1	0.215583	1	0.79634	0.0566146	1.13016	0.00379554
4930524B15Rik	0.951808	0.0851787	-0.349138	1	2.25434	2.93337e-05	0.95393	0.22921
4930528F23Rik	1.00349	0.685024	-3.04105	1	6.23592	0.00123924	2.00026	0.438897
4930550L24Rik	0.691168	0.139719	0.112095	1	0.838427	0.0293243	0.259741	0.945941
4933416C03Rik	1.03484	0.116854	0.293451	1	3.06243	1.97139e-05	2.32778	0.00905369
4933427D06Rik	1.27965	0.0136541	-0.802202	0.969205	3.39128	1.06291e-07	1.30807	0.173416
5730494M16Rik	0.1764	0.741703	0.108314	1	0.103739	0.868885	0.0356668	1
5730508B09Rik	0.165589	1	0.119006	1	0.399476	0.370345	0.353031	0.445667
5830415F09Rik	0.102452	1	0.0779055	1	0.482734	0.0775116	0.458237	0.163755
6330409N04Rik	-0.00598362	1	0.265082	0.804242	0.268062	0.397493	0.539197	0.0285155
A830080D01Rik	0.207404	0.527815	0.316051	0.415331	0.702876	3.01452e-06	0.811553	4.27832e-07
Aaas	0.134246	0.774314	0.0597604	1	0.098452	0.761579	0.023971	1
Abcb10	-0.222532	0.448538	0.0675165	1	-0.387697	0.00320682	-0.0976535	0.752068
Acer3	0.0996272	1	0.376102	0.606589	0.588034	0.0185798	0.864649	0.000601095
Acss2	0.192708	0.895288	0.0154698	1	0.558994	0.00565445	0.381787	0.0848251
Adad1	0.97869	0.0307423	-0.0689428	1	2.73895	2.71115e-08	1.693	0.00370343
Adad2	0.505917	0.0220511	0.307515	0.781657	1.36992	3.17414e-11	1.17175	1.87574e-07
Adarb1	0.249777	0.416194	-0.0560451	1	0.554036	0.000481204	0.248229	0.268025
Aftph	0.198037	0.502541	0.0909451	1	0.432284	0.00387766	0.325206	0.0735084
Aldh1a1	0.643854	6.49583e-06	1.0365	7.28238e-09	1.24851	1.42622e-15	1.6412	4.77808e-25
Alg13	-0.192236	0.485811	0.324368	0.104553	0.0671819	0.880523	0.583789	1.63294e-06
Alpl	-0.00532178	1	0.00605522	1	0.322172	0.0190714	0.333551	0.021567
Ankrd49	0.0231757	1	0.239992	0.674381	0.0327034	1	0.249543	0.461807
Anln	0.0059007	1	0.21132	0.48481	0.116909	0.606601	0.322333	0.0265951
Ap3b2	-0.228277	0.483744	0.102422	1	0.248288	0.186997	0.57899	0.000175225
Arhgap19	0.0577287	1	0.143588	0.801078	0.225412	0.122703	0.311275	0.0268694
Arrdc3	-0.184519	0.512028	-0.00873336	1	-0.58049	4.83303e-07	-0.40471	0.00142099
Asb1	-0.00773513	1	0.00455753	1	-0.622521	5.87187e-05	-0.61024	0.000244141
Ascc3	-0.0545609	1	0.127984	0.985804	-0.000986778	1	0.181562	0.423125
Asf1b	0.214428	0.516827	0.0171796	1	0.30766	0.116485	0.110426	0.890728
Aspa	-0.0430108	1	-3.95064	0.670425	4.56281	0.232107	0.441883	1
Asz1	0.291688	0.613978	0.315623	0.831551	0.97456	0.000115275	0.998653	0.000289038
Atad2	0.0715509	1	0.225395	0.664414	0.463364	0.00104542	0.617212	4.77862e-05
Atf7ip2	0.188974	1	0.402314	0.883001	0.88607	0.0134663	1.09982	0.00357863
Atp6v1h	-0.050179	1	0.234913	0.547428	0.278172	0.182349	0.563278	0.00100301
Atr	0.192031	0.538359	0.297773	0.40491	0.704463	1.54321e-06	0.810216	1.78253e-07
AU015836	-0.134499	1	0.409449	0.149044	0.2971	0.141845	0.841077	5.3144e-07
AU022751	0.710944	0.00439263	1.17392	0.0269085	2.06547	1.4173e-15	2.5298	6.49113e-17
Baz1a	0.174781	0.808413	-0.0618898	1	0.230599	0.265631	-0.00606614	1
BC048679	-0.313446	0.748933	0.065001	1	0.377205	0.269525	0.755668	0.00492846
BC049762	0.619679	0.955758	1.94967	0.339692	1.09551	0.26098	2.44581	0.0246081
BC051142	0.536483	0.948757	0.301246	1	1.22139	0.0893657	0.988997	0.374389
BC055324	0.055353	1	0.0869045	1	0.317519	0.0512856	0.349081	0.0401234
Blm	-0.0846455	1	0.176838	0.737503	-0.114684	0.731532	0.146804	0.700053
Boll	1.17373	0.0154506	0.933242	0.898453	2.62983	5.1721e-07	2.39663	0.00121479
Bpnt1	0.282146	0.10559	0.0325138	1	0.465342	0.00111887	0.215727	0.29937
Brca1	0.0273692	1	0.214582	0.551392	0.181415	0.304149	0.368635	0.0190593
Brca2	0.206787	0.431694	0.102598	1	0.610585	2.15653e-05	0.506404	0.00221013
Brdt	0.633757	0.033065	0.409941	0.782364	1.40085	5.81355e-07	1.17749	0.000239169
Btaf1	0.0282077	1	0.178483	0.721673	0.150564	0.352325	0.300844	0.0509407
Btbd10	0.435048	0.00971839	0.134949	0.984645	0.897659	2.6953e-08	0.597594	0.00082617
Bub1	0.154077	0.735143	0.206271	0.670425	0.287977	0.0962224	0.340181	0.0771871
C1ql1	0.544043	0.119574	0.288007	1	1.53094	3.41604e-07	1.27532	0.000135328
C330027C09Rik	0.136657	0.919242	0.231654	0.656903	0.366311	0.047385	0.461328	0.0187622
Calcoco2	0.00156977	1	0.960774	0.0514975	0.69038	0.0887264	1.64999	1.43907e-06
Camp	-3.23494	3.14431e-12	-1.07148	0.162959	-2.43875	7.45294e-06	-0.280491	0.808298
Caprin2	0.474457	1.05734e-05	0.238267	0.416166	1.13041	1.01403e-24	0.894247	1.71704e-14
Car2	-0.361703	1	0.383111	0.577939	-1.78548	8.80928e-12	-1.04068	0.000167242
Catsper2	0.334195	0.703267	-0.176789	1	1.00615	0.00124678	0.495257	0.208898
Cbwd1	0.0935783	1	0.307839	0.587168	0.257201	0.416193	0.471522	0.0723763
Ccdc101	0.13562	1	0.0849133	1	0.173903	0.484161	0.123211	0.817365
Ccdc152	0.0546745	1	1.16983	0.713965	1.08301	0.151615	2.20518	0.00769894
Ccdc155	0.59141	0.39369	0.00139606	1	1.02839	0.0174797	0.438827	0.582104
Ccdc21	0.17917	0.472291	0.147049	0.849048	0.484256	0.00015325	0.452149	0.00112137
Ccdc25	0.217403	0.464042	0.108909	1	0.440132	0.00261409	0.331657	0.0373275
Ccdc36	0.767638	0.0127455	-0.0328504	1	1.33558	7.29119e-06	0.535397	0.215637
Ccdc73	0.476453	0.18215	0.279095	0.929378	0.704158	0.0182127	0.507082	0.174143
Ccdc79	0.868536	0.296824	-0.668233	1	3.0208	2.18592e-05	1.48307	0.0816414
Ccdc92	0.33679	0.0922637	-0.0349648	1	0.536211	0.00191637	0.164475	0.696477
Ccdc99	0.0490397	1	0.0293807	1	0.219963	0.590761	0.200316	0.721208
Ccnb1ip1	0.841519	0.173308	1.26226	0.858413	2.60185	6.20612e-06	3.03355	4.06912e-05
Ccnb3	1.02731	0.459975	-0.587903	1	4.23314	0.000505357	2.61561	0.136764
Ccne1	0.0566378	1	0.107607	1	0.113583	0.74088	0.16456	0.584458
Ccne2	-0.20585	1	0.422443	0.488682	-0.156555	0.961149	0.471812	0.158377
Ccrn4l	0.146547	1	-0.181423	0.830742	0.356211	0.0574617	0.0282386	1
Cd9	0.214869	0.591904	-0.0881255	1	0.707611	6.92147e-05	0.404633	0.0627103
Cdc45	0.0117672	1	-0.0119807	1	0.205607	0.316365	0.181861	0.486027
Cdc7	-0.00447744	1	0.0123484	1	0.502519	0.000604036	0.51935	0.000678126
Cdkl2	0.620462	0.04393	-0.0369964	1	0.513192	0.105213	-0.144127	0.967221
Cdkn2a	0.570557	0.1123	0.626096	0.579495	1.6893	4.98313e-08	1.74602	4.7093e-07
Cdr2	0.115229	1	0.297669	0.32459	-0.617954	8.36418e-05	-0.435505	0.0158422
Cenpf	0.00206019	1	0.0228367	1	0.541263	5.67413e-05	0.562041	0.000191243
Cenpi	-0.0384686	1	0.268343	0.649091	0.124874	0.805193	0.431711	0.0772238
Cenpm	0.0347261	1	0.225642	0.535899	-0.0143183	1	0.176615	0.5608
Cenpq	-0.181663	1	0.136601	1	-0.259507	0.460023	0.0587534	1
Cenpw	0.108862	1	0.128128	1	0.210054	0.578036	0.22935	0.545901
Cep72	0.130636	1	-0.0641768	1	0.655101	2.83825e-05	0.460302	0.00786408
Chchd4	-0.084738	1	0.19507	0.660598	-0.113855	0.692897	0.16596	0.535348
Chchd6	0.0690607	1	0.310351	0.458936	-0.198401	0.404744	0.0429137	1
Cinp	-0.00253243	1	0.0620294	1	0.248188	0.201434	0.312757	0.0654042
Cited1	0.877024	0.00141956	0.381511	1	2.51136	1.0995e-15	2.01686	7.16652e-09
Ckap2	-0.0686839	1	0.0362811	1	0.1663	0.56093	0.271267	0.253911
Cldn13	-0.387105	1	0.295787	1	-1.09808	0.0929045	-0.41536	0.670749
Clspn	0.0666286	1	0.10646	1	0.318363	0.0295507	0.358202	0.034582
Cma1	-1.37132	0.301401	1.10854	1	1.90567	0.280365	4.4247	0.000673486
Cntd1	0.5577	0.334614	0.0731075	1	1.51379	0.000106373	1.0298	0.030919
Copb2	0.128737	0.841188	0.193424	0.56659	0.350139	0.0185792	0.414828	0.00598276
Cox7a1	0.391049	0.36619	0.538042	0.395087	1.17213	1.85978e-05	1.31953	2.64516e-06
Cox8c	0.640075	1	2.475	0.326174	-0.312102	1	1.55418	0.650612
Cpa3	-0.999461	0.199053	-0.270036	1	2.38371	0.00185361	3.11323	1.27712e-06
Cpeb1	0.394282	0.0967529	0.669273	0.0432912	1.53262	1.9316e-15	1.80773	5.84479e-19
Cpsf4l	-0.0921547	1	0.217816	0.965488	0.480607	0.0550045	0.790663	0.000604931
Crebl2	0.407695	0.206069	0.220847	0.992671	1.07828	4.22664e-06	0.891627	0.000518575
Crygb	0.430234	1	-0.104472	1	1.39934	0.105835	0.865828	0.528945
Cstf2	0.152661	0.684098	0.152902	0.793666	0.326859	0.0150643	0.327105	0.0263184
Cyct	0.247036	0.840962	0.399938	0.709612	0.959663	0.000379716	1.11277	0.000122439
Cyld	0.23978	0.364735	0.0415071	1	0.490109	0.00220849	0.291854	0.184489
D1Pas1	0.00623632	1	0.128953	1	-0.112207	0.94187	0.0105323	1
D6Mm5e	0.395722	0.167657	0.253213	0.847125	1.59744	1.06641e-12	1.45503	4.93596e-10
D9Ertd402e	0.271589	0.793442	0.172868	1	0.637152	0.0135064	0.538555	0.0699199
Dars2	0.0540659	1	0.185978	0.685366	0.367366	0.0264748	0.499295	0.00177416
Dazl	0.341117	0.209172	1.14217	1.5775e-06	1.49618	2.82209e-14	2.29728	1.48107e-29
Dbf4	-0.00705481	1	0.228276	0.564475	0.0292703	1	0.26461	0.262005
Dcaf13	0.0198705	1	0.305996	0.308885	0.232938	0.324231	0.519076	0.00394364
Dck	0.173348	0.678867	0.148332	0.893515	-0.0944494	0.850426	-0.119455	0.658367
Dclk2	0.0717904	1	-0.0434812	1	0.776074	2.52358e-06	0.66082	0.000167242
Ddb2	0.139577	1	-0.224296	0.914641	0.680756	0.00110078	0.31688	0.228025
Ddx10	0.192838	0.445122	0.315115	0.222531	0.366548	0.0139597	0.488841	0.00148136
Ddx25	0.35854	0.205498	0.243743	0.775087	0.547409	0.0204995	0.43269	0.135704
Ddx4	0.408613	0.0298726	0.885773	6.37653e-05	1.33857	8.80634e-16	1.81578	4.77808e-25
Ddx43	0.562288	0.377	0.423949	1	1.61725	6.92566e-05	1.48049	0.00191014
Ddx58	-0.0220009	1	0.333544	0.488497	0.864427	2.13426e-07	1.22002	1.08857e-12
Dennd4a	0.154877	0.90157	0.170039	0.904389	0.136185	0.610198	0.151369	0.682781
Dgat2	0.264563	0.650076	-0.0694325	1	0.345	0.207046	0.0110285	1
Dmc1	0.381022	0.38713	-0.0945204	1	1.82142	2.43766e-12	1.34598	1.0541e-06
Dmrt1	0.31115	0.205498	0.215494	0.740673	0.545997	0.00656804	0.450379	0.0502628
Dmrtc2	1.59471	5.33609e-05	0.697821	1	3.20312	8.2991e-10	2.31407	0.00231294
Dna2	-0.0105091	1	-0.0634053	1	0.325268	0.0486791	0.272373	0.180806
Dnajb11	0.0179263	1	0.0304218	1	0.0662761	0.915528	0.0787735	0.965816
Dnajc21	0.0484846	1	0.0687896	1	0.442809	0.0062442	0.463128	0.00769221
Dnd1	-0.210099	0.66189	0.388756	0.0768138	0.0609703	1	0.659839	1.20491e-05
Dopey1	0.102392	1	0.0734882	1	0.515365	9.18028e-05	0.486474	0.000625378
Dppa3	0.0181865	1	0.396648	0.346535	0.313943	0.249409	0.692431	0.00357863
Dppa4	-0.376945	0.0789572	0.0509916	1	0.0594866	1	0.487416	0.00743458
Dppa5a	-0.182033	1	0.144613	0.900412	0.0609139	1	0.387563	0.0787235
Dusp9	0.294685	0.0397203	0.394258	0.0333084	0.644787	3.80201e-07	0.744367	7.88577e-09
Dzip3	0.225471	0.310247	0.205275	0.67738	0.614886	8.36976e-06	0.594705	6.30445e-05
Eaf2	1.12464	0.0278243	0.462111	1	1.64489	0.00204802	0.98492	0.223049
Echdc1	0.454697	0.254045	0.394676	0.584255	0.446211	0.179202	0.386475	0.337286
Ecsit	0.0372688	1	0.029946	1	0.11919	0.897094	0.111876	0.914998
Ect2	-0.024732	1	0.209272	0.674381	0.0441416	1	0.278154	0.225409
Efcab2	0.33498	0.815439	0.264772	1	0.228322	0.759149	0.158341	1
Eif1ad	0.0447693	1	-0.0933952	1	-0.257979	0.047845	-0.396147	0.000829836
Eif2b3	0.0438325	1	0.0929852	1	0.480683	0.00310988	0.529851	0.00250689
Elavl2	0.0245673	1	0.321692	0.548012	0.790085	2.67838e-05	1.08726	1.32474e-08
Ell2	-0.0730096	1	0.0104876	1	-0.0684665	1	0.0150262	1
Emb	0.214708	0.656934	0.365959	0.337165	0.782923	7.5194e-05	0.934221	2.52269e-06
Emd	0.0771477	1	0.234419	0.29618	-0.202374	0.144809	-0.0450985	1
Enpp3	-0.519245	0.00532606	-0.200863	0.733868	-0.397538	0.0576449	-0.0792102	0.999704
Entpd2	0.224552	0.842144	0.231232	0.995445	1.56329	8.54332e-12	1.57015	1.9999e-11
Epb4.2	-0.579926	0.591392	0.562563	0.353357	-2.63797	2.10959e-18	-1.49567	1.43907e-06
Epcam	0.00972583	1	0.237609	0.469009	0.196543	0.368333	0.424443	0.00898738
Ercc6l	-0.00505453	1	0.362246	0.142136	-0.036394	1	0.33092	0.086835
Ermap	-0.221801	1	0.452488	0.64411	-1.88519	2.14649e-08	-1.21095	0.000475637
Esco2	0.029892	1	0.315033	0.454957	0.508313	0.00669983	0.793481	2.15342e-05
Esf1	0.0286024	1	0.342029	0.224872	0.172952	0.389936	0.486398	0.00364146
Espl1	0.0952111	1	0.0303416	1	0.393385	0.00271901	0.328518	0.0345533
Esrp1	-0.263416	0.365055	0.11342	1	-0.0328284	1	0.344008	0.0661946
Esrrb	-0.324403	0.0810092	-0.0499589	1	-0.204069	0.291826	0.0703651	1
Etv4	-0.406326	0.12308	0.130106	1	-0.756818	4.65326e-05	-0.220422	0.49869
Exo1	0.017519	1	0.124795	0.930201	0.0250346	1	0.132316	0.593692
Faf1	0.124574	0.879842	0.333415	0.116728	-0.00862121	1	0.20023	0.378454
Fam169a	-0.151444	0.885696	0.122347	1	0.204995	0.227344	0.478792	0.00103035
Fam178b	0.179169	1	0.251435	0.92251	0.677774	0.0406105	0.750214	0.0222763
Fam55b	-0.404824	1	0.402607	0.951836	0.116369	1	0.92405	0.151794
Fancb	-0.0187132	1	0.532445	0.163088	0.393748	0.139479	0.945021	3.18175e-05
Fancd2	0.162718	0.690785	-0.0219566	1	0.773052	4.85999e-08	0.588387	0.000179133
Fanci	0.223146	0.330459	0.235571	0.436951	0.452403	0.00182606	0.464854	0.00148246
Fbxl5	0.0988438	1	0.282352	0.204417	0.303439	0.0486983	0.486957	0.000398792
Fbxo15	-0.324022	0.692864	0.459742	0.286037	-0.20895	0.581109	0.574854	0.0407688
Fbxo47	0.653688	0.138873	0.597439	0.815616	1.5177	2.93337e-05	1.46281	0.000679279
Fbxo6	0.192799	0.976305	0.327777	0.491795	0.236927	0.709887	0.371958	0.26749
Fbxw7	0.0719896	1	0.103585	1	0.161189	0.500369	0.192794	0.44709
Fen1	-0.0139055	1	0.175999	0.59878	-0.0406253	1	0.149283	0.567861
Fgd6	0.190968	0.599337	0.21773	0.736745	0.743248	1.62552e-07	0.770039	2.51829e-07
Fhl4	0.415858	0.512403	0.287463	1	1.04759	0.00147955	0.919595	0.0152475
Figla	1.56441	0.131407	-5.12548e-15	1	6.6616	6.94088e-05	5.19967	0.0958001
Fignl1	0.0633763	1	0.295794	0.264275	0.10996	0.788837	0.342387	0.0610076
Fkbp6	0.217093	0.458925	0.340746	0.268535	0.848985	4.56781e-08	0.972669	8.86307e-10
Fmr1	0.054878	1	0.243987	0.493614	0.242643	0.1166	0.431758	0.00460634
Fmr1nb	0.255761	1	0.619545	0.698826	1.28533	0.000256972	1.65007	1.30272e-05
Foxh1	-0.210176	0.715101	0.13083	1	-0.0366415	1	0.304367	0.174355
Foxr1	0.0511589	1	0.381945	0.550946	0.823865	0.000299762	1.15481	3.09417e-07
Gapdh	0.0416332	1	0.0903361	1	-0.458895	9.65366e-05	-0.410192	0.00103002
Gata1	-0.0558517	1	0.418066	0.551973	-0.475337	0.162646	-0.0013591	1
Gata2	0.413939	0.00060686	0.109264	0.976578	0.860422	4.89036e-13	0.555764	1.86125e-05
Gatm	0.717317	6.35694e-10	0.145726	0.979543	2.00583	1.55156e-51	1.43429	4.22013e-26
Gclc	0.0212717	1	0.151431	0.848346	0.677367	3.60286e-07	0.807541	1.49043e-09
Gcna	1.2646	9.59031e-11	1.04709	0.0682891	2.8237	1.75925e-29	2.60755	1.47672e-18
Gjb3	-0.224252	0.545765	0.202907	0.699172	-0.0587925	1	0.368373	0.0380941
Gkn2	-3.18989	1	-5.12548e-15	1	0	1	3.02679	1
Glce	0.326131	0.0393587	0.241797	0.542362	0.543233	9.18028e-05	0.458919	0.00425981
Gldc	-0.314694	0.0626264	0.254483	0.398634	-0.0456757	1	0.523505	0.0002237
Gm11837	0.901056	0.247479	0.304455	1	0.763017	0.268366	0.168246	1
Gm12657	-0.047124	1	0.102443	1	-0.391029	0.0204492	-0.241465	0.246443
Gm13152	-0.134417	1	0.129234	1	0.155466	0.957351	0.419161	0.456335
Gm13718	0.970596	0.000284911	0.606073	0.793569	2.57895	3.52387e-16	2.21589	1.91695e-09
Gm1564	1.56598	6.46871e-07	1.36533	0.437942	5.24125	3.54933e-30	5.04777	1.35474e-21
Gm5712	-0.0219168	1	0.344796	0.786691	0.0247775	1	0.391641	0.437967
Gmds	0.440583	0.166744	-0.0347847	1	0.40755	0.179736	-0.0677633	1
Gmnn	-0.14345	1	0.219425	0.585163	0.0683462	1	0.431231	0.0187538
Gpat2	0.442925	0.0454614	0.372125	0.497629	1.6165	1.40802e-16	1.54578	4.14371e-14
Gpr19	0.280966	0.643353	-0.308609	0.608247	0.400265	0.127031	-0.189329	0.675291
Gpsm2	0.0715632	1	0.0355318	1	0.0376827	1	0.0016549	1
Gstm3	0.159356	0.960332	0.229308	0.714549	0.229629	0.334257	0.299626	0.20251
Gtf2e2	0.115322	0.927845	0.218223	0.466649	-0.0750977	0.875375	0.0278113	1
Gtse1	-0.0217078	1	0.045201	1	-0.0222617	1	0.0446481	1
Gtsf1	0.628517	0.89389	-1.44911	0.47389	2.56856	0.00152376	0.485369	0.99291
H2-Ab1	0.0319332	1	0.00845674	1	-0.124062	1	-0.147552	1
H2-Bl	-0.583798	1	0.462111	1	-0.356178	1	0.690068	0.529738
H2-D1	-0.0943752	1	-0.866435	0.00198347	0.240383	0.598354	-0.531837	0.0377603
H2-K1	0.619143	0.0181376	-0.652956	0.217638	1.63332	2.13016e-10	0.361144	0.403211
Hat1	-0.0734495	1	0.547347	0.0149033	-0.0369174	1	0.583888	0.00272124
Haus6	-0.0105401	1	0.194668	0.577196	-0.166453	0.377775	0.0387638	1
Haus8	0.0878457	1	0.0229279	1	0.00398539	1	-0.0609268	1
Hccs	0.292348	0.151022	0.162013	0.912474	0.773487	3.37906e-07	0.643184	8.57374e-05
Heatr1	-0.05009	1	0.110022	0.975192	0.0601116	0.976682	0.220225	0.18805
Hells	0.208025	0.514503	0.60934	0.00798621	0.640439	0.000226394	1.04177	2.3016e-09
Hemgn	-0.796948	0.304869	0.914382	0.159713	-0.978342	0.0253597	0.733042	0.209831
Hfm1	0.942641	0.000189811	0.251405	1	2.24916	4.41566e-15	1.55836	1.27095e-06
Hmbs	-0.0810197	1	0.165708	0.755779	-0.404939	0.0130925	-0.158212	0.529923
Hmmr	-0.0962402	1	0.127745	0.972843	0.107751	0.853819	0.331742	0.0827053
Hook1	0.217044	0.395236	0.16117	0.951238	0.696069	1.31289e-06	0.640221	5.24957e-05
Hormad1	0.351869	0.622541	1.13285	0.0316303	1.31507	2.93337e-05	2.09695	1.05329e-09
Hormad2	0.516512	0.39361	0.101164	1	1.70714	9.90384e-06	1.29221	0.00181709
Hprt	0.00968891	1	0.352795	0.124634	0.0750735	0.961787	0.418197	0.00968066
Hsf2bp	0.414968	0.283223	0.536961	0.457344	1.40416	1.15423e-07	1.52643	9.67493e-08
Hspa4l	0.523064	0.0386988	0.454391	0.441864	1.06731	2.07808e-06	0.998761	7.90174e-05
Il18	0.561709	1	0.082508	1	1.39011	0.167893	0.914291	0.600608
Inca1	0.994738	0.00157907	0.133236	1	1.48041	9.07465e-06	0.619651	0.228475
Ints6	0.212091	0.269444	0.210255	0.53369	0.235111	0.0856075	0.233283	0.1563
Ints8	0.143756	0.74483	0.27252	0.327091	0.152096	0.497852	0.28087	0.143371
Ippk	0.268715	0.320755	0.0291492	1	0.492829	0.00732741	0.25329	0.361869
Iqcb1	0.206206	0.59773	0.350373	0.347111	0.51014	0.00561534	0.654338	0.000747307
Itgb3	0.0196334	1	-0.166048	0.719078	0.162505	0.411168	-0.023179	1
Kif11	-0.0839868	1	0.172904	0.678001	0.0336512	1	0.290544	0.0766152
Kif15	-0.161048	0.908222	0.014992	1	-0.011588	1	0.16445	0.533051
Kif18a	-0.220718	0.9957	0.283032	0.674251	0.277296	0.302504	0.781073	0.000267156
Kif23	0.0186674	1	0.0857926	1	0.215556	0.130315	0.282685	0.0639771
Kif4	0.144535	0.704925	0.174175	0.65294	0.016896	1	0.0465424	1
Kit	-0.0546816	1	0.130714	1	0.397576	0.00298204	0.582976	2.08204e-05
Klf1	-0.0553422	1	0.242668	0.959047	-0.254484	0.707899	0.0435619	1
Kntc1	-0.0618831	1	0.0606921	1	0.180571	0.26068	0.303148	0.0554629
L1td1	-0.469447	0.00111953	0.10571	1	-0.687763	2.81285e-07	-0.112626	0.696889
Larp1b	0.516842	0.0962219	0.344482	0.893347	1.27047	2.62221e-07	1.09839	7.82965e-05
Lars	-0.0501117	1	0.1157	0.86399	-0.0451533	1	0.12066	0.597003
Lbr	-0.175325	0.624124	0.030323	1	-0.183823	0.249678	0.0218234	1
Lig1	0.0810237	1	0.020818	1	0.182541	0.22279	0.122336	0.615712
Lin28a	0.0964098	1	0.394698	0.0455052	0.52607	3.25369e-05	0.824371	5.07289e-11
Liph	-0.385138	0.160095	-0.0576708	1	-0.0904433	0.925948	0.236991	0.503401
Lpin3	0.52838	0.0299028	0.166078	1	0.718156	0.00164274	0.355982	0.274998
Lrr1	-0.00260314	1	0.163861	1	0.409539	0.304334	0.576079	0.0771272
Lrrc34	-0.200951	1	0.0754398	1	0.256683	0.432159	0.533082	0.0297976
Lrrc42	0.175623	0.504351	0.210202	0.428485	0.231498	0.181145	0.266082	0.109372
Lrrc46	-0.338264	1	0.0063767	1	-0.660388	0.282065	-0.316225	0.821632
Lsm3	0.0541314	1	0.210709	0.693299	0.028643	1	0.185229	0.721532
Ltv1	-0.14434	1	0.0838842	1	0.0280645	1	0.25629	0.17816
Luzp1	0.102953	1	-0.0206783	1	0.045185	1	-0.0784457	0.843638
Lypd4	3.17577	0.000920443	-2.20647	1	6.61477	7.40005e-05	1.0817	1
Macrod2	0.19026	1	0.259068	0.9449	0.28586	0.500685	0.354781	0.461848
Madd	0.273577	0.128685	-0.189003	0.611873	0.505843	0.000140649	0.0432654	1
Mael	0.730991	0.000486937	0.798061	0.042844	2.21093	3.91381e-22	2.27834	6.30811e-21
Map3k15	0.464897	0.117583	0.0640438	1	1.52326	3.38661e-10	1.12253	2.21009e-05
Mcm5	-0.0520547	1	0.0423552	1	-0.00785376	1	0.0865563	0.886009
Mcm8	0.118555	1	0.278674	0.514362	0.577326	0.000560389	0.737479	1.50076e-05
Med21	-0.00399427	1	0.462512	0.0481485	0.196214	0.514378	0.662757	0.00010705
Med7	0.170924	0.916683	0.121231	1	0.186062	0.516316	0.136389	0.823644
Mei1	2.05307	0.000492407	1.50618	0.939732	2.956	6.03497e-05	2.43814	0.136296
Melk	0.124955	0.964511	0.106521	1	0.26531	0.165234	0.246885	0.293905
Mis18bp1	-0.00933746	1	0.220075	0.681201	0.142555	0.556772	0.371979	0.0534482
Mki67	-0.166247	0.737065	-0.0751824	1	0.0495	0.881733	0.140564	0.567228
Mlf1	-0.0224919	1	0.586057	0.289364	-0.0336505	1	0.575153	0.116624
Mms22l	-0.0059359	1	0.135328	0.98559	0.179443	0.298109	0.320714	0.0620287
Mogat2	-0.0192016	1	0.124834	1	0.261292	0.432169	0.40536	0.17085
Morn5	1.36165	0.992851	1.06428	1	-0.0439807	1	-0.324484	1
Mov10l1	0.391241	0.0789572	0.381118	0.442589	1.84731	1.23619e-22	1.83729	4.0816e-21
Mphosph8	0.192122	0.47679	0.22031	0.648168	0.680745	4.9798e-07	0.708948	9.42448e-07
Mre11a	0.0243187	1	0.0884777	1	0.227802	0.226832	0.291969	0.109372
Mreg	-0.0622215	1	0.19946	0.855339	0.0705124	1	0.332222	0.21063
Mrpl35	0.0353007	1	0.289794	0.487682	0.150136	0.75631	0.404649	0.0901405
Msh4	0.775315	0.0409579	0.885422	0.387578	1.63542	8.835e-06	1.74761	0.000107425
Msh5	0.0954762	1	-0.73021	0.158164	0.491709	0.27554	-0.334247	0.530753
Mtap7d2	0.581855	0.0014235	0.644993	0.0723156	1.7135	3.12691e-20	1.77684	5.84479e-19
Mthfd2	-0.0678109	1	0.176536	0.777319	-0.0458534	1	0.198504	0.452355
Mtl5	0.815202	0.0317914	0.718368	0.450761	1.05921	0.00496956	0.96381	0.0455431
Mtmr7	0.357225	0.170502	0.256744	0.783306	0.935326	1.94932e-06	0.834931	9.41329e-05
Mybl2	-0.174429	0.458889	0.111831	0.905769	-0.0947884	0.66798	0.191471	0.221092
Nae1	0.105186	1	0.216961	0.79085	0.512032	0.00388557	0.623829	0.00124111
Nanog	-0.472957	0.842042	0.345237	1	-0.380917	0.749354	0.437303	0.58727
Ncapg	-0.00453262	1	0.355447	0.198297	0.0161601	1	0.376153	0.0571474
Ncapg2	0.0796486	1	0.141704	0.855775	0.251421	0.103425	0.313484	0.0490299
Ndufs1	0.11727	0.858515	0.156278	0.707239	0.105954	0.667282	0.144967	0.542013
Nek2	-0.00462482	1	0.080641	1	0.140526	0.478762	0.225796	0.168359
Nfatc2ip	0.264493	0.342368	0.21857	0.791897	0.441185	0.00948846	0.395295	0.0510641
Nkrf	0.32011	0.273573	0.293881	0.634651	0.347615	0.116003	0.321447	0.259392
Nmb	0.174742	1	-0.0854166	1	0.0396178	1	-0.220535	0.733785
Nmd3	-0.127893	1	0.199445	0.706857	0.0765799	1	0.403926	0.0460553
Nmt2	0.112262	0.925441	0.20967	0.566804	0.51085	4.65326e-05	0.608269	3.07124e-06
Nol8	-0.0981884	1	0.233408	0.642788	0.259736	0.143206	0.591345	0.000415801
Nptx2	1.15543	2.06294e-09	1.13146	2.03252e-05	0.289622	0.304699	0.266144	0.571875
Nr6a1	0.200474	0.418935	0.423708	0.0558222	0.739619	4.35492e-08	0.962874	2.82461e-12
Nup107	-0.0874251	1	0.057869	1	0.173393	0.397823	0.318689	0.0354185
Nup133	0.0577442	1	0.152338	0.765027	0.192826	0.235092	0.287423	0.0609888
Nup210	0.0931954	1	-0.00775266	1	0.579539	1.09446e-05	0.478595	0.000935055
Nup62cl	0.616704	0.368007	-0.656982	0.362145	0.0909664	1	-1.18283	0.000652874
Nup93	0.132696	0.841188	0.153338	0.728853	0.235593	0.193424	0.25624	0.160183
Obfc2a	0.0294349	1	-0.0652259	1	0.0577926	1	-0.0368748	1
Ofd1	0.311056	0.0797411	0.104021	1	0.907475	3.17404e-10	0.700462	1.20424e-05
Oip5	0.269617	0.399551	0.30783	0.531052	0.510846	0.0109629	0.549137	0.0111739
Orc2	-0.0952421	1	0.340582	0.207461	-0.0547982	1	0.381039	0.0465318
Palb2	0.121004	1	0.0516018	1	0.625179	0.00136448	0.555805	0.0130473
Papolg	-0.0119762	1	0.141132	0.965693	0.254512	0.33404	0.407637	0.0625269
Parp12	0.150029	0.791297	0.0981527	1	0.515916	0.000160475	0.464057	0.00120979
Pcgf5	0.086026	1	0.285246	0.79534	0.651269	0.00657186	0.850576	0.000535454
Pcx	0.160943	0.63852	-0.00957783	1	0.349228	0.00795286	0.178711	0.313882
Pde3b	0.341813	0.131737	0.166455	0.952469	0.14397	0.671073	-0.0313507	1
Pdik1l	0.0950131	1	0.00256198	1	0.276541	0.180783	0.184099	0.572319
Pdlim5	0.137572	1	0.0267937	1	-0.118847	0.881554	-0.229621	0.305121
Pet2	0.300346	1	-0.136746	1	0.641695	0.645102	0.205074	1
Pgm2l1	0.209058	0.66189	0.202323	0.77321	-0.13946	0.714002	-0.146177	0.658666
Phf16	0.28815	0.181806	0.439092	0.118131	0.824949	2.30485e-07	0.975933	3.735e-09
Phf19	0.251747	0.204588	0.133707	0.977511	1.28363	8.95668e-21	1.16562	5.64387e-17
Phf7	0.201433	0.896479	-0.0582727	1	0.503657	0.034078	0.243971	0.480318
Phka2	0.212615	0.235452	-0.0594255	1	0.674185	3.48453e-09	0.402151	0.00194936
Phlda2	0.0978919	1	0.369626	0.146362	0.463384	0.00762338	0.735144	3.88214e-06
Phyhipl	0.207142	1	-0.182591	1	0.6395	0.294592	0.249825	1
Pigf	-0.147269	1	-0.100715	1	0.253026	0.577809	0.299547	0.534843
Pik3r3	0.297002	0.0323333	0.0334855	1	0.354068	0.00425974	0.0905565	0.843453
Pikfyve	0.120548	0.955819	0.076437	1	0.419522	0.00183128	0.375419	0.0158422
Piwil2	0.393851	0.02592	0.333987	0.389963	1.03951	1.2738e-11	0.979686	2.28943e-09
Pla2g10	-0.338474	0.990913	0.057604	1	0.302178	0.634685	0.698266	0.0823922
Plaa	0.145177	0.67851	0.348201	0.082648	-0.00726129	1	0.19577	0.328852
Plcg2	0.0517096	1	0.175484	0.773967	0.737821	4.78008e-08	0.861606	1.84296e-10
Pmm1	-0.0862692	1	0.0758274	1	0.13892	0.710205	0.301018	0.0771272
Pms2	0.0335733	1	0.16046	0.831551	0.0285434	1	0.155441	0.611789
Pnldc1	0.216525	0.838502	0.299062	0.766356	0.789301	0.000507959	0.871991	0.000209598
Pole	0.151089	0.645654	0.086977	1	0.443502	0.000330974	0.379394	0.00557315
Poln	0.792745	0.569362	0.00316933	1	0.908161	0.190433	0.119796	1
Polr2b	0.00154708	1	0.268892	0.259862	-0.0345476	1	0.2328	0.207042
Porcn	0.0561124	1	-0.0445123	1	0.836411	1.04014e-10	0.735796	3.81415e-08
Pou5f1	-0.184369	0.755956	0.0587099	1	0.0619432	1	0.305022	0.0827192
Ppa1	-0.0341373	1	0.288369	0.141431	-0.147483	0.331509	0.175028	0.383079
Pparg	0.972929	0.156616	0.301802	1	1.67936	0.00567633	1.01129	0.363277
Pramel1	0.60129	0.02592	0.403777	0.666582	1.03838	3.40199e-05	0.841227	0.00408984
Prdm9	0.494233	0.367452	-0.144983	1	1.07065	0.00244974	0.431641	0.432689
Prim1	0.0134573	1	0.261077	0.522367	0.299452	0.199055	0.547087	0.00613109
Prr19	0.378292	0.458889	0.388501	0.741351	0.997993	0.000416811	1.00858	0.00102358
Psmd1	-0.0564734	1	0.115381	0.847233	-0.082506	0.717118	0.0893492	0.785231
Psmg1	0.00880157	1	0.256246	0.363451	0.152332	0.527644	0.399789	0.0118081
Ptpn6	-0.220826	0.552506	0.119321	0.972843	-0.0757673	0.866035	0.26438	0.204798
Rad18	-0.00777098	1	0.261026	0.522017	0.211222	0.296067	0.480043	0.00493932
Rad21l	3.12813	0.0166428	3.31501	1	2.51538	0.0438812	3.02679	1
Rad51	0.133395	0.838502	0.184884	0.682895	0.332048	0.0346259	0.383549	0.0209904
Rad51ap2	-0.264893	1	-1.03118	0.766356	1.37827	0.160172	0.608632	0.638524
Rad51c	0.0849125	1	0.0753656	1	0.330202	0.0822465	0.320675	0.124614
Rad54l	0.0880897	1	-0.0669087	1	0.152377	0.476862	-0.002621	1
Rae1	0.0499821	1	0.0357046	1	0.0944615	0.794286	0.0801859	0.899307
Rbm44	0.36656	0.231877	0.43656	0.447015	1.41941	5.80064e-11	1.48953	8.64817e-11
Rbm46	0.236115	0.841188	0.208892	1	1.09752	7.29119e-06	1.07048	3.65957e-05
Rbmx2	0.37352	0.214359	-0.0830513	1	0.600423	0.00889954	0.143887	0.955521
Rbmxl2	0.0423537	1	0.17851	0.801078	0.144703	0.72187	0.280883	0.189733
Rbpms2	0.255817	0.107183	0.0688526	1	0.222993	0.1607	0.0360372	1
Rec8	0.728239	1.66392e-09	0.333435	0.252698	0.797411	1.35601e-09	0.402624	0.0157768
Recql	0.0661765	1	0.0279487	1	0.268245	0.200864	0.230025	0.353599
Reg2	-3.18989	1	2.45315	1	-2.64221	1	3.02679	1
Rfc4	0.0187119	1	0.510423	0.0432912	-0.044279	1	0.447459	0.0460356
Rhag	-0.62411	0.605117	0.328143	0.868547	-1.60915	5.41573e-06	-0.657155	0.114159
Rhd	-0.668057	0.643353	0.188566	1	-1.74783	4.57286e-06	-0.891371	0.0330302
Rhox1	0.795114	0.00382783	1.13048	0.0335083	1.24877	9.49978e-06	1.58551	4.96337e-06
Rhox13	1.00953	0.0354371	0.39482	1	1.96242	8.48147e-05	1.35034	0.0469261
Rhox6	-0.179319	1	0.285123	0.55406	-0.0644168	1	0.400034	0.159471
Rhox9	-0.168219	0.994383	0.17597	0.784758	0.273475	0.148092	0.617669	0.000117879
Rhpn2	0.0732753	1	0.344143	0.374916	0.641979	0.000366965	0.912895	2.51829e-07
Ribc1	0.0842947	1	0.385819	0.77626	0.321102	0.666679	0.622963	0.154112
Rims3	0.385469	0.490374	0.351113	0.968577	1.4004	4.60818e-06	1.36655	4.91902e-05
Rnf138	0.0319996	1	0.142329	0.92804	0.0702304	1	0.180572	0.535933
Rnf17	0.256163	0.478199	0.390186	0.417645	1.23278	2.37964e-10	1.36686	2.60697e-11
Rpa2	0.128725	0.843365	0.370431	0.0433385	0.348932	0.0214836	0.590647	1.10908e-05
Rpl10l	-0.198604	1	-0.0664481	1	-0.159759	0.713389	-0.0276456	1
Rpl39l	-0.347109	0.527815	0.138993	1	-0.0924757	0.946254	0.393621	0.225073
Rpph1	1.03978	0.145898	-0.0606157	1	0.757481	0.332006	-0.341918	0.891409
Rps6ka6	0.0293896	1	0.332226	0.305161	-0.258704	0.224939	0.0441475	1
Rspry1	0.160199	0.655685	0.0538023	1	0.0665899	0.95309	-0.0398011	1
Rundc3b	0.404546	0.106368	0.602061	0.115483	1.00573	3.32928e-07	1.20344	1.66176e-08
S100a8	-2.99433	2.40805e-14	-1.06815	0.151725	-1.24986	0.00919794	0.675299	0.317141
S100a9	-2.7767	1.09048e-15	-1.10072	0.0921583	-1.15579	0.00323979	0.519517	0.447524
Sall4	-0.0936384	1	0.12508	0.996911	0.258074	0.0716914	0.476795	0.000568483
Scaper	0.229597	0.409785	0.1645	0.946515	0.523599	0.00184435	0.458522	0.0226695
Scml2	0.30975	0.26965	0.143025	1	1.35964	5.47816e-13	1.19299	2.83545e-09
Sct	0.740222	0.00976186	0.340785	1	2.1907	5.91262e-13	1.79213	2.23777e-07
Sec1	0.622721	0.350526	0.355582	1	1.91352	4.28405e-05	1.64763	0.00183618
Sec11c	0.157778	1	0.329797	0.77321	0.257292	0.706857	0.429486	0.374389
Senp8	0.0948496	1	0.0301558	1	0.266773	0.290521	0.202099	0.567424
Setdb2	0.247971	0.6647	0.367058	0.562605	0.597644	0.00648184	0.716837	0.00274705
Sgsm3	0.201715	0.573004	-0.153262	0.904389	0.553642	0.000190444	0.198669	0.354808
Siah1b	0.115591	1	0.335964	0.199912	0.696407	1.08649e-06	0.916815	6.78906e-11
Sirt1	0.128047	0.934322	0.212892	0.565552	0.0436125	1	0.128468	0.721132
Slc25a25	0.0740373	1	-0.130767	0.993111	0.193072	0.412553	-0.0117357	1
Slc25a31	0.670269	0.043385	0.967005	0.0736465	1.95436	1.34228e-10	2.25159	1.23874e-11
Slc25a33	-0.0468984	1	0.279917	0.591299	0.288396	0.229935	0.615265	0.00138452
Slc2a3	0.218198	0.547185	0.0143895	1	0.0383732	1	-0.165431	0.626594
Smarca5	0.075557	1	0.352071	0.0561364	-0.210267	0.171786	0.0662525	1
Smc1b	0.699837	0.00509013	0.849769	0.0433385	2.5162	1.28911e-22	2.66629	6.82408e-23
Smc4	-0.0798269	1	0.204261	0.628328	0.00165214	1	0.285743	0.14577
Snx16	0.208965	0.84877	0.079692	1	0.693265	0.00181742	0.564071	0.0211482
Socs2	-0.144626	1	0.29658	0.43321	-0.319709	0.120534	0.121508	0.830207
Sohlh2	0.434019	0.0245549	0.472497	0.175558	1.51534	3.70443e-17	1.55389	1.32453e-16
Sox15	-0.442468	0.505031	0.128266	1	-0.928959	0.000603092	-0.358369	0.322241
Sox2	-0.22955	0.299151	-0.011375	1	0.0121126	1	0.230284	0.16448
Spa17	-0.0541708	1	0.659184	0.244024	-0.215324	0.775792	0.498349	0.249416
Spata22	3.70705	0.000551599	0.246676	1	3.97256	0.00115723	0.556985	1
Spata5	0.216225	0.455405	0.340621	0.266408	0.765104	1.61459e-06	0.889526	4.08232e-08
Spdya	1.44021	0.00720016	-0.520537	1	3.18057	1.42894e-06	1.22028	0.275692
Specc1	0.102468	1	-0.0988668	1	-0.0783421	0.838143	-0.279682	0.156941
Spna1	-0.159914	1	0.546079	0.300994	-2.23632	6.28394e-17	-1.53038	2.07979e-08
Spnb3	-0.0243172	1	0.0706587	1	0.535174	2.6776e-05	0.630152	9.45673e-07
Spo11	0.76185	0.0235275	0.246666	1	2.7633	4.41566e-15	2.24941	1.22078e-08
Spp1	1.44364	0.0313073	-0.424586	1	1.07935	0.118101	-0.788671	0.334326
Spryd3	0.286164	0.217884	0.0506008	1	0.395794	0.0208034	0.160254	0.544451
Srbd1	0.169155	0.607961	0.174732	0.733731	-0.00556107	1	2.52927e-05	1
Stag3	0.482568	0.0103199	0.204262	0.972938	1.90117	3.57396e-27	1.62289	9.54619e-19
Stk17b	0.0328779	1	0.519856	0.132052	0.50797	0.0236186	0.995061	1.09513e-06
Stk31	0.49656	0.0601154	0.719346	0.0667954	1.8927	6.19263e-16	2.11562	6.36568e-18
Stra8	1.78251	3.87318e-08	3.44421	0.129439	6.9246	4.18966e-42	8.64723	5.66347e-34
Stradb	0.275	0.24353	0.223792	0.569192	0.240196	0.296387	0.189018	0.51231
Supt16h	0.0248338	1	0.243731	0.26696	-0.00657332	1	0.212326	0.160593
Suv39h1	0.0672929	1	0.0921042	0.992124	0.0715072	0.988701	0.0963212	0.858157
Syce1	0.608377	0.0303487	0.807691	0.119436	1.86882	4.02145e-12	2.06867	9.37149e-13
Syce2	0.134317	0.924946	0.491464	0.0234158	0.276302	0.202402	0.633476	0.000218861
Syce3	0.161182	1	-1.40242	0.932085	4.08562	2.1967e-07	2.51146	0.000204549
Sycp1	0.734923	0.139719	1.41114	0.368808	3.76787	3.27817e-15	4.44937	5.17939e-16
Sycp2	1.32689	0.000926609	-0.887043	0.732044	3.49601	6.75445e-12	1.28138	0.0325746
Sycp3	0.742303	0.096968	0.464212	0.92925	1.98495	8.783e-07	1.70777	0.000258218
Syn2	0.81492	0.00931173	0.504682	0.699659	2.08034	2.1604e-10	1.77077	9.22946e-07
Syngr4	0.946603	0.00235264	0.195166	1	2.30117	7.76434e-11	1.55093	0.000165581
Syt5	-0.0539016	1	0.506815	0.435245	0.360027	0.452449	0.920953	0.00443801
Syt9	0.0343019	1	0.137558	1	0.42138	0.0185846	0.524656	0.00417388
Taf4b	0.397032	0.0708532	0.384149	0.370256	1.03801	1.15238e-08	1.02521	1.0282e-07
Taf5	0.222732	0.384725	0.3405	0.202085	0.408912	0.00752592	0.526708	0.000736919
Taf7l	1.06012	0.000326478	-0.000881694	1	1.5782	1.07808e-06	0.517549	0.348003
Taf9b	0.0181725	1	-0.0276829	1	0.262052	0.503109	0.216212	0.727918
Tbx4	-0.24744	0.343549	0.21746	0.603673	0.0296531	1	0.494562	0.00171341
Tcfl5	1.09978	2.3946e-06	1.06667	0.148415	2.89476	8.68163e-24	2.86346	6.00583e-17
Tcl1	-0.324005	0.326534	0.209691	0.82729	-0.210845	0.45175	0.322851	0.219083
Tdh	-0.139432	1	0.222237	0.53157	-0.0772031	0.849746	0.284473	0.148829
Tdp2	0.0993841	1	0.103666	1	0.318687	0.0265082	0.322977	0.0413439
Tdrd12	-0.103531	1	0.463402	0.412209	0.504643	0.120344	1.07176	4.07695e-05
Tdrd7	0.484997	0.00532606	-0.140978	1	1.54859	1.07631e-20	0.922641	1.86379e-07
Tdrd9	0.788068	0.0788999	0.119664	1	1.33764	0.00127075	0.669949	0.29908
Tdrkh	0.20342	0.771988	0.287566	0.685366	0.938962	5.7972e-06	1.0232	1.66676e-06
Terf1	0.0767026	1	0.151832	0.915367	0.113055	0.751883	0.188195	0.516472
Tex10	0.0178634	1	0.365984	0.0742558	0.136705	0.701865	0.484835	0.00162881
Tex101	1.55141	2.34151e-07	2.38247	0.0280782	3.68667	9.01578e-20	4.53123	7.26451e-15
Tex11	0.937382	0.0173744	0.699963	0.696749	2.04702	2.80048e-07	1.81083	0.000167242
Tex12	1.01686	0.0452331	1.80117	0.737503	3.2143	4.80689e-09	4.01865	1.88776e-07
Tex13	0.392443	0.79375	0.119664	1	2.5694	3.50572e-08	2.29725	4.57312e-06
Tex14	0.52881	0.00373318	0.544489	0.111313	1.84792	2.13317e-24	1.86368	7.87346e-23
Tex15	0.616572	0.000354855	0.584464	0.053915	0.969878	8.28668e-08	0.937812	3.62782e-06
Tex16	1.26635	0.0724641	0.0430761	1	3.73812	2.61817e-06	2.51915	0.0115319
Tex19.1	0.212641	0.464585	0.325143	0.289364	0.74998	5.97431e-07	0.862509	1.6347e-08
Tfap2c	-0.224628	0.449561	0.114997	1	0.00522428	1	0.34485	0.0394135
Tfrc	0.151394	0.7166	0.590643	0.00221391	0.347843	0.0276332	0.787107	2.42368e-07
Tinf2	0.139063	0.872823	0.1562	0.843794	0.153546	0.528321	0.170698	0.546053
Tipin	-0.129484	1	0.447506	0.0297337	-0.213641	0.27322	0.363363	0.0444091
Tktl1	0.578618	0.560577	0.733098	0.707284	1.05037	0.0415721	1.20707	0.0455545
Tmem199	0.131648	1	0.0586809	1	0.303987	0.0918019	0.231036	0.283195
Tmem93	-0.042701	1	0.287111	0.276317	-0.18004	0.346009	0.149781	0.644514
Tnfrsf14	-0.365499	1	0.15272	1	-0.902402	0.0289456	-0.384406	0.515974
Top2a	-0.137907	0.994383	0.19793	0.534083	-0.158711	0.387882	0.177126	0.427678
Topbp1	-0.0164009	1	0.0938541	1	0.127311	0.532755	0.237568	0.17024
Tpsb2	-0.0424257	1	-3.04105	1	4.1016	0.528073	0.905059	1
Trap1a	-0.0960819	1	0.641889	0.174534	0.153009	0.850871	0.891166	0.00254724
Trim37	0.0908457	1	0.301393	0.116178	0.242945	0.0885686	0.453498	0.000336976
Trim6	-0.340819	0.0824535	0.0300212	1	-0.280912	0.1607	0.0899155	0.95122
Tsc22d3	0.110138	1	0.084967	1	0.020386	1	-0.00477754	1
Tsga10	-0.0055433	1	-0.490564	0.604667	0.671798	0.0971073	0.186569	1
Tsga14	0.0517112	1	0.0411472	1	0.0803029	1	0.0697468	1
Ttk	0.0580397	1	0.143055	0.950137	0.306634	0.0924414	0.391662	0.0420915
Tuba3a	0.538726	0.00355822	0.866015	0.000469509	2.00628	4.1633e-27	2.3337	5.44624e-34
Tuba3b	0.750281	0.00108697	1.05442	0.00260843	1.87581	1.72685e-14	2.18036	5.64387e-17
Tuft1	-0.109088	1	0.0413847	1	-0.134071	0.850426	0.0163929	1
Txlng	-0.162455	0.9957	0.229345	0.71231	0.349447	0.0446775	0.741272	3.51533e-06
Uba6	0.106726	1	0.281273	0.370231	0.19155	0.309742	0.36611	0.040573
Ube2a	0.135069	0.905031	0.275709	0.321234	0.0390609	1	0.179719	0.484451
Ube2t	0.143411	1	0.433964	0.199083	0.564948	0.00399801	0.855577	7.40908e-06
Ugt8a	1.16329	0.000458568	0.337285	1	2.36181	2.52945e-10	1.53665	0.000575922
Uimc1	0.188619	0.601335	-0.0907596	1	0.547947	0.000416811	0.268575	0.189845
Usp32	0.167072	0.643353	0.0669681	1	0.348407	0.00988254	0.248311	0.141586
Utf1	-0.410643	0.00216622	0.109078	0.976191	-0.588534	2.87813e-06	-0.0688183	1
Utp18	0.0585682	1	0.338312	0.0996422	-0.0695995	0.87467	0.21016	0.288824
Vbp1	0.0683072	1	0.33962	0.296444	0.116007	0.864099	0.387341	0.0823351
Vps26a	0.0530025	1	0.262707	0.292115	0.102596	0.74088	0.312309	0.0517014
Wbp2nl	0.685907	0.301343	0.950999	0.472103	1.00903	0.0362736	1.27653	0.0409551
Wdhd1	0.036915	1	0.226777	0.435632	0.280943	0.0512123	0.470813	0.000570495
Wdr36	0.0281629	1	0.365227	0.0996422	0.166761	0.456407	0.503836	0.000933282
Wdr75	0.0677608	1	0.323322	0.259862	0.229744	0.263451	0.485316	0.00574147
Wdr76	-0.0188061	1	0.0474762	1	0.266282	0.138434	0.332571	0.0803821
Wfdc10	-0.0365035	1	-0.166249	1	0.917735	0.0126848	0.788009	0.066679
Xlr	0.523526	0.845898	-0.570067	1	2.16558	0.00180108	1.07142	0.176787
Xlr4a	1.28277	0.00101149	-0.138057	1	2.2513	4.78348e-07	0.831278	0.240969
Ybx2	0.420071	0.00172081	-0.0170938	1	1.12745	1.81265e-18	0.690307	4.00489e-07
Zbtb32	0.319219	0.701049	-0.236054	1	2.15897	6.21508e-12	1.60387	3.60765e-07
Zcwpw1	0.432725	0.0148083	0.244486	0.674898	1.19381	1.14282e-12	1.00561	1.87988e-08
Zdhhc13	-0.109964	1	0.0978981	1	0.093799	0.810478	0.301668	0.162596
Zfp541	1.55706	1.48878e-07	0.303861	1	2.89442	1.68954e-14	1.64338	0.00213412
Zfp667	0.410804	0.0560696	0.418408	0.305161	0.719648	0.00011933	0.727362	0.000476898
Zglp1	0.0719928	1	0.65967	0.282982	1.10848	9.33481e-05	1.69668	1.05605e-09
Zwilch	0.158511	0.67866	0.172193	0.766356	0.621623	3.26417e-06	0.63533	3.84843e-06
