# Supplementary material for: A Gene Regulatory Program for Meiotic Prophase in the Fetal Ovary
Source: PLoS Genet. 2015 Sep 17;11(9):e1005531. doi: 10.1371/journal.pgen.1005531 (PMC4574967; doi:10.1371/journal.pgen.1005531)
Supplement: S2 Text — (TXT) [file pgen.1005531.s012.txt]

Name of probe set: D6mm5e (M1ap)
Probe (5'->3'), Probe name, Probe number, Probe position, Percent GC
ccctctactagtagttttcc, D6Mm5e_1, 1, 11, 45
taattttcatggcagcggag, D6Mm5e_2, 2, 33, 45
aatgagaagcctcggaggtt, D6Mm5e_3, 3, 59, 50
aggaaggtacggcaatattc, D6Mm5e_4, 4, 81, 45
aagttctgcaaggcctcaca, D6Mm5e_5, 5, 124, 50
atcaaactgcaggctatcga, D6Mm5e_6, 6, 148, 45
taagctgaacagagacatcc, D6Mm5e_7, 7, 179, 45
tcatgctggttctgtactgt, D6Mm5e_8, 8, 202, 45
ttgcacaaatgggaggacac, D6Mm5e_9, 9, 224, 50
agcctaatgaagttccctct, D6Mm5e_10, 10, 247, 45
aacattcgaagctccgagat, D6Mm5e_11, 11, 277, 45
tctgtgacaaccttctacct, D6Mm5e_12, 12, 299, 45
tctattgccaggggtagtaa, D6Mm5e_13, 13, 331, 45
tactgtttgaactgctggag, D6Mm5e_14, 14, 358, 45
acagtaatctccagggaagt, D6Mm5e_15, 15, 415, 45
ttgaccacttcttttccagg, D6Mm5e_16, 16, 448, 45
tttcaacccttcctccagtt, D6Mm5e_17, 17, 470, 45
gtcttctgacactaagtagg, D6Mm5e_18, 18, 498, 45
ttttgtgacctcagccacct, D6Mm5e_19, 19, 521, 50
taggagatggtgagtctgaa, D6Mm5e_20, 20, 555, 45
tcatcattgctgggttcttc, D6Mm5e_21, 21, 577, 45
tgtcagcttccaggatagaa, D6Mm5e_22, 22, 600, 45
atcgttgtctagcgtctcaa, D6Mm5e_23, 23, 626, 45
ttgaagaagacctccatgct, D6Mm5e_24, 24, 652, 45
tttcactgttatgcagccag, D6Mm5e_25, 25, 675, 45
aggtggatgttttcttggtc, D6Mm5e_26, 26, 697, 45
gaagactctgtggagtaaga, D6Mm5e_27, 27, 720, 45
attggatgatccttggctct, D6Mm5e_28, 28, 751, 45
cgctcttggagatcacattt, D6Mm5e_29, 29, 778, 45
atcagctgtaccaggaagca, D6Mm5e_30, 30, 815, 50
ttggggtcatctattctcga, D6Mm5e_31, 31, 841, 45
atctggtagagtgtgctgat, D6Mm5e_32, 32, 868, 45
ttgaagcttatacggagagg, D6Mm5e_33, 33, 905, 45
tagatttcagagccttgacc, D6Mm5e_34, 34, 927, 45
tagtccataggtcagggact, D6Mm5e_35, 35, 959, 50
ttgtgggtctgagaatgaag, D6Mm5e_36, 36, 981, 45
tttgtttccagctcatccca, D6Mm5e_37, 37, 1018, 45
cacagggcatgaaaatgttg, D6Mm5e_38, 38, 1042, 45
gtctctcttcagcaagcagt, D6Mm5e_39, 39, 1064, 50
tggttgtgtttgtggatcag, D6Mm5e_40, 40, 1111, 45
tgatcacatagaagctgcag, D6Mm5e_41, 41, 1143, 45
agtgtgagagagtgagaagg, D6Mm5e_42, 42, 1165, 50
aagaagccaggcagcatcaa, D6Mm5e_43, 43, 1213, 50
tctttaggctgtcttcaggt, D6Mm5e_44, 44, 1254, 45
ctgtctagggtgctctctat, D6Mm5e_45, 45, 1276, 50
agatgtgagtacaagtggct, D6Mm5e_46, 46, 1336, 45
tcatcttcagagctctacgt, D6Mm5e_47, 47, 1488, 45
aaggctgctgaggatgcttt, D6Mm5e_48, 48, 1519, 50

Name of probe set: Dazl
Probe (5'->3'), Probe name, Probe number, Probe position, Percent GC
tcagaagttgtggcagacat, dazl_1, 1, 1, 45
tggagacagctgaatttgga, dazl_2, 2, 24, 45
tgaagactgagtgctggcct, dazl_3, 3, 47, 55
atccttgacttgtggttgct, dazl_4, 4, 69, 45
attttgccttctggcaaaac, dazl_5, 5, 91, 40
caacaaaaacggtgtttggc, dazl_6, 6, 114, 45
tccatcctaacatcaattcc, dazl_7, 7, 136, 40
gaaactcctgatttcggttt, dazl_8, 8, 158, 40
ttactgagccatatctggca, dazl_9, 9, 180, 45
tcagtgattatcttcacttc, dazl_10, 10, 202, 35
agcccttcgacacaccagtt, dazl_11, 11, 225, 55
ttataaaatgagacaaatcc, dazl_12, 12, 247, 25
tatcttctgcacatccacgt, dazl_13, 13, 269, 45
ggaaatttatctgtgattct, dazl_14, 14, 291, 30
cccagtttcagctttttacc, dazl_15, 15, 313, 45
attttgtttcctgattgcag, dazl_16, 16, 335, 35
gctgcacatgataagtacat, dazl_17, 17, 357, 40
ggattaaaaatcaaaggacg, dazl_18, 18, 379, 35
tctggaactgtggtggagga, dazl_19, 19, 402, 55
gcatttggactactccaaac, dazl_20, 20, 424, 45
tggaggctgcatgtaagtct, dazl_21, 21, 446, 50
gagtgataggattcatcatg, dazl_22, 22, 468, 40
ggaggatatgcctgaacata, dazl_23, 23, 490, 45
ctgaactggtgaacttggat, dazl_24, 24, 512, 45
gcagctgatatccagtgatg, dazl_25, 25, 534, 50
ggtggcatctggtagttata, dazl_26, 26, 559, 45
aactcctctgctctccagca, dazl_27, 27, 588, 55
gtataagccggaggtataac, dazl_28, 28, 610, 45
actgcagtggtagttaacag, dazl_29, 29, 632, 45
tatcagctcctggatcaact, dazl_30, 30, 654, 45
actgaacattcattgggcaa, dazl_31, 31, 676, 40
agaagctggagcagcatcat, dazl_32, 32, 698, 50
acttcttttgcgggccattt, dazl_33, 33, 720, 45
tgtctgtatgcttcggtcca, dazl_34, 34, 743, 50
ggttaaacagacaagagacc, dazl_35, 35, 765, 45
gagtttctcagtctgttctc, dazl_36, 36, 787, 45
gtagtcatcttgagtaacaa, dazl_37, 37, 809, 35
gatgtactcttttatccttg, dazl_38, 38, 831, 35
actgcccgacttcttctgaa, dazl_39, 39, 853, 50
gcagagatgatcagatttaa, dazl_40, 40, 875, 35
ttcaaaaccaacaaccccct, dazlutr_1, 1, 9, 45
gaaagtctgagtgatttgtc, dazlutr_2, 2, 71, 40
gaacacaaaaccagtttcta, dazlutr_3, 3, 146, 35
caactaaaagtccttacggt, dazlutr_4, 4, 268, 40
cctgacctttcaaaataggt, dazlutr_5, 5, 347, 40
ggtacctgttgagaagtgaa, dazlutr_6, 6, 392, 45
gtggcaaatgtttagacaaa, dazlutr_7, 7, 454, 35
gcagttctaaaaattctgct, dazlutr_8, 8, 477, 35

Name of probe set: Dmc1
Probe (5'->3'), Probe name, Probe number, Probe position, Percent GC
acaacttgatcctccttcat, dmc1_1, 1, 1, 40
ttggaatcccgattcttcct, dmc1_2, 2, 23, 45
gaaacagagattcctcatca, dmc1_3, 3, 45, 40
ttctgcaacaggtcaatgtc, dmc1_4, 4, 67, 45
atcagccatgttaatcccat, dmc1_5, 5, 89, 40
cctacagacttcagtttctt, dmc1_6, 6, 112, 40
gtatccctttaatggtacag, dmc1_7, 7, 135, 40
agggctcttcttgttgtcat, dmc1_8, 8, 157, 45
tctgagaggcctttgacatt, dmc1_9, 9, 181, 45
gttggctgcctctttaatct, dmc1_10, 10, 215, 45
ggaatcctggttcaataagc, dmc1_11, 11, 237, 45
tcactgtactgaaatgcagt, dmc1_12, 12, 259, 40
atggaataccatcttcctcc, dmc1_13, 13, 281, 45
tatcaaattcctggctccca, dmc1_14, 14, 309, 45
tcaatgccacctcctagtaa, dmc1_15, 15, 331, 45
agcttctgtaattgccatac, dmc1_16, 16, 353, 40
ttccagtacgaaattctcca, dmc1_17, 17, 375, 40
agggtatgagacagctgagt, dmc1_18, 18, 397, 50
tggaagttgagctgtcacac, dmc1_19, 19, 419, 50
aatctttccacctgagtagc, dmc1_20, 20, 449, 45
ggacggaaagtattttctgt, dmc1_21, 21, 481, 40
agcaatgtcccgaaggcgat, dmc1_22, 22, 503, 55
ttcatggtctacgttgaagc, dmc1_23, 23, 527, 45
agagcacgttgtccagtact, dmc1_24, 24, 549, 50
tcactagtataggcacgtgc, dmc1_25, 25, 571, 50
atcaagtagctccatctgat, dmc1_26, 26, 593, 40
catgaaacttggctgcgaca, dmc1_27, 27, 615, 50
agtttgaaaatgccagcttc, dmc1_28, 28, 637, 40
gtgccattattgagtcaatg, dmc1_29, 29, 663, 40
ccactgaaatccactcgaaa, dmc1_30, 30, 685, 45
ttgctggcgttcagccaatt, dmc1_31, 31, 713, 50
gtgacaacatctgggccaat, dmc1_32, 32, 735, 50
tcttctgagattttttggag, dmc1_33, 33, 757, 35
ggtcacaaaaacagcaacat, dmc1_34, 34, 782, 40
ctggatctgcagtcatttga, dmc1_35, 35, 804, 45
gcctgaaaggtcatagttgc, dmc1_36, 36, 826, 50
accaatgggttttttgggat, dmc1_37, 37, 848, 40
aagcgtgagccagaatgtgt, dmc1_38, 38, 870, 50
gcgcaagcttattcttgttg, dmc1_39, 39, 893, 45
atcctcagttctcctcttcc, dmc1_40, 40, 916, 50
tcggggctgtcataaatctt, dmc1_41, 41, 940, 45
aaggtggcttcattttcagg, dmc1_42, 42, 964, 45
gatccctccagcggttattg, dmc1_43, 43, 986, 55
aattccccacctactccttg, dmc1_44, 44, 1014, 50
gcagcaagaagcagtctgta, dmc1_45, 45, 1036, 50
ccacttctccagcccctaat, dmc1_46, 46, 1058, 55
gatgtaaattcaaggctgct, dmc1_47, 47, 1080, 40
ggggaaaaaaacaaactctt, dmc1_48, 48, 1107, 35

Name of probe set: Hormad1
Probe (5'->3'), Probe name, Probe number, Probe position, Percent GC
tgcaactgcatagtggccat, hormad1_1, 1, 1, 50
ataccaatgcactcagggaa, hormad1_2, 2, 30, 45
tcagttgatatcttattggg, hormad1_3, 3, 52, 35
ctcttcacaaacatcaaaga, hormad1_4, 4, 79, 35
agatactgaaacagctagga, hormad1_5, 5, 101, 40
ttcctctcaaataggtgatg, hormad1_6, 6, 123, 40
ccataagcacgttctggaaa, hormad1_7, 7, 145, 45
gagatcatccagatatcttg, hormad1_8, 8, 167, 40
cttctttcagaattttgaca, hormad1_9, 9, 189, 30
gtgaagaacctggacaattt, hormad1_10, 10, 213, 40
ccaagcatccacttcactag, hormad1_11, 11, 235, 50
cttctgtaaagcatcatagc, hormad1_12, 12, 257, 40
gctagaatgatcatccttag, hormad1_13, 13, 283, 40
gatctcctggattggtgtat, hormad1_14, 14, 306, 45
ggtaacattctgaaattgtc, hormad1_15, 15, 330, 35
ccatttttggtgtacttgaa, hormad1_16, 16, 358, 35
gcttataaagtccatgattg, hormad1_17, 17, 380, 35
cagcagatgttgtactagat, hormad1_18, 18, 417, 40
gagaatacttgctttcttgg, hormad1_19, 19, 440, 40
agacataaatcttccgaatg, hormad1_20, 20, 462, 35
gtaatggtcctagattttgc, hormad1_21, 21, 486, 40
catggtcagacaaacatcat, hormad1_22, 22, 509, 40
ggggtgtaacttcatcatag, hormad1_23, 23, 540, 45
aaacctggtggttggtaatc, hormad1_24, 24, 562, 45
tactccttcacagtcaccat, hormad1_25, 25, 587, 45
atgtagggtccccatcaaat, hormad1_26, 26, 609, 45
gggacttctcccacatttaa, hormad1_27, 27, 631, 45
tctgaaggtgtgaaaaggtg, hormad1_28, 28, 653, 45
ccttctcagtggtcactttt, hormad1_29, 29, 675, 45
gaatcaatattttccattcg, hormad1_30, 30, 697, 30
ttcttttggttttagtatgg, hormad1_31, 31, 719, 30
catctttgtccattagaatt, hormad1_32, 32, 759, 30
ttatgattttcatcttccac, hormad1_33, 33, 781, 30
cagagttttcattctgttcg, hormad1_34, 34, 828, 40
ggttctttgatttcagaagc, hormad1_35, 35, 850, 40
gtttcttcttccttacaatc, hormad1_36, 36, 877, 35
ttggctctttttgaattgca, hormad1_37, 37, 899, 35
gacaatgagaaattgaagga, hormad1_38, 38, 921, 35
ttactgactaactgttcaac, hormad1_39, 39, 943, 35
agacacatcaagttcagatg, hormad1_40, 40, 965, 40
ttccgcttcttgttttgctt, hormad1_41, 41, 987, 40
ccatttaccattttactctg, hormad1_42, 42, 1015, 35
gaagtttgtccttgttgatt, hormad1_43, 43, 1039, 35
cgaagacttctcttccgatt, hormad1_44, 44, 1066, 45
gtgaaggactgttttcctaa, hormad1_45, 45, 1091, 40
actcttgactagattccaag, hormad1_46, 46, 1113, 40
actctccttttcttcagcac, hormad1_47, 47, 1135, 45
ggtatgttcctttggttcac, hormad1_48, 48, 1157, 45

Name of probe set: lacZ
Probe (5'->3'), Probe name, Probe number, Probe position, Percent GC
gcaggtcgaaattcgtaatc, lacZ_1, 1, 3, 45
tcacgacgttgtaaaacgac, lacZ_2, 2, 43, 45
ttgggtaacgccagggtttt, lacZ_3, 3, 68, 50
gatgtgctgcaaggcgatta, lacZ_4, 4, 90, 50
tattacgccagctggcgaaa, lacZ_5, 5, 114, 50
attcaggctgcgcaactgtt, lacZ_6, 6, 164, 50
aaaccaggcaaagcgccatt, lacZ_7, 7, 188, 50
agtatcggcctcaggaagat, lacZ_8, 8, 248, 50
aaccgtgcatctgccagttt, lacZ_9, 9, 282, 50
ttacgttggtgtagatgggc, lacZ_10, 10, 309, 50
ggattgaccgtaatgggata, lacZ_11, 11, 331, 45
attctccgtgggaacaaacg, lacZ_12, 12, 353, 50
aatgtgagcgagtaacaacc, lacZ_13, 13, 379, 45
gtagccagctttcatcaaca, lacZ_14, 14, 402, 45
aataattcgcgtctggcctt, lacZ_15, 15, 425, 45
agatgaaacgccgagttaac, lacZ_16, 16, 454, 45
aattcagacggcaaacgact, lacZ_17, 17, 511, 45
tttctccggcgcgtaaaaat, lacZ_18, 18, 543, 45
ataactgccgtcactccaac, lacZ_19, 19, 587, 50
gccacatatcctgatcttcc, lacZ_20, 20, 609, 50
aacgagacgtcacggaaaat, lacZ_21, 21, 640, 45
gctgatttgtgtagtcggtt, lacZ_22, 22, 668, 45
ttaaagcgagtggcaacatg, lacZ_23, 23, 694, 45
tacagcgcggctgaaatcat, lacZ_24, 24, 716, 50
acatctgaacttcagcctcc, lacZ_25, 25, 738, 50
tgttacccgtaggtagtcac, lacZ_26, 26, 770, 50
gtttcaccctgccataaaga, lacZ_27, 27, 793, 45
ataatttcaccgccgaaagg, lacZ_28, 28, 835, 45
ggcataaccaccacgctcat, lacZ_29, 29, 857, 55
acgttcagacgtagtgtgac, lacZ_30, 30, 883, 50
gctccacagtttcgggtttt, lacZ_31, 31, 905, 50
gatagagattcgggatttcg, lacZ_32, 32, 927, 45
ttctgcttcaatcagcgtgc, lacZ_33, 33, 977, 50
accattttcaatccgcacct, lacZ_34, 34, 1019, 45
ttaacgcctcgaatcagcaa, lacZ_35, 35, 1063, 45
atgcagaggatgatgctcgt, lacZ_36, 36, 1088, 50
tctgctcatccatgacctga, lacZ_37, 37, 1110, 50
ttcatcagcaggatatcctg, lacZ_38, 38, 1138, 45
cacggcgttaaagttgttct, lacZ_39, 39, 1160, 45
tggttcggataatgcgaaca, lacZ_40, 40, 1183, 45
ttcatccaccacatacaggc, lacZ_41, 41, 1235, 50
tgccgtgggtttcaatattg, lacZ_42, 42, 1257, 45
atcggtcagacgattcattg, lacZ_43, 43, 1283, 45
attcgcgttacgcgttcgct, lacZ_44, 44, 1327, 55
tgatcacactcgggtgatta, lacZ_45, 45, 1362, 45
gattcattccccagcgacca, lacZ_46, 46, 1384, 55
atacagcgcgtcgtgattag, lacZ_47, 47, 1415, 50
gatcgacagatttgatccag, lacZ_48, 48, 1437, 45
aaataatatcggtggccgtg, lacZ_49, 49, 1497, 45
aagggctggtcttcatccac, lacZ_50, 50, 1534, 55
tgatggaccatttcggcaca, lacZ_51, 51, 1560, 50
ccaggtagcgaaagccattt, lacZ_52, 52, 1582, 50
tattcgcaaaggatcagcgg, lacZ_53, 53, 1612, 50
aagactgttacccatcgcgt, lacZ_54, 54, 1637, 50
tgccagtatttagcgaaacc, lacZ_55, 55, 1660, 45
aaacggggatactgacgaaa, lacZ_56, 56, 1684, 45
taatcagcgactgatccacc, lacZ_57, 57, 1728, 50
gggttgccgttttcatcata, lacZ_58, 58, 1750, 45
tcggcgtatcgccaaaatca, lacZ_59, 59, 1788, 50
ttcatacagaactggcgatc, lacZ_60, 60, 1810, 45
tggtgttttgcttccgtcag, lacZ_61, 61, 1867, 50
acggaactggaaaaactgct, lacZ_62, 62, 1889, 45
tattcgctggtcacttcgat, lacZ_63, 63, 1924, 45
gttatcgctatgacggaaca, lacZ_64, 64, 1946, 45
ttaccatccagcgccaccat, lacZ_65, 65, 1981, 55
tttaccttgtggagcgacat, lacZ_66, 66, 2030, 45
gttcaggcagttcaatcaac, lacZ_67, 67, 2052, 45
ttgcactacgcgtactgtga, lacZ_68, 68, 2105, 50
agcgtcacactgaggttttc, lacZ_69, 69, 2188, 50
atttcgctggtggtcagatg, lacZ_70, 70, 2233, 50
acccagctcgatgcaaaaat, lacZ_71, 71, 2255, 45
cggttaaattgccaacgctt, lacZ_72, 72, 2278, 45
ctgtgaaagaaagcctgact, lacZ_73, 73, 2300, 45
ggcgtcagcagttgtttttt, lacZ_74, 74, 2335, 45
aatgtcgttatccagcggtg, lacZ_75, 75, 2378, 50
aatgcgggtcgcttcactta, lacZ_76, 76, 2402, 50
aagtgtatctgccgtgcact, lacZ_77, 77, 2489, 50
tcgtaatcagcaccgcatca, lacZ_78, 78, 2511, 50
aaggttttcccctgatgctg, lacZ_79, 79, 2545, 50
gtaggttttccggctgataa, lacZ_80, 80, 2567, 45
ccatttgaccactaccatca, lacZ_81, 81, 2592, 45
ccacttcaacatcaacggta, lacZ_82, 82, 2616, 45
agctggcagttcaggccaat, lacZ_83, 83, 2662, 55
taatccgagccagtttaccc, lacZ_84, 84, 2699, 50
tcgggatagttttcttgcgg, lacZ_85, 85, 2722, 50
tcaaaacaggcggcagtaag, lacZ_86, 86, 2746, 50
atgtctgacaatggcagatc, lacZ_87, 87, 2773, 45
ttttcgctcgggaagacgta, lacZ_88, 88, 2803, 50
ataattcaattcgcgcgtcc, lacZ_89, 89, 2837, 45
tgatgttgaactggaagtcg, lacZ_90, 90, 2877, 45
tcagttgctgttgactgtag, lacZ_91, 91, 2901, 45
agatggcgatggctggtttc, lacZ_92, 92, 2923, 55
attcagccatgtgccttctt, lacZ_93, 93, 2954, 45
aatccccatatggaaaccgt, lacZ_94, 94, 2978, 45
tgtaattccgccgatactga, lacZ_95, 95, 3022, 45
agaccaactggtaatggtag, lacZ_96, 96, 3057, 45

Name of probe set: mei1
Probe (5'->3'), Probe name, Probe number, Probe position, Percent GC
ttcttcatctctcccaaacg, mei1_1, 1, 173, 45
aacaccacatgtttcttgcg, mei1_2, 2, 316, 45
aaatggatgcagactctctg, mei1_3, 3, 397, 45
ttaacagtccgaaaagcacg, mei1_4, 4, 423, 45
atactcccatcttccacact, mei1_5, 5, 445, 45
gacttcaatacagaggtctg, mei1_6, 6, 467, 45
atattcggctgagtagtgag, mei1_7, 7, 496, 45
ttcattaggcaacggatggt, mei1_8, 8, 523, 45
atgttccatcaagttgccgt, mei1_9, 9, 662, 45
taacagatggaagcctgtac, mei1_10, 10, 715, 45
atctgtaggtcctttgtctg, mei1_11, 11, 838, 45
ccttagtaaacccaagcagt, mei1_12, 12, 860, 45
agagatcgtacttcagtagc, mei1_13, 13, 882, 45
gacttgttcatgatcagcga, mei1_14, 14, 907, 45
aaaggtagtgaggtctctct, mei1_15, 15, 967, 45
ctctggacaggagaaacttt, mei1_16, 16, 996, 45
atgaaggcaacagcatgctt, mei1_17, 17, 1078, 45
aaagaggaactctgggatgt, mei1_18, 18, 1106, 45
agtatcaggcagttgtagct, mei1_19, 19, 1165, 45
aaagaagagcggttcttctg, mei1_20, 20, 1190, 45
ccatacactgtgtgacactt, mei1_21, 21, 1213, 45
tgagtatgcagttccgtgtt, mei1_22, 22, 1279, 45
ttctttgaagagcagcagtc, mei1_23, 23, 1301, 45
aaaagctgaaatggccctca, mei1_24, 24, 1442, 45
aaactccatacatcggctca, mei1_25, 25, 1532, 45
tctccgagtttctactgcaa, mei1_26, 26, 1590, 45
aaactcccctttctcagagt, mei1_27, 27, 1615, 45
ttctaaagccttccagagtg, mei1_28, 28, 1644, 45
aagatactctgagaaggcct, mei1_29, 29, 1757, 45
aacctccatcagctttggat, mei1_30, 30, 1838, 45
aagaggctgtgtagaatgga, mei1_31, 31, 1864, 45
cttcatgtggggaatgatga, mei1_32, 32, 1886, 45
atgaatcagcaagcttcctg, mei1_33, 33, 1917, 45
atttagggacgagtgactct, mei1_34, 34, 1985, 45
tagtagaggaaactggagca, mei1_35, 35, 2011, 45
aagtggttctgtcttctctg, mei1_36, 36, 2057, 45
actgcagagagttcttcttg, mei1_37, 37, 2080, 45
aaacctgtcatcgtggatgt, mei1_38, 38, 2240, 45
acaaaaggaagctctgcaca, mei1_39, 39, 2286, 45
atacatggaggctttgcaga, mei1_40, 40, 2342, 45
ttctgattgcactgatcacg, mei1_41, 41, 2406, 45
agaaccaaagctccaagaca, mei1_42, 42, 2532, 45
atcatctaggttctcgtagc, mei1_43, 43, 2567, 45
aaaatgagtaggatgctggg, mei1_44, 44, 2656, 45
tcaggacaatcaggaccttt, mei1_45, 45, 2715, 45
tcattctcccaaaggaacac, mei1_46, 46, 2737, 45
tcattcctcatctgcaccaa, mei1_47, 47, 2896, 45
ttgatgaagcagcttcatgg, mei1_48, 48, 2942, 45

Name of probe set: msh5
Probe (5'->3'), Probe name, Probe number, Probe position, Percent GC
agtaagcaatgcccaggtat, msh5_1, 1, 174, 45
atagtggagtcactagtgtc, msh5_2, 2, 196, 45
actctctggagaagctttag, msh5_3, 3, 250, 45
agactgggggttgatttcat, msh5_4, 4, 275, 45
atcctgtttggcacttgtga, msh5_5, 5, 299, 45
ctagaaatcgagtcatagcc, msh5_6, 6, 321, 45
atgatttcaggtccctttgg, msh5_7, 7, 370, 45
aaaatccacgcttggcagaa, msh5_8, 8, 392, 45
gctgtttgcttatctctgga, msh5_9, 9, 414, 45
aaggagtagtttccggaaag, msh5_10, 10, 439, 45
ttctcagtagcagtcatgga, msh5_11, 11, 469, 45
aatggaggagaggaaaagga, msh5_12, 12, 491, 45
tcttcgactcaggaacttga, msh5_13, 13, 557, 45
cttccagttcaaccccaatt, msh5_14, 14, 579, 45
atagggacgccaacatcata, msh5_15, 15, 601, 45
ccagatgggtcaatacaaac, msh5_16, 16, 636, 45
cgctgtaagtgtcttgatct, msh5_17, 17, 663, 45
ggtgagactcactcttgaaa, msh5_18, 18, 693, 45
aggattccaaaaaggctgag, msh5_19, 19, 751, 45
aattgagttcccttagctcc, msh5_20, 20, 834, 45
aactgaatgacatccagtcg, msh5_21, 21, 856, 45
attcttgatgtggctcagga, msh5_22, 22, 923, 45
atgcgtttcagaatcagagg, msh5_23, 23, 946, 45
tacacagtcttgtagaggac, msh5_24, 24, 1000, 45
aaaaagctggatggactgtg, msh5_25, 25, 1058, 45
actttcctcaaagtccacca, msh5_26, 26, 1139, 45
ctgtgaagcgattttcagca, msh5_27, 27, 1161, 45
atgtcagggtctatgttagg, msh5_28, 28, 1186, 45
tgagcaacttcagtgaggaa, msh5_29, 29, 1243, 45
tgtagatgacactgcatgag, msh5_30, 30, 1296, 45
aagaaggaagccaatcagag, msh5_31, 31, 1319, 45
actagcttccaccatgaaag, msh5_32, 32, 1355, 45
agagaaacatgaagtccagc, msh5_33, 33, 1392, 45
agtaatgcggtctcgaatag, msh5_34, 34, 1626, 45
ttcgtactccatggatacag, msh5_35, 35, 1650, 45
acacagttccatcagaggat, msh5_36, 36, 1685, 45
atgcttttccctgaggagtt, msh5_37, 37, 1777, 45
aaagtgatcaagcctacctg, msh5_38, 38, 1807, 45
agtgaagatggcgtcgatta, msh5_39, 39, 1877, 45
tggattcgcagctgtgaatt, msh5_40, 40, 1899, 45
tcaatcatgaaggtggagag, msh5_41, 41, 1930, 45
attgttcactgctttcgcca, msh5_42, 42, 1961, 45
aattcatcgatcaggaccag, msh5_43, 43, 1996, 45
aagttggtggctacaaagac, msh5_44, 44, 2104, 45
atggtcaaatactgcaccag, msh5_45, 45, 2164, 45
agaagaagacaaggtcttcc, msh5_46, 46, 2202, 45
tcaagtctgagacctctttg, msh5_47, 47, 2310, 45
ttcctcctcagaagctcatt, msh5_48, 48, 2359, 45

Name of probe set: Rec8
Probe (5'->3'), Probe name, Probe number, Probe position, Percent GC
gcacgttaggatagtagaac, rec8_1, 1, 3, 45
tattcacgcttcaccaaacg, rec8_2, 2, 79, 45
caggtctttaccacattcac, rec8_3, 3, 106, 45
gcactcttaccagcacataa, rec8_4, 4, 141, 45
tcacaccaatctgaagctgg, rec8_5, 5, 213, 50
cactgttgaaagtagaccct, rec8_6, 6, 235, 45
gatgtcttccacaaggtact, rec8_7, 7, 257, 45
atgtaggtgctccaggatat, rec8_8, 8, 281, 45
atatcaatgcgaatccgcag, rec8_9, 9, 310, 45
aagaagcaagctaggtaggt, rec8_10, 10, 341, 45
tcttccagcgtctccatcat, rec8_11, 11, 376, 50
ttcccaaaaaagggttctgg, rec8_12, 12, 400, 45
aagtctaggatccacagaca, rec8_13, 13, 422, 45
gaggaatatcaaaaggactg, rec8_14, 14, 444, 40
gcctctaaaaggtgtcgaat, rec8_15, 15, 466, 45
tacgagttttttccggggtt, rec8_16, 16, 489, 45
tgtaaggtgatgacctcagg, rec8_17, 17, 577, 50
tctccttcaatctgcagcat, rec8_18, 18, 616, 45
actgatctctgggagatcct, rec8_19, 19, 638, 50
tcagcagttctaagtctcct, rec8_20, 20, 660, 45
atggcgtcatctttctctgc, rec8_21, 21, 682, 50
tctctgacgttcctctagca, rec8_22, 22, 704, 50
ttcatccagtggtagtgaag, rec8_23, 23, 749, 45
accaaaccagcaccttctag, rec8_24, 24, 790, 50
ttcttgtatcccttccacct, rec8_25, 25, 839, 45
tcatcttctgtacctcagga, rec8_26, 26, 882, 45
agaataataactggcgccgc, rec8_27, 27, 1026, 50
agagatctgggtctccttgt, rec8_28, 28, 1049, 50
gttgttcctcaaacttctcc, rec8_29, 29, 1071, 45
ttgtgagcatcctcttggga, rec8_30, 30, 1134, 50
agttggggttctgaagagct, rec8_31, 31, 1163, 50
ataaacctaggagttctggg, rec8_32, 32, 1200, 45
ttgtctgagcattctttggg, rec8_33, 33, 1241, 45
tctctcttcctccactgtct, rec8_34, 34, 1283, 50
ttctcctctcttcctcatct, rec8_35, 35, 1308, 45
atctcgctcagagcttcagt, rec8_36, 36, 1330, 50
agctctgaagacagcatgag, rec8_37, 37, 1387, 50
atcttctgctgcttctaggg, rec8_38, 38, 1409, 50
tgaggctagtacgagacttt, rec8_39, 39, 1431, 45
tcaggaagttcaggcagcat, rec8_40, 40, 1510, 50
tgaagagagttcaggccttg, rec8_41, 41, 1550, 50
tttcagtgctactgccctga, rec8_42, 42, 1580, 50
tgaagtccagctccttgttg, rec8_43, 43, 1608, 50
agacccgagaagccaacttt, rec8_44, 44, 1656, 50
gacagcaccaagagcagata, rec8_45, 45, 1678, 50
cacaagaaggatcttctgtg, rec8_46, 46, 1700, 45
gcccatatggcttctgttgt, rec8_47, 47, 1722, 50
aatttgggtccaggacgaat, rec8_48, 48, 1750, 45

Name of probe set: Smc1b
Probe (5'->3'), Probe name, Probe number, Probe position, Percent GC
ttgaaattctccacgagcag, smc1b_1, 1, 19, 45
tgcaggtgaacctcttgaaa, smc1b_2, 2, 69, 45
ttagattttccggagccgtt, smc1b_3, 3, 100, 45
ccagtatgtgctccatgaat, smc1b_4, 4, 193, 45
cttgcagaagaagaaacagg, smc1b_5, 5, 217, 45
ctccactgtcctctatgtat, smc1b_6, 6, 249, 45
cctcggataatccttgtgaa, smc1b_7, 7, 280, 45
cgggtttatccccaaaatga, smc1b_8, 8, 315, 45
gctacatacacagaacgact, smc1b_9, 9, 337, 45
gacagttctgtgctttgact, smc1b_10, 10, 381, 45
gactctacagttccctgaaa, smc1b_11, 11, 406, 45
ctctttgggctttttcatgg, smc1b_12, 12, 431, 45
ccgttctgcagctacatttt, smc1b_13, 13, 569, 45
gttctgcctcttctttctct, smc1b_14, 14, 603, 45
ccgtccatttgctctaattc, smc1b_15, 15, 721, 45
catggtgagaaagagtgtct, smc1b_16, 16, 759, 45
gctgtttgctgtagttgtct, smc1b_17, 17, 823, 45
ctgaggcctcttctgattta, smc1b_18, 18, 872, 45
ccatcttcctgcttagaaca, smc1b_19, 19, 976, 45
atccaaatcagccagttctg, smc1b_20, 20, 1013, 45
ccaattcaatatctcgccct, smc1b_21, 21, 1083, 45
taacgatccagctggctatt, smc1b_22, 22, 1105, 45
gacttgctccttaagcagtt, smc1b_23, 23, 1127, 45
gtcattataccaaccttccg, smc1b_24, 24, 1150, 45
cactgcagtttttccagttg, smc1b_25, 25, 1174, 45
gcctcctcttttcaaatgca, smc1b_26, 26, 1221, 45
tagatttccctgagtgtctc, smc1b_27, 27, 1244, 45
cctccaacttctctattcgt, smc1b_28, 28, 1299, 45
caatccatgcacgtctttgt, smc1b_29, 29, 1324, 45
ggcctcttcttgctgttttt, smc1b_30, 30, 1355, 45
ccctcatggttatcaattcc, smc1b_31, 31, 1462, 45
tgctcttttctgctgacgtt, smc1b_32, 32, 1484, 45
cacagaatctgggtaaagtc, smc1b_33, 33, 1526, 45
acagatcaagcagtcttcca, smc1b_34, 34, 1548, 45
ccagctggtacttcttatga, smc1b_35, 35, 1578, 45
taccggccaaaaagcttagt, smc1b_36, 36, 1603, 45
tgaggctacaacaatggcaa, smc1b_37, 37, 1628, 45
ctttctgccttcagaaatcg, smc1b_38, 38, 1672, 45
aaggaatgtctcaggttcag, smc1b_39, 39, 1694, 45
gtcgttcattgattggcttg, smc1b_40, 40, 1734, 45
cgatcatcatcttacagcct, smc1b_41, 41, 1767, 45
ctgaggaaactgggtcttta, smc1b_42, 42, 1793, 45
ggccatttccacaaacaaac, smc1b_43, 43, 1830, 45
ttcttccacagtctcacaga, smc1b_44, 44, 1853, 45
ccaccgaatgcaatatgtct, smc1b_45, 45, 1876, 45
tgttccatcaagtgctactg, smc1b_46, 46, 1913, 45
ctccagaaatcactccagat, smc1b_47, 47, 1944, 45
gcacagagctttgtgcttta, smc1b_48, 48, 1976, 45

Name of probe set: Stag3
Probe (5'->3'), Probe name, Probe number, Probe position, Percent GC
tagaaggtgaccacagagta, stag3_1, 1, 6, 45
tttgaagtggggaagactca, stag3_2, 2, 54, 45
tgtgagtctctgtcatcaca, stag3_3, 3, 130, 45
ttagttgagggactatccca, stag3_4, 4, 163, 45
gtcttcaaagtcgctgtctt, stag3_5, 5, 185, 45
gctctcttcttcacatttcg, stag3_6, 6, 214, 45
tttgctgctggaacagcttt, stag3_7, 7, 250, 45
actattcgggactgcttctt, stag3_8, 8, 277, 45
attcttgccattcccactag, stag3_9, 9, 299, 45
gtaattggttgatggcactg, stag3_10, 10, 323, 45
gcagctttcacagcatcaaa, stag3_11, 11, 346, 45
caaagactgcatgcaacttc, stag3_12, 12, 368, 45
agttatctagccactcatcc, stag3_13, 13, 390, 45
gctccaagaatcctgcattt, stag3_14, 14, 423, 45
cacaggctcggatgaaaaaa, stag3_15, 15, 450, 45
ggagtcacagtgcttttaca, stag3_16, 16, 472, 45
ggatgatctctgaattggac, stag3_17, 17, 510, 45
gtcctcattaaactcttccg, stag3_18, 18, 539, 45
aagcttccctggaacttctt, stag3_19, 19, 598, 45
gcactgatagaccaatgtct, stag3_20, 20, 632, 45
catcatagaggagactgtac, stag3_21, 21, 654, 45
gagataaggtcatccatagg, stag3_22, 22, 679, 45
actagtatgacgaaaggctc, stag3_23, 23, 731, 45
agtcattagcttcatggcag, stag3_24, 24, 758, 45
ggagtgcaacttttaccaga, stag3_25, 25, 780, 45
gttgtctttgtgcagactca, stag3_26, 26, 803, 45
ttcagcctcatactgacgtt, stag3_27, 27, 827, 45
tttcgtttctccagcagact, stag3_28, 28, 889, 45
cctcttgattctcttggaac, stag3_29, 29, 912, 45
gcattcatcatcccctctat, stag3_30, 30, 934, 45
gacaaagacacctctgaaga, stag3_31, 31, 956, 45
atctcctcaatgcagatagc, stag3_32, 32, 1009, 45
gtagctttgcatccaatacc, stag3_33, 33, 1031, 45
gctgtcattaagaaaggagg, stag3_34, 34, 1055, 45
tccagccgatgtattttagg, stag3_35, 35, 1077, 45
tccttgtgcttatcatgcag, stag3_36, 36, 1099, 45
taaagagctccatccgtaag, stag3_37, 37, 1176, 45
tccatgaccatggaaaccat, stag3_38, 38, 1216, 45
taagggtcagcaatctgatg, stag3_39, 39, 1263, 45
ttctcacagtctgcactagt, stag3_40, 40, 1309, 45
ggccatagcacgattagaaa, stag3_41, 41, 1349, 45
acacaaattcccctgcagaa, stag3_42, 42, 1371, 45
tcaggatggaagatcttcca, stag3_43, 43, 1393, 45
tatcactcactgcttttgcc, stag3_44, 44, 1419, 45
tgaaagtcttctgggcttgt, stag3_45, 45, 1458, 45
ctccataaagaaggccagta, stag3_46, 46, 1487, 45
taagcagcatggttgtgatg, stag3_47, 47, 1513, 45
aacaggtttgtcagactctc, stag3_48, 48, 1582, 45

Name of probe set: Stra8
Probe (5'->3'), Probe name, Probe number, Probe position, Percent GC
tggttgccttctccaggggt, stra8_1, 1, 7, 60
tggggtgccccatcatcact, stra8_2, 2, 31, 60
aggctcaagcttctgcagct, stra8_3, 3, 62, 55
tgacaggcgtctgcggacca, stra8_4, 4, 86, 65
ttgttgaagagccctaccag, stra8_5, 5, 127, 50
ggagtaaactgccttcctta, stra8_6, 6, 149, 45
ttgaggctgtgatatcagac, stra8_7, 7, 171, 45
gtcctattcagtacctgcca, stra8_8, 8, 193, 50
cctgttcctgaatatgaatc, stra8_9, 9, 216, 40
agcaacttatccaggctttc, stra8_10, 10, 238, 45
gttgaaggatgctttgagct, stra8_11, 11, 260, 45
tgttgggattcccatcttgc, stra8_12, 12, 282, 50
tcttccttgacctcctctaa, stra8_13, 13, 304, 45
ctcggaatacattctggcat, stra8_14, 14, 326, 45
ctgtttaggaatacactgtc, stra8_15, 15, 349, 40
agggggactgtcctgaagaa, stra8_16, 16, 371, 55
acagcctcagaggggaacca, stra8_17, 17, 394, 60
ttcttcttcagcatctggtc, stra8_18, 18, 416, 45
ctctcttcaccgttttcttc, stra8_22, 22, 511, 45
ttcctggtactcctctacct, stra8_23, 23, 533, 50
gagagatcgacttttttctc, stra8_25, 25, 577, 40
caacagagtggaggaggagt, stra8_26, 26, 599, 55
gttcaaattccatgaggtcc, stra8_27, 27, 621, 45
ccatggtctgcttgtaaaag, stra8_28, 28, 651, 45
atgatgctgttcatggtcag, stra8_29, 29, 676, 45
aagtgtcacttcatgtgcag, stra8_30, 30, 698, 45
agatggcggcagagacaata, stra8_31, 31, 720, 50
agagagagtctgccacaggt, stra8_32, 32, 743, 55
aggagtctggcctttttctc, stra8_33, 33, 766, 50
gtgctgctgttcccacacct, stra8_34, 34, 788, 60
tagacaggcctcggtgaggt, stra8_35, 35, 821, 60
tccttcatgctgccctccac, stra8_36, 36, 853, 60
aaaggatctcttctggggtg, stra8_37, 37, 915, 50
gccacgtcaaaagcatcttc, stra8_38, 38, 937, 50
ctcactcttgtccaggaaac, stra8_39, 39, 959, 50
tgatgttagacatatgctgg, stra8_40, 40, 981, 40
ttgcaggtggcaaacatagc, stra8_41, 41, 1003, 50
tttctcctctggattttctg, stra8_42, 42, 1025, 40
tgatctgtatgtagagctga, stra8_43, 43, 1047, 40
ccaaggcttttgaaaaactc, stra8_44, 44, 1069, 40
atcatctgggggctctggtt, stra8_46, 46, 1115, 55
cacttcagcaacattgcatc, stra8_47, 47, 1138, 45
cagatcgtcaaaggtctcca, stra8_48, 48, 1160, 50
tttaatctcctccttctccg, stra8utr_1, 1, 12, 45
tattcaaacttgaacccgcc, stra8utr_2, 2, 41, 45
ggcagtataactctagctac, stra8utr_3, 3, 64, 45
gcctttctcaatgagtcttg, stra8utr_4, 4, 92, 45

Name of probe set: Sycp1
Probe (5'->3'), Probe name, Probe number, Probe position, Percent GC
aagggcttttgcttctccat, sycp1_1, 1, 1, 45
tgaagtagttggagtctcct, sycp1_2, 2, 87, 45
ccttctgtacatttgttggc, sycp1_3, 3, 112, 45
cgactggacattgtaaatgg, sycp1_4, 4, 145, 45
cgagcatgggcaaaatacta, sycp1_5, 5, 201, 45
actgccagaattagcaacct, sycp1_6, 6, 224, 45
gagtcatttactccttcctg, sycp1_7, 7, 253, 45
ctcattggctctgaattctc, sycp1_8, 8, 280, 45
gcctctttatacagctttga, sycp1_9, 9, 310, 40
ctatgctcactttccacttt, sycp1_10, 10, 342, 40
cgctgggcttcaattatctt, sycp1_11, 11, 406, 45
ctgaagttcctgaatggctt, sycp1_12, 12, 428, 45
cacaggtttccttgagtaga, sycp1_13, 13, 543, 45
gtttcttcccgctcatattc, sycp1_14, 14, 592, 45
cgaagttcctcaaaagctag, sycp1_15, 15, 658, 45
tttccagtctggcattctca, sycp1_16, 16, 687, 45
ggatcaacagttctgatacc, sycp1_17, 17, 792, 45
ctctggattcctctaacaga, sycp1_18, 18, 852, 45
gagtgctcatacttctttgc, sycp1_19, 19, 984, 45
gctatctgcaaatcttcctc, sycp1_20, 20, 1015, 45
cagtgagctgagaaatcgtt, sycp1_21, 21, 1041, 45
caccacaaatgagtgagtag, sycp1_22, 22, 1103, 45
ccaaggtacatgtagtagct, sycp1_23, 23, 1134, 45
ctttgctgttctgttctcag, sycp1_24, 24, 1162, 45
ggagttccacagtaatcagt, sycp1_25, 25, 1209, 45
cagcaagcttctcaacttgt, sycp1_26, 26, 1344, 45
ctctctggtttccaaaagga, sycp1_27, 27, 1397, 45
gcatgtcacaacttgcagtt, sycp1_28, 28, 1539, 45
gccatatcacttgcttcttg, sycp1_29, 29, 1585, 45
caacagcctttcttcttgct, sycp1_30, 30, 1649, 45
ccagttcatcccttaaatgc, sycp1_31, 31, 1701, 45
ctccttgctgtatgaactct, sycp1_32, 32, 1734, 45
gcttcgagcattttcttcac, sycp1_33, 33, 1781, 45
cctggtgaagctcttcaata, sycp1_34, 34, 1896, 45
cccaaaagctttccttctga, sycp1_35, 35, 2074, 45
tgctttggctttctcaacct, sycp1_36, 36, 2096, 45
gactgttcttgctctctgtt, sycp1_37, 37, 2263, 45
tctccaaagcaatcttcgct, sycp1_38, 38, 2286, 45
gattccagtaaagatgcctg, sycp1_39, 39, 2440, 45
acttccaactagtggcttca, sycp1_40, 40, 2463, 45
gatgaggaaagccgagatat, sycp1_41, 41, 2512, 45
ctttggatttgccactatcc, sycp1_42, 42, 2535, 45
aaatgcttttggcagatgcc, sycp1_43, 43, 2574, 45
gagatcagcagtttctgaac, sycp1_44, 44, 2735, 45
acatcttcctctgaaaccag, sycp1_45, 45, 2761, 45
gtctgtttgggggttttaac, sycp1_46, 46, 2827, 45
gcaggagttgatagcgataa, sycp1_47, 47, 2851, 45
caacggtcctctctcatttt, sycp1_48, 48, 2899, 45

Name of probe set: Sycp2
Probe (5'->3'), Probe name, Probe number, Probe position, Percent GC
ttctaactgttggaggtctg, sycp2_1, 1, 14, 45
gccaacaaaggtttgaagtc, sycp2_2, 2, 64, 45
ggaggaattgtttgctgcat, sycp2_3, 3, 123, 45
ccctgcatattaagtcatcc, sycp2_4, 4, 150, 45
gtccagcttgtcccaatata, sycp2_5, 5, 243, 45
caggaaaccatcttttggac, sycp2_6, 6, 289, 45
ggcacagatttgaggtatga, sycp2_7, 7, 452, 45
cctcctgctgaatgcaaaaa, sycp2_8, 8, 495, 45
gaggtattctgtcaagcatc, sycp2_9, 9, 534, 45
ccacaatgcctacctgtaat, sycp2_10, 10, 642, 45
gtggtcattctacacaaagc, sycp2_11, 11, 664, 45
ccagttcttgtctccgtttt, sycp2_12, 12, 687, 45
caccaagaatgccatttacc, sycp2_13, 13, 801, 45
gcaaggaaatgtatagaccc, sycp2_14, 14, 830, 45
gatggtatctgcagctcata, sycp2_15, 15, 871, 45
cgatccagaattcctcaagt, sycp2_16, 16, 900, 45
gtgtggctcccaagattaaa, sycp2_17, 17, 922, 45
ctccagcaatgtagaatgac, sycp2_18, 18, 945, 45
tcccattggtgatcttcttc, sycp2_19, 19, 967, 45
ttcttcaggtacagtgacag, sycp2_20, 20, 989, 45
ctgtgatccacttgcatcaa, sycp2_21, 21, 1238, 45
ggttgactttctggtactag, sycp2_22, 22, 1261, 45
gaggttttctttgactggag, sycp2_23, 23, 1283, 45
cctagttctagagggtttac, sycp2_24, 24, 1342, 45
aggtgtagtgatctcatcct, sycp2_25, 25, 1376, 45
gtgtatctgtctgtatcagg, sycp2_26, 26, 1432, 45
gcggtgttgatgtgttgatt, sycp2_27, 27, 1473, 45
ttattgcttgcagtggttcc, sycp2_28, 28, 1503, 45
gaaacagctttctccacaga, sycp2_29, 29, 1525, 45
gcagcataatccattccact, sycp2_30, 30, 1558, 45
ggggattcattatcctcgta, sycp2_31, 31, 1669, 45
gagagagtgtcctcaatttc, sycp2_32, 32, 1705, 45
tcccactgcagaagatacat, sycp2_33, 33, 1727, 45
gcaatacaggcttgtctact, sycp2_34, 34, 1749, 45
ccatctggagtgtgttgtat, sycp2_35, 35, 1793, 45
gttgttacaggtgtccaaca, sycp2_36, 36, 1816, 45
cttctctggttattgcagag, sycp2_37, 37, 1843, 45
aagtgtctccaggtaaagca, sycp2_38, 38, 1866, 45
ttgacaccagtatcttgggt, sycp2_39, 39, 1888, 45
gccaatcactcttctttgca, sycp2_40, 40, 2082, 45
cttgctttttctagaagggc, sycp2_41, 41, 2222, 45
gcaccagtaaatcttttccc, sycp2_42, 42, 2329, 45
catcatgctatcacttgggt, sycp2_43, 43, 2387, 45
ggctccttcagttttcttgt, sycp2_44, 44, 2410, 45
tgaaaatccactgccatcct, sycp2_45, 45, 2432, 45
ccttcagtttcctgtaactc, sycp2_46, 46, 2490, 45
ccagtggacattcagaagta, sycp2_47, 47, 2526, 45
ggcaccattcaagctgaaat, sycp2_48, 48, 2558, 45

Name of probe set: Sycp3
Probe (5'->3'), Probe name, Probe number, Probe position, Percent GC
tccccacaccctcgaagcat, sycp3_1, 1, 1, 60
tagatgtttgctcagcggct, sycp3_2, 2, 38, 50
tttcttccaccaggcaccat, sycp3_3, 3, 61, 50
cttcccagatttcccagaat, sycp3_4, 4, 83, 45
taggctgatcaaccaaaggt, sycp3_5, 5, 105, 45
ctttctcaaagtcaaaggct, sycp3_6, 6, 129, 40
gaaccagacagatctttatc, sycp3_7, 7, 151, 40
ttcatcagcaacatcttctt, sycp3_8, 8, 173, 35
gtttatcaattactggagcc, sycp3_9, 9, 195, 40
ccagcagatcttttctttcc, sycp3_10, 10, 217, 45
cacctccaacatcttcaatt, sycp3_11, 11, 240, 40
ttttccagcatattctgtac, sycp3_12, 12, 262, 35
ctttgttgatgtcagctcca, sycp3_13, 13, 285, 45
cttttcctcttggcaagaag, sycp3_14, 14, 307, 45
gaagctttggtatacatttc, sycp3_15, 15, 331, 35
tttctggttactggctttga, sycp3_16, 16, 353, 40
gtgttttccaaatttgctca, sycp3_17, 17, 375, 35
agcttctgtatttcctcttg, sycp3_18, 18, 397, 40
cacattcataaattgctgag, sycp3_19, 19, 431, 35
tatatccagttcccactgct, sycp3_20, 20, 455, 45
ctccttgttcctcaaatttc, sycp3_21, 21, 477, 40
gtcgaaaaagattagatagt, sycp3_22, 22, 501, 30
gaacaattctagactgctga, sycp3_23, 23, 537, 40
gattgctttcattctctggc, sycp3_24, 24, 560, 45
tgaactgctcgtgtatctgt, sycp3_25, 25, 582, 45
tccacatcttccaaactctt, sycp3_26, 26, 604, 40
gttcactttgtgtgccagta, sycp3_27, 27, 645, 45
gcaacatagccatttctttt, sycp3_28, 28, 669, 35
gctgagtttccatcataact, sycp3_29, 29, 696, 40
cgaacatttgccatctcttg, sycp3_30, 30, 718, 45
taacatggattgaagagact, sycp3_31, 31, 740, 35
tttcttcaaagactcatcag, sycp3_32, 32, 762, 35
catattacataggttcaagt, sycp3_33, 33, 784, 30
gcatgcctcttagctaatgt, sycp3_34, 34, 815, 45
gctaatgatttcggatatta, sycp3_35, 35, 860, 30
caggaacaaaaatcttccac, sycp3_36, 36, 888, 40

Name of probe set: Ugt8a
Probe (5'->3'), Probe name, Probe number, Probe position, Percent GC
ggagcatgaaatatggagtg, ugt8a_1, 1, 12, 45
ttgctattccaacagcactc, ugt8a_2, 2, 36, 45
ggcggcacaatgatgatttt, ugt8a_3, 3, 64, 45
ccgatgctagtgtcttgaaa, ugt8a_4, 4, 111, 45
aatgtctctgccttctgaga, ugt8a_5, 5, 167, 45
aggctgtagtgattagatgg, ugt8a_6, 6, 190, 45
tggtactgttgaagatgcct, ugt8a_7, 7, 222, 45
tagactgcaggaaagcatct, ugt8a_8, 8, 246, 45
gctgtcaatctcccagaaaa, ugt8a_9, 9, 280, 45
ccagtatgtcaaccagttca, ugt8a_10, 10, 303, 45
gccaaccatcatgtcacaat, ugt8a_11, 11, 338, 45
taaaccctggattagggctt, ugt8a_12, 12, 362, 45
ccagtagcaggtcaaacttt, ugt8a_13, 13, 390, 45
tccacacatatcattggggt, ugt8a_14, 14, 413, 45
ctaaaagatgggcgatcaca, ugt8a_15, 15, 435, 45
ggccagtagaaaatacagca, ugt8a_16, 16, 465, 45
ataagctaaaggagcaggtg, ugt8a_17, 17, 509, 45
aggagtgagttaaactctgg, ugt8a_18, 18, 532, 45
tcctttccaggaagttcatg, ugt8a_19, 19, 561, 45
ggatatgaggtaaacaccag, ugt8a_20, 20, 590, 45
ccagaaagctaacccctatt, ugt8a_21, 21, 612, 45
atcctctcatatttcgggag, ugt8a_22, 22, 634, 45
atacatggactttgcaggca, ugt8a_23, 23, 674, 45
ataacatccataggctggac, ugt8a_24, 24, 708, 45
tcttggaaactccagtgcta, ugt8a_25, 25, 737, 45
acacaacattaggcagcgtt, ugt8a_26, 26, 759, 45
tttgtcaggattcctccaac, ugt8a_27, 27, 781, 45
atgttcctgagcaccactta, ugt8a_28, 28, 839, 45
caaaagacaccaggacaaag, ugt8a_29, 29, 861, 45
tgacagatacttgacaccag, ugt8a_30, 30, 884, 45
ccagtttgttggcaatgtct, ugt8a_31, 31, 906, 45
tttttgaggcaatctcccca, ugt8a_32, 32, 935, 45
gttctttggtttggttccag, ugt8a_33, 33, 971, 45
gccattctatgagcttagtg, ugt8a_34, 34, 1002, 45
atggccaagcaggtcatttt, ugt8a_35, 35, 1028, 45
gcttaggaaggctctgatat, ugt8a_36, 36, 1052, 45
gggacaccatgatacatagt, ugt8a_37, 37, 1099, 45
gcctgtactctagtcatagt, ugt8a_39, 39, 1156, 45
taacaagatccccatgcctt, ugt8a_40, 40, 1178, 45
gctctccttcagtaactgta, ugt8a_41, 41, 1206, 45
actttcaccagggcatcata, ugt8a_42, 42, 1228, 45
gccgataactgggattattg, ugt8a_43, 43, 1251, 45
tttccgataacttctgagcc, ugt8a_44, 44, 1275, 45
ataggtagtccgattgacag, ugt8a_45, 45, 1319, 45
ggcgaagaatgtagtctatc, ugt8a_46, 46, 1341, 45
agatctgatggacagcagaa, ugt8a_47, 47, 1383, 45
cagtaggaaatactggcaga, ugt8a_48, 48, 1406, 45
gcagaagcacaaaggcaata, ugt8a_49, 49, 1428, 45
